# Supplementary material for: Comparative Transcriptome Reveals Conserved Gene Expression in Reproductive Organs in Solanaceae
Source: Int J Mol Sci. 2025 Apr 10;26(8):3568. doi: 10.3390/ijms26083568 (PMC12027018; doi:10.3390/ijms26083568)
Supplement: Supplementary file 1 [file ijms-26-03568-s001.zip]

Archive with 2 entries (2 files):
- Solanaceae ComTrans Supplementary Figures_0307.pdf
- Solanaceae ComTrans_Supplementary_Tables_0407.xlsx
