# Supplementary material for: Comparative Transcriptome Reveals Conserved Gene Expression in Reproductive Organs in Solanaceae
Source: Int J Mol Sci. 2025 Apr 10;26(8):3568. doi: 10.3390/ijms26083568 (PMC12027018; doi:10.3390/ijms26083568)
Supplement: Supplementary file 1 [file ijms-26-03568-s001.zip › Solanaceae ComTrans_Supplementary_Tables_0407.xlsx]

## Sheet: S1
Supplementary Table S1. RNA-seq datasets from Solanaceae species
Index	Species	Stems	Roots	Leaves	Flowers	Fruits	Paper of Reference genomes
1	Solanum lycopersicum	-	-	-	-	-	https://doi.org/10.1101/767764
2	Solanum tubersum	SRR15401417,SRR15401418,SRR15401419,	SRR15401385,SRR15401386,SRR15401387,SRR15600862,	SRR15600871,SRR15600872,SRR15401407,SRR15401408,SRR15401409,	SRR15401433,SRR15401434,SRR15401435,SRR15401429,SRR15401430,SRR15401431,SRR15600858,	SRR15401402,SRR15401403,SRR15401404,SRR15401382,SRR15401383,SRR15401384,	https://doi.org/10.1016/j.molp.2022.12.010
3	Solanum dulcamara	SRR20722273,	SRR20722274,	SRR20722272,SRR20722275,SRR20722276,	SRR20722277,	-	https://doi.org/10.1016/j.cell.2023.04.008
4	Solanum lyratum	SRR20722342,SRR20722279,SRR20722362,	SRR20722344,SRR20722282,	SRR20722341,SRR20722278,SRR20722283,SRR20722361,SRR20722364,SRR20722365,	SRR20722346,SRR20722347,SRR20722284,SRR20722285,SRR20722367,SRR20722368,	-	https://doi.org/10.1016/j.cell.2023.04.008
5	Solanum seaforthianum	SRR20722188,	SRR20722191,	SRR20722187,SRR20722192,SRR20722193,	SRR20722194,SRR20722195,	-	https://doi.org/10.1016/j.cell.2023.04.008
6	Solanum torvum	SRR20722246,	SRR20722248,	SRR20722245,SRR20722249,	SRR20722250,SRR20722251,	-	https://doi.org/10.1016/j.cell.2023.04.008
7	Solanum macrocarpon	SRR20722216,	SRR20722218,	SRR20722214,SRR20722219,SRR20722222,	SRR20722223,SRR20722224,	SRR20722215,SRR20722221,	https://doi.org/10.1016/j.cell.2023.04.008
8	Solanum melongena	SRR20722384,SRR20722287,SRR20722227,	SRR20722229,	SRR20722383,SRR20722386,SRR20722296,SRR20722286,SRR20722289,SRR20722290,SRR20722225,SRR20722230,SRR20722233,	SRR20722297,SRR20722291,SRR20722293,SRR20722234,SRR20722235,	SRR20722387,SRR20722226,SRR20722232,	https://doi.org/10.1016/j.cell.2023.04.008
9	Solanum mammosum	SRR20722354,	SRR20722357,	SRR20722353,SRR20722358,	SRR20722211,SRR20722213,	-	https://doi.org/10.1016/j.cell.2023.04.008
10	Solanum capsicoides	SRR20722370,	SRR20722372,	SRR20722373,	SRR20722375,SRR20722376,	SRR20722369,SRR20722374,	https://doi.org/10.1016/j.cell.2023.04.008
11	Solanum viarum	SRR20722183,SRR20722299,	SRR20722300,	SRR20722242,SRR20722182,SRR20722298,SRR20722301,SRR20722302,	SRR20722243,SRR20722244,SRR20722303,	-	https://doi.org/10.1016/j.cell.2023.04.008
12	Solanum pseudocapsicum	SRR20722212,	SRR20722336,	SRR20722337,SRR20722338,	SRR20722339,SRR20722340,	-	https://doi.org/10.1016/j.cell.2023.04.008
13	Physalis angulata	PRJCA036112	PRJCA036112	SRR20722126,SRR20722130,	SRR20722131,	SRR20722127,	https://doi.org/10.1016/j.cell.2023.04.008
14	Physalis floridana	PRJCA036112	PRJCA036112	PRJCA036112	PRJCA036112		https://doi.org/10.1038/s41438-021-00705-w
15	Lycianthes biflora	PRJCA036112	SRR20722147,	SRR20722146,SRR20722148,SRR20722149,	SRR20722151,SRR20722152,	-	https://doi.org/10.1016/j.cell.2023.04.008
16	Capsicum baccatum	SRR8100114,SRR8100102,SRR8100101,	SRR8100098,SRR8100097,SRR8100096,	SRR8100095,SRR8100094,SRR8100093,	SRR8100115,SRR8100113,	SRR8100112,SRR8100111,SRR8100110,SRR8100109,SRR8100108,SRR8100107,SRR8100106,SRR8100105,SRR8100104,SRR8100103,SRR8100100,SRR8100099,	https://doi.org/10.1186/s13059-017-1341-9
17	Capsicum annuum	SRR771924,	SRR771940,	SRR771925,	SRR771931,SRR771932,	SRR771933,SRR771941,SRR771942,SRR771943,SRR771944,SRR771945,SRR771946,SRR771947,SRR771951,	https://doi.org/10.1016/j.xplc.2024.101177
18	Datura stramonium	SRR20722304,	SRR20722305,	SRR20722306,	SRR20722307,	SRR20722153,	https://doi.org/10.1016/j.cell.2023.04.008
19	Brugmansia arborea	SRR16074222,SRR16074221,SRR16074220,	SRR16074225,SRR16074224,SRR16074223,SRR16074207,SRR16074206,SRR16074205,	SRR16074219,SRR16074218,SRR16074217,SRR16074211,SRR16074210,SRR16074209,SRR16074208,	SRR16074216,SRR16074214,SRR16074213,	SRR16074212,	https://doi.org/10.1016/j.cell.2023.04.008
20	Lycium barbarum	SRR20722142,	SRR20722143,	SRR20722141,SRR20722144,SRR20722145,	SRR2344922,SRR2344931,	-	https://doi.org/10.1038%2Fs42003-021-02152-8
21	Nicotiana tabacum	SRR12341372,SRR12341371,SRR12341370,	SRR12341377,SRR12341376,SRR12341373,	SRR12341369,SRR12341368,SRR12341367,	SRR12341375,SRR12341374,SRR12341366,	-	https://doi.org/10.1038/ncomms4833
22	Nicotiana benthamiana	SRR20722170,	SRR20722173,	SRR20722169,	SRR20722172,	SRR20722171,	https://doi.org/10.1016/j.cell.2023.04.008
Note: all tomato (Solanum lycopersicum) transcriptomic data were obtained from the supplementary materials of a previous study titled "MicroTom Metabolic Network: Rewiring Tomato Metabolic Regulatory Network throughout the Growth Cycle"

## Sheet: S2
Supplementary Table S2. Gene expression counts across organs in 22 Solanaceae species
	Total genes	Expressed genes	Stem	Root	Leaf	Flower/fruit
Solanum lycopersicum	34075	22643	19474	19192	18249	19720
Solanum tubersum	42944	23168	15966	19471	14584	19007
Solanum dulcamara	35019	21710	17826	17500	18238	18244
Solanum lyratum	31895	22007	17926	17528	18300	19393
Solanum seaforthianum	30255	21108	18035	17869	18043	18840
Solanum torvum	40447	22352	18554	16520	18898	19914
Solanum macrocarpon	37064	22065	18055	16333	19088	19805
Solanum melongena	36175	22208	18727	18511	19170	19715
Solanum mammosum	50569	21091	18378	15853	18483	18551
Solanum capsicoides	35500	21122	17375	16989	16326	18799
Solanum viarum	35077	20952	17597	16555	17934	18991
Solanum pseudocapsicum	32910	21487	18431	15353	18621	18876
Physalis angulata	57478	39555	31341	30878	30477	34617
Physalis floridana	32075	19331	14991	15620	15382	17195
Lycianthes biflora	30480	20510	14040	16214	17297	17740
Capsicum baccatum	32830	20726	17633	18170	17336	17377
Capsicum annuum	39578	24355	18808	19458	19577	20355
Datura stramonium	34865	20617	17205	17177	17287	17566
Brugmansia arborea	31886	20543	17585	17334	17072	18491
Lycium barbarum	33431	22121	17985	18118	17649	18143
Nicotiana tabacum	63697	32890	25960	27064	23817	26527
Nicotiana benthamiana	48416	34279	29067	29295	25372	29291

## Sheet: S3
Supplementary Table S3. Organ-specific gene percentages across expression specificity thresholds.
Species	Top 2% SPM				Top 5% SPM				Top 10% SPM				Top 20% SPM
	Root	Stem	Leaf	Flower/fruit	Root	Stem	Leaf	Flower/fruit	Root	Stem	Leaf	Flower/fruit	Root	Stem	Leaf	Flower/fruit
Solanum lycopersicum	0.419658	0.0110436	0.0287134	0.540585	0.392447	0.0713339	0.16144	0.374779	0.330352	0.174892	0.210666	0.28409	0.282157	0.291984	0.17837	0.247488
Solanum tubersum	0.284943	0.00431732	0.0345386	0.676201	0.419167	0.0211526	0.11267	0.447011	0.476206	0.0522283	0.124744	0.346822	0.49973	0.11282	0.0989533	0.288497
Solanum dulcamara	0.324309	0.0385945	0.0864055	0.550691	0.337172	0.0983418	0.188623	0.375864	0.284316	0.172847	0.230769	0.312068	0.232209	0.293874	0.213381	0.260537
Solanum lyratum	0.280682	0.0261364	0.0534091	0.639773	0.305158	0.107703	0.187912	0.399227	0.261759	0.167007	0.277437	0.293797	0.2334	0.259415	0.271173	0.236012
Solanum seaforthianum	0.421801	0.063981	0.111967	0.402251	0.377873	0.124378	0.205875	0.291874	0.315409	0.175056	0.239488	0.270046	0.255419	0.235402	0.217577	0.291603
Solanum torvum	0.4217	0.0302013	0.0128635	0.535235	0.414765	0.124161	0.112752	0.348322	0.331432	0.172036	0.22953	0.267002	0.239528	0.192942	0.293999	0.273531
Solanum macrocarpon	0.392635	0.0464589	0.0793201	0.481586	0.359619	0.0920009	0.218219	0.330161	0.279402	0.158396	0.284727	0.277476	0.183832	0.287899	0.289882	0.238387
Solanum melongena	0.243243	0.0478604	0.098536	0.61036	0.260752	0.132403	0.244089	0.362756	0.289317	0.182371	0.27243	0.255882	0.348362	0.199482	0.255882	0.196274
Solanum mammosum	0.535862	0.0823948	0.108477	0.273266	0.428165	0.152205	0.205548	0.214083	0.320531	0.187885	0.263039	0.228544	0.221432	0.207681	0.274538	0.296349
Solanum capsicoides	0.274719	0.126702	0.07164	0.526939	0.316998	0.169034	0.15554	0.358428	0.292732	0.197917	0.200166	0.309186	0.275729	0.241108	0.182518	0.300645
Solanum viarum	0.361575	0.0453461	0.0602625	0.532816	0.321718	0.108353	0.216945	0.352983	0.257279	0.158115	0.268974	0.315632	0.200823	0.200525	0.257324	0.341328
Solanum pseudocapsicum	0.395809	0.0919674	0.0436554	0.468568	0.339772	0.169421	0.189202	0.301606	0.253549	0.204561	0.312427	0.229462	0.173018	0.253592	0.350922	0.222468
Physalis angulata	0.295828	0.00979772	0.0496207	0.644753	0.271521	0.0706611	0.179118	0.478701	0.248325	0.137404	0.235116	0.379156	0.239034	0.211604	0.239224	0.310138
Physalis floridana	0.294308	0.00711514	0.0446313	0.653946	0.30626	0.0364718	0.105277	0.551992	0.270305	0.0763063	0.161278	0.492111	0.236614	0.132049	0.218443	0.412894
Lycianthes biflora	0.434756	0.198171	0.206707	0.160366	0.363969	0.189664	0.283764	0.162604	0.298879	0.184666	0.319722	0.196733	0.241529	0.173757	0.283886	0.300829
Capsicum baccatum	0.585645	0.0349819	0.132087	0.247286	0.479131	0.131242	0.211098	0.178528	0.385645	0.194934	0.232207	0.187214	0.332811	0.204041	0.209288	0.25386
Capsicum annuum	0.264887	0.00770021	0.0395277	0.687885	0.336276	0.0587148	0.14884	0.456169	0.308458	0.118661	0.256826	0.316054	0.290751	0.175529	0.302915	0.230805
Datura stramonium	0.559733	0.0260764	0.123711	0.290479	0.461315	0.0574824	0.220713	0.26049	0.353869	0.156803	0.255518	0.23381	0.256654	0.323895	0.22173	0.19772
Brugmansia arborea	0.220329	0.103469	0.144248	0.531954	0.214703	0.150438	0.218111	0.416748	0.217719	0.17622	0.246562	0.359499	0.234088	0.212547	0.223743	0.329622
Lycium barbarum	0.231769	0.0113058	0.0497456	0.707179	0.345841	0.068264	0.139241	0.446655	0.336912	0.142292	0.205244	0.315552	0.358273	0.214399	0.197615	0.229713
Nicotiana tabacum	0.671228	0.0733561	0.118966	0.13645	0.484646	0.128915	0.20523	0.18121	0.401566	0.170493	0.231301	0.19664	0.368083	0.225334	0.195804	0.210778
Nicotiana benthamiana	0.284464	0.0550693	0.0805981	0.579869	0.31539	0.122976	0.220277	0.341357	0.329954	0.198746	0.229159	0.242141	0.359188	0.262371	0.188491	0.18995

## Sheet: S4
Supplementary Table S4. Syntenic gene families across 22 Solanaceae species.
Chromosomes	Solanum lycopersicum	Datura stramonium	Lycianthes biflora	Lycium barbarum	Nicotiana benthamiana	Physalis angulata	Solanum capsicoides	Solanum dulcamara	Solanum lyratum	Solanum macrocarpon	Solanum mammosum	Solanum melongena	Solanum pseudocapsicum	Solanum seaforthianum	Solanum torvum	Solanum viarum	Solanum tubersum	Nicotiana tabacum	Brugmansia arborea	Capsicum baccatum	Capsicum annuum	Physalis floridana
SL4.0ch01	mRNA:Solyc01g005000.3.1	Datura_stramonium_01G022130.1	Lycianthes_biflora_12G020540.1	Lba02g00104	mRNA:Niben1.0Scf012g01079.1	Physalis_angulata_00G279490.1,Physalis_angulata_00G360530.1,	Solanum_capsicoides_00G074770.1	Solanum_dulcamara_00G224720.1	Solanum_lyratum1_03G036760.1	Solanum_macrocarpon_01G043140.1	Solanum_mammosum_00G144160.1	Solanum_melongena1_03G042370.1	Solanum_pseudocapsicum_00G235580.1	Solanum_seaforthianum_01G036500.1	Solanum_torvum_01G042910.1	Solanum_viarum1_01G002330.1	DM8C01G00030.1	Ntab09g010640-1.1,Ntab18g011150-1.1,	-	Cbp01g34000.1	ZLC08G001030.1	pf03G088390.1
SL4.0ch01	-	Datura_stramonium_01G022090.1	Lycianthes_biflora_12G020580.1	Lba02g00096	mRNA:Niben1.0Scf012g01073.1	Physalis_angulata_00G360690.1,Physalis_angulata_00G279630.1,	Solanum_capsicoides_00G074720.1	Solanum_dulcamara_00G224690.1	Solanum_lyratum1_03G036790.1	Solanum_macrocarpon_01G043050.1	Solanum_mammosum_00G144220.1	Solanum_melongena1_03G042310.1	-	Solanum_seaforthianum_01G036470.1	Solanum_torvum_01G042840.1	Solanum_viarum1_01G002370.1	-	Ntab09g010700-1.1,Ntab18g011220-1.1,	DaaT023847.1	Cbp01g34180.1	ZLC08G000990.1	pf03G088480.1
SL4.0ch01	-	Datura_stramonium_01G022110.1	Lycianthes_biflora_12G020560.2	Lba02g00098	mRNA:Niben1.0Scf001g01483.1,mRNA:Niben1.0Scf012g01077.1,	Physalis_angulata_00G360680.1,Physalis_angulata_00G279620.1,	Solanum_capsicoides_00G074730.1	Solanum_dulcamara_00G224700.1	-	Solanum_macrocarpon_01G043060.1	Solanum_mammosum_00G144210.1	Solanum_melongena1_03G042320.1	Solanum_pseudocapsicum_00G235550.1	-	Solanum_torvum_01G042850.1	Solanum_viarum1_01G002360.1	-	Ntab18g011170-1.1,Ntab09g010660-1.1,	DaaT023845.1	Cbp01g34190.1	ZLC08G001000.1	pf03G088440.1
SL4.0ch01	-	Datura_stramonium_01G022140.1	Lycianthes_biflora_12G020530.1	Lba02g00105	mRNA:Niben1.0Scf012g01080.1	Physalis_angulata_00G279480.1	Solanum_capsicoides_00G074780.1	Solanum_dulcamara_00G224730.2	Solanum_lyratum1_03G036750.1	Solanum_macrocarpon_01G043150.1	Solanum_mammosum_00G144150.1	Solanum_melongena1_03G042380.1	Solanum_pseudocapsicum_00G235590.1	Solanum_seaforthianum_01G036510.1	Solanum_torvum_01G042920.1	Solanum_viarum1_01G002320.1	-	Ntab09g010630-1.1,Ntab18g011130-1.1,	-	Cbp01g33990.1	ZLC08G001040.1	-
SL4.0ch01	-	-	-	-	-	-	-	-	-	-	-	-	-	-	-	-	-	-	-	-	ZLC08G000910.1	-
SL4.0ch01	-	-	Lycianthes_biflora_12G020610.1	-	-	-	Solanum_capsicoides_00G074710.1	-	-	-	-	-	-	-	-	-	-	-	-	-	-	-
SL4.0ch01	mRNA:Solyc01g005010.4.1	Datura_stramonium_01G022150.1	Lycianthes_biflora_12G020490.1	Lba02g00106	mRNA:Niben1.0Scf001g01481.1,mRNA:Niben1.0Scf012g01082.1,	Physalis_angulata_00G279470.1,Physalis_angulata_00G360520.1,	Solanum_capsicoides_00G074790.1	Solanum_dulcamara_00G224740.1	Solanum_lyratum1_03G036740.1	Solanum_macrocarpon_01G043160.1	Solanum_mammosum_00G144140.1	Solanum_melongena1_03G042390.1	Solanum_pseudocapsicum_00G235600.1	Solanum_seaforthianum_01G036520.1	Solanum_torvum_01G042930.1	Solanum_viarum1_01G002310.1	DM8C01G00040.1	Ntab09g010620-1.1	DaaT023842.1	Cbp01g33980.1	ZLC08G001050.1	-
SL4.0ch01	-	-	-	Lba02g00097	-	-	-	-	-	-	-	-	-	-	-	-	-	-	-	-	-	-
SL4.0ch01	mRNA:Solyc01g005020.3.1	Datura_stramonium_01G022160.1	Lycianthes_biflora_12G020480.2	Lba02g00110	mRNA:Niben1.0Scf001g01480.1,mRNA:Niben1.0Scf012g01085.1,	Physalis_angulata_00G279460.1,Physalis_angulata_00G360510.1,	Solanum_capsicoides_00G074800.1	Solanum_dulcamara_00G224750.1	Solanum_lyratum1_03G036730.2	Solanum_macrocarpon_01G043170.1	Solanum_mammosum_00G144130.1	Solanum_melongena1_03G042400.1	Solanum_pseudocapsicum_00G235610.1	Solanum_seaforthianum_01G036530.1	Solanum_torvum_01G042940.1	Solanum_viarum1_01G002300.1	DM8C01G00050.1	Ntab18g011110-1.1	DaaT023841.1	Cbp01g33960.1,Cbp01g33870.1,	-	pf03G088360.1
SL4.0ch01	-	Datura_stramonium_01G022180.1	-	Lba02g00112	mRNA:Niben1.0Scf001g01477.1	Physalis_angulata_00G360490.1,Physalis_angulata_00G279440.1,	-	Solanum_dulcamara_00G224770.2	Solanum_lyratum1_03G036710.1	-	-	-	Solanum_pseudocapsicum_00G235630.1,Solanum_pseudocapsicum_00G235700.1,	-	-	-	DM8C01G00070.1	Ntab09g010540-1.1	DaaT023839.1	-	ZLC08G001110.1	pf03G088340.1
SL4.0ch01	-	-	-	-	-	-	Solanum_capsicoides_00G074830.1	-	Solanum_lyratum1_03G036700.1	Solanum_macrocarpon_01G043200.1	Solanum_mammosum_00G144100.1	Solanum_melongena1_03G042420.1	-	Solanum_seaforthianum_01G036550.1	-	-	-	-	-	-	-	-
SL4.0ch01	-	-	-	-	mRNA:Niben1.0Scf012g01087.1	-	-	-	-	-	-	-	-	-	-	-	-	Ntab09g010560-1.1,Ntab18g011090-1.1,	-	-	-	-
SL4.0ch01	mRNA:Solyc01g005030.4.1	Datura_stramonium_01G022170.1	Lycianthes_biflora_12G020470.1	Lba02g00111	mRNA:Niben1.0Scf001g01478.1,mRNA:Niben1.0Scf012g01088.1,	Physalis_angulata_00G360500.1,Physalis_angulata_00G279450.1,	Solanum_capsicoides_00G074810.1	Solanum_dulcamara_00G224760.1	Solanum_lyratum1_03G036720.1	Solanum_macrocarpon_01G043180.1	Solanum_mammosum_00G144110.1,Solanum_mammosum_00G144120.1,	Solanum_melongena1_03G042410.1	Solanum_pseudocapsicum_00G235620.1	Solanum_seaforthianum_01G036540.1	Solanum_torvum_01G042960.1	Solanum_viarum1_01G002290.1	DM8C01G00060.1	Ntab09g010550-1.1,Ntab18g011070-1.1,	DaaT023840.1	Cbp01g33860.1	ZLC08G001100.1	pf03G088350.1
SL4.0ch01	mRNA:Solyc01g005040.3.1	-	Lycianthes_biflora_12G020460.1	-	mRNA:Niben1.0Scf001g01476.1,mRNA:Niben1.0Scf012g01090.1,	Physalis_angulata_00G360470.1,Physalis_angulata_00G279420.1,	-	Solanum_dulcamara_00G224780.1	-	-	-	-	-	-	-	-	DM8C01G00080.1	Ntab09g010530-1.1,Ntab18g011050-1.1,	-	-	ZLC08G001120.1	pf03G088310.1
SL4.0ch01	mRNA:Solyc01g005060.3.1	Datura_stramonium_01G022190.1	Lycianthes_biflora_12G020430.1	Lba02g00114	mRNA:Niben1.0Scf001g01475.1,mRNA:Niben1.0Scf025g00001.1,	Physalis_angulata_00G360460.1,Physalis_angulata_00G279410.1,	Solanum_capsicoides_00G074840.1	Solanum_dulcamara_00G224810.1	Solanum_lyratum1_03G036690.1	Solanum_macrocarpon_01G043210.1	Solanum_mammosum_00G144090.1	Solanum_melongena1_03G042430.1	Solanum_pseudocapsicum_00G235850.1	Solanum_seaforthianum_01G036560.1	Solanum_torvum_01G042970.1	Solanum_viarum1_01G002280.1	DM8C01G00100.1	Ntab09g010520-1.1,Ntab18g011040-1.1,	-	Cbp01g33850.1	ZLC08G001130.1	-
SL4.0ch01	-	-	-	-	mRNA:Niben1.0Scf020g00547.1,mRNA:Niben1.0Scf024g00113.1,	-	-	-	-	-	-	-	-	-	-	-	-	Ntab08g031520-1.1,Ntab21g016020-1.1,	-	-	-	-
SL4.0ch01	mRNA:Solyc01g005070.3.1	Datura_stramonium_01G022210.1	Lycianthes_biflora_12G020410.1	Lba02g00115	mRNA:Niben1.0Scf001g01473.1	Physalis_angulata_00G279400.1,Physalis_angulata_00G360440.1,	Solanum_capsicoides_00G074860.1	Solanum_dulcamara_00G224830.1	Solanum_lyratum1_03G036670.1	Solanum_macrocarpon_01G043230.1	Solanum_mammosum_00G144070.1	Solanum_melongena1_03G042450.1	Solanum_pseudocapsicum_00G235870.1	Solanum_seaforthianum_01G036580.1	Solanum_torvum_01G042990.1	Solanum_viarum1_01G002260.1	DM8C01G00120.1	Ntab18g011020-1.1,Ntab09g010500-1.1,	DaaT023836.1	Cbp01g33830.1	ZLC08G001150.1	pf03G088260.1
SL4.0ch01	-	Datura_stramonium_01G022200.1	Lycianthes_biflora_12G020420.2	-	mRNA:Niben1.0Scf025g00004.1,mRNA:Niben1.0Scf001g01474.1,	Physalis_angulata_00G360450.2	-	Solanum_dulcamara_00G224820.1	Solanum_lyratum1_03G036680.1	Solanum_macrocarpon_01G043220.1	Solanum_mammosum_00G144080.1	Solanum_melongena1_03G042440.1	Solanum_pseudocapsicum_00G235860.1	Solanum_seaforthianum_01G036570.1	Solanum_torvum_01G042980.1	Solanum_viarum1_01G002270.1	DM8C01G00110.1	Ntab18g011030-1.1,Ntab09g010510-1.1,	DaaT023837.1	Cbp01g33840.1	ZLC08G001140.1	pf03G088270.1
SL4.0ch01	mRNA:Solyc01g005080.3.1	Datura_stramonium_01G022220.1	Lycianthes_biflora_12G020400.1	Lba02g00116	mRNA:Niben1.0Scf001g01471.1,mRNA:Niben1.0Scf025g00005.1,	Physalis_angulata_00G279390.1,Physalis_angulata_00G360430.1,	Solanum_capsicoides_00G074880.1	Solanum_dulcamara_00G224840.1	Solanum_lyratum1_03G036660.1	Solanum_macrocarpon_01G043240.1	Solanum_mammosum_00G144060.1	Solanum_melongena1_03G042460.1	Solanum_pseudocapsicum_00G235880.1	Solanum_seaforthianum_01G036590.1	Solanum_torvum_01G043010.1	Solanum_viarum1_01G002240.1	DM8C01G00130.1	Ntab09g010490-1.1,Ntab18g011010-1.1,	DaaT023835.1	Cbp01g33820.1	ZLC08G001160.1	pf03G088250.1
SL4.0ch01	-	-	-	-	-	-	-	-	-	-	-	-	-	-	-	Solanum_viarum1_01G002250.1	-	-	-	-	-	-
SL4.0ch01	mRNA:Solyc01g005090.3.1	Datura_stramonium_01G022230.1	Lycianthes_biflora_12G020390.1	Lba02g00117	mRNA:Niben1.0Scf025g00006.1,mRNA:Niben1.0Scf001g01470.1,	Physalis_angulata_00G360420.1,Physalis_angulata_00G279380.1,	-	Solanum_dulcamara_00G224850.1	Solanum_lyratum1_03G036650.1	Solanum_macrocarpon_01G043250.1	-	-	-	Solanum_seaforthianum_01G036600.1	-	-	DM8C01G00140.1	Ntab09g010470-1.1,Ntab18g011000-1.1,	-	Cbp01g33810.1	ZLC08G001170.1	pf03G088230.1
SL4.0ch01	mRNA:Solyc01g005100.4.1	Datura_stramonium_01G022240.1	Lycianthes_biflora_12G020380.1	Lba02g00118	mRNA:Niben1.0Scf025g00007.1	Physalis_angulata_00G360410.1	-	Solanum_dulcamara_00G224860.1	Solanum_lyratum1_03G036640.1	Solanum_macrocarpon_01G043260.1	Solanum_mammosum_00G144040.1	-	Solanum_pseudocapsicum_00G235900.1	Solanum_seaforthianum_01G036610.2	Solanum_torvum_01G043030.1	-	DM8C01G00150.2	Ntab09g010460-1.1,Ntab18g010990-1.1,	DaaT023834.1	Cbp01g33800.1	ZLC08G001180.1	pf03G088220.1
SL4.0ch01	-	-	-	-	-	-	-	-	Solanum_lyratum1_03G036630.1	-	-	-	-	-	Solanum_torvum_01G043050.1	-	-	-	-	-	-	-
SL4.0ch01	mRNA:Solyc01g005110.3.1	Datura_stramonium_01G022250.1	Lycianthes_biflora_12G020370.1	-	mRNA:Niben1.0Scf025g00009.1,mRNA:Niben1.0Scf001g01468.1,	-	Solanum_capsicoides_00G074920.1	Solanum_dulcamara_00G224870.1	Solanum_lyratum1_03G036620.1	Solanum_macrocarpon_01G043270.1	Solanum_mammosum_00G144030.1	Solanum_melongena1_03G042480.1	Solanum_pseudocapsicum_00G235910.1	Solanum_seaforthianum_01G036620.1	Solanum_torvum_01G043040.1	Solanum_viarum1_01G002220.1	-	Ntab18g010980-1.1,Ntab09g010450-1.1,	-	-	-	pf03G088200.1
SL4.0ch01	-	-	-	-	-	-	-	-	-	-	-	Solanum_melongena1_03G042470.1	-	-	-	Solanum_viarum1_01G002230.1	-	-	-	-	-	-
SL4.0ch01	-	Datura_stramonium_01G022260.1	-	-	-	-	-	-	-	-	-	-	-	-	-	-	-	-	DaaT023832.1	-	-	pf03G088190.1
SL4.0ch01	mRNA:Solyc01g005120.3.1	Datura_stramonium_01G022280.1	Lycianthes_biflora_12G020340.1	Lba02g00122	mRNA:Niben1.0Scf025g00010.1	Physalis_angulata_00G360390.1,Physalis_angulata_00G279340.1,	Solanum_capsicoides_00G074930.1	Solanum_dulcamara_00G224890.1	Solanum_lyratum1_03G036610.1	Solanum_macrocarpon_01G043280.1	Solanum_mammosum_00G144020.1	Solanum_melongena1_03G042500.1	Solanum_pseudocapsicum_00G235920.1	Solanum_seaforthianum_01G036630.1	Solanum_torvum_01G043060.1	Solanum_viarum1_01G002210.1	DM8C01G00170.1	Ntab18g010970-1.1,Ntab09g010440-1.1,	DaaT023830.1	-	ZLC08G001200.1	pf03G088180.1
SL4.0ch01	-	Datura_stramonium_01G022300.2	-	Lba02g00124	-	Physalis_angulata_00G279310.1,Physalis_angulata_00G360360.1,	-	-	Solanum_lyratum1_03G036550.1	-	-	-	-	-	-	-	-	-	-	-	-	pf03G088150.1
SL4.0ch01	-	Datura_stramonium_01G022320.1	-	-	-	-	-	-	-	-	-	-	-	-	-	-	-	-	DaaT023825.1	-	-	-
SL4.0ch01	-	-	-	-	-	Physalis_angulata_00G360400.1	-	-	-	-	-	-	-	-	-	-	-	-	-	-	-	-
SL4.0ch01	-	-	-	-	-	Physalis_angulata_00G279320.1	-	-	-	-	-	-	-	-	-	-	-	-	-	-	-	pf03G088160.1
SL4.0ch01	-	-	-	-	mRNA:Niben1.0Scf001g01467.1	-	-	-	-	-	-	-	-	-	-	-	-	Ntab18g010850-1.1	-	-	-	-
SL4.0ch01	mRNA:Solyc01g005130.2.1	-	Lycianthes_biflora_12G020330.1	Lba02g00123	mRNA:Niben1.0Scf025g00013.1,mRNA:Niben1.0Scf001g01465.1,	Physalis_angulata_00G279330.1,Physalis_angulata_00G360370.1,	Solanum_capsicoides_00G074940.1	Solanum_dulcamara_00G224900.1	-	Solanum_macrocarpon_01G043290.1	Solanum_mammosum_00G144010.1	Solanum_melongena1_03G042510.1	Solanum_pseudocapsicum_00G235930.1	Solanum_seaforthianum_01G036640.1	-	Solanum_viarum1_01G002200.1	DM8C01G00180.1	-	-	Cbp01g33790.1	ZLC08G001210.1	-
SL4.0ch01	-	-	-	-	-	-	-	-	-	-	Solanum_mammosum_00G144000.1	Solanum_melongena1_03G042560.1	-	-	-	-	-	-	-	Cbp01g33770.1	-	-
SL4.0ch01	mRNA:Solyc01g005140.3.1	Datura_stramonium_01G022340.1	Lycianthes_biflora_12G020280.1	Lba02g00125	mRNA:Niben1.0Scf025g00014.1	Physalis_angulata_00G279300.1,Physalis_angulata_00G360350.2,	Solanum_capsicoides_00G074950.1	Solanum_dulcamara_00G224980.1	Solanum_lyratum1_03G036540.1	Solanum_macrocarpon_01G043350.1	-	-	Solanum_pseudocapsicum_00G235950.2	-	Solanum_torvum_01G043140.1	Solanum_viarum1_01G002190.1	DM8C01G00220.2	Ntab09g010410-1.1	-	-	-	-
SL4.0ch01	-	-	-	-	-	-	-	Solanum_dulcamara_00G224950.1	-	-	-	-	-	-	-	-	-	-	-	-	-	-
SL4.0ch01	-	-	-	-	-	-	-	Solanum_dulcamara_00G224910.1	Solanum_lyratum1_03G036590.1	-	-	-	-	-	-	-	-	-	-	-	-	-
SL4.0ch01	-	-	-	-	-	-	-	-	-	-	-	-	-	-	Solanum_torvum_01G043130.1	-	DM8C01G00200.1	-	-	-	-	-
SL4.0ch01	mRNA:Solyc01g005160.4.1	Datura_stramonium_01G022360.1	-	Lba02g00127	mRNA:Niben1.0Scf025g00017.1	Physalis_angulata_00G279280.1,Physalis_angulata_00G360330.1,	Solanum_capsicoides_00G074970.1	-	-	-	-	Solanum_melongena1_03G042570.1	Solanum_pseudocapsicum_00G235970.1	Solanum_seaforthianum_01G036710.1	Solanum_torvum_01G043160.1	Solanum_viarum1_01G002160.1	DM8C01G00240.1	Ntab09g010390-1.1	DaaT023823.1	-	ZLC08G001280.1	pf03G088130.1
SL4.0ch01	-	-	-	-	-	-	-	-	-	Solanum_macrocarpon_01G043300.1	-	Solanum_melongena1_03G042520.1	-	-	-	-	-	-	-	-	-	-
SL4.0ch01	mRNA:Solyc01g005180.1.1	Datura_stramonium_01G022380.1	Lycianthes_biflora_12G020260.1	Lba02g00131	-	Physalis_angulata_00G360310.1,Physalis_angulata_00G279270.1,	Solanum_capsicoides_00G074990.1	Solanum_dulcamara_00G225020.1	Solanum_lyratum1_03G036510.1	-	Solanum_mammosum_00G143990.1	Solanum_melongena1_03G042590.1	Solanum_pseudocapsicum_00G235990.1	Solanum_seaforthianum_01G036740.1	Solanum_torvum_01G043180.1	Solanum_viarum1_01G002170.1	DM8C01G00260.1	-	DaaT023821.1	Cbp01g33750.1	ZLC08G001300.1	pf03G088120.1
SL4.0ch01	-	Datura_stramonium_01G022370.1	-	-	mRNA:Niben1.0Scf025g00018.1	Physalis_angulata_00G360320.1,Physalis_angulata_00G279260.1,	Solanum_capsicoides_00G074980.1	Solanum_dulcamara_00G225000.1	Solanum_lyratum1_03G036530.1	Solanum_macrocarpon_01G043370.1	Solanum_mammosum_00G143980.1	Solanum_melongena1_03G042580.1	Solanum_pseudocapsicum_00G235980.1	Solanum_seaforthianum_01G036720.1	Solanum_torvum_01G043170.1	-	DM8C01G00250.1	Ntab09g010370-1.1	DaaT023822.1	-	ZLC08G001290.1	-
SL4.0ch01	-	Datura_stramonium_01G022490.1	-	-	-	-	-	-	-	-	-	-	-	-	-	-	-	-	DaaT023813.1	-	-	-
SL4.0ch01	mRNA:Solyc01g005210.4.1	Datura_stramonium_01G022500.1	Lycianthes_biflora_12G020240.1	-	mRNA:Niben1.0Scf025g00019.1,mRNA:Niben1.0Scf001g01463.1,	Physalis_angulata_00G360280.1,Physalis_angulata_00G279240.1,	Solanum_capsicoides_00G075020.1	Solanum_dulcamara_00G225030.1	Solanum_lyratum1_03G036490.1	Solanum_macrocarpon_01G043410.1	Solanum_mammosum_00G143960.1	Solanum_melongena1_03G042620.1	Solanum_pseudocapsicum_00G236020.1	Solanum_seaforthianum_01G036770.1	Solanum_torvum_01G043240.1	Solanum_viarum1_01G002150.1	DM8C01G00300.1	Ntab09g010300-1.1,Ntab18g010890-1.1,	DaaT023812.1	Cbp01g33720.1	ZLC08G001330.1	pf03G088100.1
SL4.0ch01	-	Datura_stramonium_01G022520.1	-	-	-	Physalis_angulata_00G530640.1	Solanum_capsicoides_00G075060.1	-	-	Solanum_macrocarpon_01G043450.1	-	Solanum_melongena1_03G042650.1	-	-	-	-	-	-	DaaT023810.1	-	-	pf03G055200.1
SL4.0ch01	-	-	Lycianthes_biflora_12G020250.1	Lba02g00133	-	Physalis_angulata_00G360290.1,Physalis_angulata_00G279250.1,	Solanum_capsicoides_00G075010.1	-	Solanum_lyratum1_03G036500.1	Solanum_macrocarpon_01G043400.1	Solanum_mammosum_00G143970.1	Solanum_melongena1_03G042610.1	Solanum_pseudocapsicum_00G236010.1	Solanum_seaforthianum_01G036750.1	Solanum_torvum_01G043230.1	-	DM8C01G00280.1	Ntab09g010330-1.1	-	Cbp01g33730.1	ZLC08G001320.1	pf03G088110.1
SL4.0ch01	mRNA:Solyc01g005220.3.1	Datura_stramonium_01G022510.1	Lycianthes_biflora_12G020230.1	Lba02g00134	mRNA:Niben1.0Scf025g00021.1	Physalis_angulata_00G360270.1,Physalis_angulata_00G279230.1,	Solanum_capsicoides_00G075030.1	Solanum_dulcamara_00G225040.1	-	Solanum_macrocarpon_01G043430.1	-	Solanum_melongena1_03G042630.1	Solanum_pseudocapsicum_00G236030.1	Solanum_seaforthianum_01G036780.1	Solanum_torvum_01G043250.1	Solanum_viarum1_01G002140.1	DM8C01G00310.1	Ntab09g010290-1.1,Ntab18g010900-1.1,	DaaT023811.1	Cbp01g33710.1	ZLC08G001340.1	pf03G088080.1
SL4.0ch01	-	-	-	-	-	Physalis_angulata_00G279210.1	-	Solanum_dulcamara_00G225070.1	Solanum_lyratum1_03G036470.1	-	-	-	-	-	-	Solanum_viarum1_01G002130.1	-	-	-	-	ZLC08G001360.1	-
SL4.0ch01	mRNA:Solyc01g005360.4.1,mRNA:Solyc01g005230.4.1,	-	Lycianthes_biflora_12G020070.1	Lba02g00145	-	Physalis_angulata_00G360260.1,Physalis_angulata_00G530530.1,	-	Solanum_dulcamara_00G225260.1	-	-	Solanum_mammosum_00G143950.1,Solanum_mammosum_00G143780.1,	Solanum_melongena1_03G042800.1	Solanum_pseudocapsicum_00G236250.1	-	Solanum_torvum_01G043600.1,Solanum_torvum_01G043260.1,	Solanum_viarum1_01G001970.1	DM8C01G00340.1	Ntab09g010270-1.1,Ntab18g010840-1.1,	DaaT023800.1	Cbp01g31850.1	-	pf03G055130.1,pf03G088070.1,
SL4.0ch01	-	-	-	-	-	-	-	-	-	-	Solanum_mammosum_00G143800.1	-	-	-	Solanum_torvum_01G043580.1	-	-	-	-	-	-	-
SL4.0ch01	-	-	-	-	-	Physalis_angulata_00G530520.1	-	-	-	-	-	-	-	-	-	-	-	-	-	-	-	pf03G055120.1
SL4.0ch01	mRNA:Solyc01g005240.4.1	Datura_stramonium_01G022530.1	Lycianthes_biflora_12G020190.1	-	mRNA:Niben1.0Scf001g01461.1,mRNA:Niben1.0Scf025g00024.1,	Physalis_angulata_00G530630.1	Solanum_capsicoides_00G075080.1	Solanum_dulcamara_00G225090.1	Solanum_lyratum1_03G036440.1	Solanum_macrocarpon_01G043460.2	Solanum_mammosum_00G143920.2	Solanum_melongena1_03G042670.1	-	Solanum_seaforthianum_01G035830.2	-	Solanum_viarum1_01G002110.1	DM8C01G00360.1	Ntab18g010820-1.1,Ntab09g010250-1.1,	DaaT023809.1	Cbp01g33690.1	ZLC08G001370.1	-
SL4.0ch01	mRNA:Solyc01g005250.4.1	Datura_stramonium_01G022540.1	Lycianthes_biflora_12G020180.1	Lba02g00136	mRNA:Niben1.0Scf025g00026.1,mRNA:Niben1.0Scf001g01459.1,	Physalis_angulata_00G530620.1	Solanum_capsicoides_00G075090.1	Solanum_dulcamara_00G225100.1	Solanum_lyratum1_03G036430.1	Solanum_macrocarpon_01G043470.1	Solanum_mammosum_00G143910.1	Solanum_melongena1_03G042660.1	Solanum_pseudocapsicum_00G236130.1	Solanum_seaforthianum_01G035820.1	Solanum_torvum_01G043300.1	Solanum_viarum1_01G002100.1	DM8C01G00370.1	Ntab09g010230-1.1,Ntab18g010800-1.1,	DaaT023808.1	Cbp01g33680.1	ZLC08G001380.1	-
SL4.0ch01	-	-	Lycianthes_biflora_12G020220.1	-	-	-	Solanum_capsicoides_00G075210.1	Solanum_dulcamara_00G225050.1	Solanum_lyratum1_03G036250.1	Solanum_macrocarpon_01G043610.1	-	-	Solanum_pseudocapsicum_00G236110.1	-	-	-	DM8C01G00620.1	-	-	Cbp01g33390.1	ZLC08G001620.1,ZLC08G001540.1,	-
SL4.0ch01	mRNA:Solyc01g005290.4.1	Datura_stramonium_01G022550.1	Lycianthes_biflora_12G020170.1	Lba02g00137	mRNA:Niben1.0Scf025g00027.1,mRNA:Niben1.0Scf001g01458.1,	Physalis_angulata_00G530610.1	Solanum_capsicoides_00G075130.1	Solanum_dulcamara_00G225110.1	Solanum_lyratum1_03G036420.1	Solanum_macrocarpon_01G043480.1	Solanum_mammosum_00G143880.1	Solanum_melongena1_03G042680.1	Solanum_pseudocapsicum_00G236160.1	Solanum_seaforthianum_01G035790.1	-	Solanum_viarum1_01G002060.1	DM8C01G00380.1	Ntab09g010220-1.1,Ntab18g010790-1.1,	DaaT023807.1	Cbp01g33660.1	ZLC08G001400.1	pf03G055190.1
SL4.0ch01	-	-	-	-	-	-	-	Solanum_dulcamara_00G225150.1	-	-	-	-	-	Solanum_seaforthianum_01G035780.1	-	-	-	-	-	-	-	-
SL4.0ch01	-	-	-	-	-	-	Solanum_capsicoides_00G075110.1	-	-	Solanum_macrocarpon_01G043490.1	-	Solanum_melongena1_03G042690.1	-	-	Solanum_torvum_01G043320.1	Solanum_viarum1_01G002080.1	-	-	-	-	-	-
SL4.0ch01	-	-	-	-	mRNA:Niben1.0Scf025g00034.1	-	-	-	-	-	-	-	-	-	-	-	-	Ntab09g010120-1.1,Ntab18g010690-1.1,	-	-	-	-
SL4.0ch01	mRNA:Solyc01g005300.4.1	Datura_stramonium_01G022570.1	Lycianthes_biflora_12G020120.1	Lba02g00139	mRNA:Niben1.0Scf025g00028.1,mRNA:Niben1.0Scf001g01456.1,	Physalis_angulata_00G530600.1	Solanum_capsicoides_00G075150.1	Solanum_dulcamara_00G225160.1	Solanum_lyratum1_03G036380.1	Solanum_macrocarpon_01G043560.1	Solanum_mammosum_00G143850.1	Solanum_melongena1_03G042750.1	Solanum_pseudocapsicum_00G236200.1	Solanum_seaforthianum_01G035770.1	Solanum_torvum_01G043480.1	Solanum_viarum1_01G002040.1	DM8C01G00480.1	Ntab09g010180-1.1	DaaT023805.1	Cbp01g33610.1	ZLC08G001470.1	pf03G055180.1
SL4.0ch01	-	-	-	-	-	-	-	Solanum_dulcamara_00G225140.1	Solanum_lyratum1_03G036400.1	-	-	Solanum_melongena1_03G042740.1	-	-	-	-	-	-	-	-	ZLC08G001430.1	-
SL4.0ch01	-	-	-	-	-	-	-	-	-	-	-	Solanum_melongena1_03G042720.1	Solanum_pseudocapsicum_00G236180.1	-	-	-	-	-	-	Cbp01g33620.1	-	-
SL4.0ch01	-	-	Lycianthes_biflora_12G020160.1	-	-	-	Solanum_capsicoides_00G075140.1	-	-	-	Solanum_mammosum_00G143860.1	-	-	-	-	Solanum_viarum1_01G002050.1	-	-	DaaT023806.1	-	-	-
SL4.0ch01	-	-	-	-	-	-	-	-	-	-	-	-	-	-	Solanum_torvum_01G043380.1	-	DM8C01G00420.1	-	-	-	-	-
SL4.0ch01	mRNA:Solyc01g005310.3.1	-	Lycianthes_biflora_12G020110.1	Lba02g00140	mRNA:Niben1.0Scf001g01454.1,mRNA:Niben1.0Scf025g00032.1,	-	Solanum_capsicoides_00G075160.1	Solanum_dulcamara_00G225170.1	Solanum_lyratum1_03G036370.1	Solanum_macrocarpon_01G043570.1	Solanum_mammosum_00G143840.1	Solanum_melongena1_03G042760.1	Solanum_pseudocapsicum_00G236210.1	Solanum_seaforthianum_01G035760.1	Solanum_torvum_01G043500.1	Solanum_viarum1_01G002030.1	DM8C01G00490.1	Ntab09g010140-1.1,Ntab18g010720-1.1,	DaaT023804.1	Cbp01g33600.1	ZLC08G001480.1	pf03G055170.1
SL4.0ch01	mRNA:Solyc01g005320.2.1	-	Lycianthes_biflora_12G020100.1	Lba02g00141	mRNA:Niben1.0Scf025g00029.1	-	Solanum_capsicoides_00G075170.1	Solanum_dulcamara_00G225180.1	Solanum_lyratum1_03G036360.1	-	-	Solanum_melongena1_03G042770.1	Solanum_pseudocapsicum_00G236220.1	Solanum_seaforthianum_01G035750.1	Solanum_torvum_01G043510.1	-	DM8C01G00500.1	Ntab09g010160-1.1	DaaT023803.1	Cbp01g33590.1	ZLC08G001490.1	pf03G055160.1
SL4.0ch01	-	-	-	-	mRNA:Niben1.0Scf025g00030.1	-	-	-	-	-	-	-	-	-	-	-	-	-	-	-	-	-
SL4.0ch01	mRNA:Solyc01g005330.3.1	Datura_stramonium_01G022590.1	Lycianthes_biflora_12G020090.1	Lba02g00142	mRNA:Niben1.0Scf001g01451.1,mRNA:Niben1.0Scf025g00033.1,	-	Solanum_capsicoides_00G075180.1	Solanum_dulcamara_00G225190.1	Solanum_lyratum1_03G036350.1	Solanum_macrocarpon_01G043580.1	Solanum_mammosum_00G143830.1	Solanum_melongena1_03G042780.1	Solanum_pseudocapsicum_00G236230.1	Solanum_seaforthianum_01G035740.1	Solanum_torvum_01G043520.1	Solanum_viarum1_01G002020.1	DM8C01G00510.1	Ntab09g010130-1.1,Ntab18g010700-1.1,	DaaT023802.1	Cbp01g33580.1	ZLC08G001500.1	pf03G055150.1
SL4.0ch01	mRNA:Solyc01g005340.3.1	Datura_stramonium_01G022600.1	Lycianthes_biflora_12G020080.1	Lba02g00143	mRNA:Niben1.0Scf025g00035.1,mRNA:Niben1.0Scf001g01450.1,	Physalis_angulata_00G530570.1	Solanum_capsicoides_00G075190.1	Solanum_dulcamara_00G225200.1	Solanum_lyratum1_03G036340.1	Solanum_macrocarpon_01G043590.1	Solanum_mammosum_00G143820.1	Solanum_melongena1_03G042790.1	Solanum_pseudocapsicum_00G236240.1	Solanum_seaforthianum_01G035730.1	Solanum_torvum_01G043530.1	Solanum_viarum1_01G002010.1	DM8C01G00520.1	Ntab18g010670-1.1	DaaT023801.1	Cbp01g33570.1	ZLC08G001510.1	pf03G055140.1
SL4.0ch01	-	-	-	-	-	-	-	-	-	-	-	-	-	-	-	-	-	-	-	Cbp01g33360.1	ZLC08G001710.1	-
SL4.0ch01	mRNA:Solyc01g005370.3.1	Datura_stramonium_01G022620.1	-	-	mRNA:Niben1.0Scf001g01449.1	-	-	Solanum_dulcamara_00G225270.1	Solanum_lyratum1_03G036240.1	-	-	-	-	Solanum_seaforthianum_01G035660.1	-	-	DM8C01G00690.1	Ntab18g010650-1.1	DaaT023799.1	-	-	-
SL4.0ch01	mRNA:Solyc01g005380.3.1	Datura_stramonium_01G022630.1	Lycianthes_biflora_12G020060.1	Lba02g00146	mRNA:Niben1.0Scf025g00036.1,mRNA:Niben1.0Scf001g01447.1,	Physalis_angulata_00G530510.1	Solanum_capsicoides_00G075240.1	Solanum_dulcamara_00G225280.1	Solanum_lyratum1_03G036230.1	Solanum_macrocarpon_01G043620.1	Solanum_mammosum_00G143750.1	Solanum_melongena1_03G042810.2	-	Solanum_seaforthianum_01G035650.1	Solanum_torvum_01G043610.1	Solanum_viarum1_01G001960.1	DM8C01G00700.1	Ntab09g010080-1.1	DaaT023798.1	Cbp01g33340.1	ZLC08G001730.1	-
SL4.0ch01	mRNA:Solyc01g005390.3.1	Datura_stramonium_01G022640.1	Lycianthes_biflora_12G020050.1	Lba02g00147	mRNA:Niben1.0Scf025g00037.1,mRNA:Niben1.0Scf001g01446.1,	Physalis_angulata_00G530500.1	Solanum_capsicoides_00G075250.1	Solanum_dulcamara_00G225290.1	Solanum_lyratum1_03G036220.1	Solanum_macrocarpon_01G043630.1	Solanum_mammosum_00G143740.1	Solanum_melongena1_03G042820.1	Solanum_pseudocapsicum_00G236280.1	Solanum_seaforthianum_01G035640.1	Solanum_torvum_01G043620.1	Solanum_viarum1_01G001950.1	DM8C01G00720.1	Ntab18g010630-1.1	-	Cbp01g33330.1	ZLC08G001740.1	-
SL4.0ch01	mRNA:Solyc01g005410.4.1	Datura_stramonium_01G022660.1	Lycianthes_biflora_12G020020.1	Lba02g00149,Lba02g00148,	mRNA:Niben1.0Scf001g01444.1,mRNA:Niben1.0Scf025g00039.1,	-	Solanum_capsicoides_00G075270.1	Solanum_dulcamara_00G225310.1	Solanum_lyratum1_03G036200.1	-	-	Solanum_melongena1_03G042840.1	Solanum_pseudocapsicum_00G236300.1	Solanum_seaforthianum_01G035620.1	Solanum_torvum_01G043640.1	Solanum_viarum1_01G001930.1	DM8C01G00740.1	Ntab09g010040-1.1,Ntab18g010590-1.1,	-	Cbp01g33300.1	ZLC08G001770.1	pf03G055110.1
SL4.0ch01	-	Datura_stramonium_01G022710.1	Lycianthes_biflora_12G019990.1	Lba02g00158	mRNA:Niben1.0Scf025g00042.1	Physalis_angulata_00G530430.1,Physalis_angulata_00G271740.1,	Solanum_capsicoides_00G075290.1	Solanum_dulcamara_00G225340.1	Solanum_lyratum1_03G036170.1	-	-	-	-	Solanum_seaforthianum_01G035560.1	-	-	DM8C01G00770.1	Ntab18g010510-1.1,Ntab09g009850-1.1,	DaaT023796.1	Cbp01g33240.1	ZLC08G001860.1	pf03G055040.1
SL4.0ch01	-	-	-	-	-	-	-	-	-	-	-	-	-	-	-	-	-	-	-	Cbp01g33320.1	ZLC08G001750.1	-
SL4.0ch01	-	-	-	-	-	-	-	-	-	-	-	-	-	-	-	-	-	-	-	Cbp01g33270.1	ZLC08G001830.1	-
SL4.0ch01	-	-	-	Lba02g00157	mRNA:Niben1.0Scf025g00041.1	-	-	-	-	-	-	-	-	-	-	-	-	Ntab18g010540-1.1	-	-	-	-
SL4.0ch01	-	-	-	Lba02g00154	-	-	-	-	Solanum_lyratum1_03G036180.1	-	-	-	-	-	-	-	-	-	-	-	-	-
SL4.0ch01	mRNA:Solyc01g005420.2.1	-	-	-	-	-	-	Solanum_dulcamara_00G225330.1	-	-	-	-	-	-	-	-	-	-	-	-	ZLC08G001810.1	-
SL4.0ch01	mRNA:Solyc01g005430.3.1	Datura_stramonium_01G022720.1	Lycianthes_biflora_12G019970.1	Lba02g00159	mRNA:Niben1.0Scf001g01442.1,mRNA:Niben1.0Scf025g00044.1,	Physalis_angulata_00G530420.1,Physalis_angulata_00G271730.1,	Solanum_capsicoides_00G075300.1	Solanum_dulcamara_00G225350.1	Solanum_lyratum1_03G036160.1	Solanum_macrocarpon_01G043670.1	Solanum_mammosum_00G143710.1	Solanum_melongena1_03G042860.1	Solanum_pseudocapsicum_00G236360.1	Solanum_seaforthianum_01G035550.1	Solanum_torvum_01G043680.1	Solanum_viarum1_01G001900.1	DM8C01G00780.1	Ntab18g010450-1.1,Ntab09g009990-1.1,	DaaT023795.1	-	-	pf03G055030.1
SL4.0ch01	-	Datura_stramonium_01G022690.1	Lycianthes_biflora_12G020010.1	-	-	Physalis_angulata_00G530450.1,Physalis_angulata_00G271760.1,	Solanum_capsicoides_00G075280.1	-	-	-	-	-	Solanum_pseudocapsicum_00G236310.1	Solanum_seaforthianum_01G035610.1	-	Solanum_viarum1_01G001920.1	DM8C01G00750.1	Ntab18g010550-1.1	-	-	-	pf03G055060.1
SL4.0ch01	-	-	-	-	-	-	-	-	-	Solanum_macrocarpon_01G043650.1	-	Solanum_melongena1_03G042850.1	-	-	Solanum_torvum_01G043660.1	-	-	-	-	-	-	-
SL4.0ch01	-	-	-	-	-	-	-	-	-	Solanum_macrocarpon_01G043640.1	Solanum_mammosum_00G143730.1	-	-	-	-	-	-	-	-	-	-	-
SL4.0ch01	mRNA:Solyc01g005440.4.1	Datura_stramonium_01G022730.1	Lycianthes_biflora_12G019940.1	Lba02g00160	mRNA:Niben1.0Scf001g01443.1,mRNA:Niben1.0Scf025g00043.1,	Physalis_angulata_00G530410.1,Physalis_angulata_00G271720.1,	Solanum_capsicoides_00G075310.1	Solanum_dulcamara_00G225370.2	Solanum_lyratum1_03G036150.1	Solanum_macrocarpon_01G043680.1	Solanum_mammosum_00G143700.1	Solanum_melongena1_03G042870.1	Solanum_pseudocapsicum_00G236370.1	Solanum_seaforthianum_01G035540.1	Solanum_torvum_01G043690.1	Solanum_viarum1_01G001890.1	DM8C01G00790.1	Ntab18g010460-1.1,Ntab09g009970-1.1,	DaaT023794.1	Cbp01g33230.1	ZLC01G038030.1	pf03G055020.1
SL4.0ch01	mRNA:Solyc01g005450.3.1	Datura_stramonium_01G022740.1	Lycianthes_biflora_12G019920.1	Lba02g00161	mRNA:Niben1.0Scf001g01441.1	Physalis_angulata_00G271710.1	Solanum_capsicoides_00G075320.1	Solanum_dulcamara_00G225380.1	Solanum_lyratum1_03G036140.1	Solanum_macrocarpon_01G043690.1	Solanum_mammosum_00G143690.1	Solanum_melongena1_03G042880.1	Solanum_pseudocapsicum_00G236380.1	Solanum_seaforthianum_01G035530.1	Solanum_torvum_01G043700.1	Solanum_viarum1_01G001880.1	DM8C01G00800.1	Ntab18g010430-1.1,Ntab09g010010-1.1,	DaaT023793.1	Cbp01g33220.1	ZLC01G038020.1	pf03G055010.1
SL4.0ch01	-	Datura_stramonium_01G022790.1	-	-	-	-	-	-	-	-	-	-	-	-	-	-	-	-	DaaT023790.1	-	-	-
SL4.0ch01	mRNA:Solyc01g005460.4.1	Datura_stramonium_01G022750.1	Lycianthes_biflora_12G019910.1	-	mRNA:Niben1.0Scf025g00045.1,mRNA:Niben1.0Scf001g01440.1,	Physalis_angulata_00G271700.1,Physalis_angulata_00G570460.1,	Solanum_capsicoides_00G075330.1	Solanum_dulcamara_00G225400.1	Solanum_lyratum1_03G035760.1	Solanum_macrocarpon_01G043700.1	Solanum_mammosum_00G143680.1	Solanum_melongena1_03G042890.1	Solanum_pseudocapsicum_00G236390.1	-	Solanum_torvum_01G043710.1	Solanum_viarum1_01G001870.1	DM8C01G00810.1	Ntab18g010420-1.1	-	Cbp01g33210.1	ZLC01G038010.1	pf03G055000.1
SL4.0ch01	-	Datura_stramonium_01G022000.1	-	-	-	-	-	Solanum_dulcamara_00G225390.1	-	-	-	-	-	-	-	Solanum_viarum1_01G002950.1	DM8C01G03900.1	-	-	-	ZLC08G000500.1	-
SL4.0ch01	-	-	-	-	-	-	Solanum_capsicoides_00G075360.1	-	-	-	Solanum_mammosum_00G143670.1	-	-	-	Solanum_torvum_01G043740.1	-	-	-	-	-	-	-
SL4.0ch01	-	-	-	-	mRNA:Niben1.0Scf012g01105.1,mRNA:Niben1.0Scf001g01412.1,	-	-	-	-	-	-	-	-	-	-	-	-	Ntab18g009960-1.1,Ntab09g009380-1.1,	-	-	-	-
SL4.0ch01	-	-	-	-	mRNA:Niben1.0Scf001g01425.1,mRNA:Niben1.0Scf012g01096.1,	-	-	-	-	-	-	-	-	-	-	-	-	Ntab18g010300-1.1,Ntab09g009620-1.1,	-	-	-	-
SL4.0ch01	-	-	-	-	mRNA:Niben1.0Scf001g01381.1	-	-	-	-	-	-	-	-	-	-	-	-	Ntab18g009490-1.1	-	-	-	-
SL4.0ch01	-	-	-	-	mRNA:Niben1.0Scf001g01386.1	-	-	-	-	-	-	-	-	-	-	-	-	Ntab18g009550-1.1	-	-	-	-
SL4.0ch01	-	-	-	-	mRNA:Niben1.0Scf012g01094.1	-	-	-	-	-	-	-	-	-	-	-	-	Ntab18g010250-1.1	-	-	-	-
SL4.0ch01	-	-	-	-	mRNA:Niben1.0Scf012g01103.1	-	-	-	-	-	-	-	-	-	-	-	-	Ntab18g009870-1.1	-	-	-	-
SL4.0ch01	-	-	-	-	mRNA:Niben1.0Scf012g01109.1	-	-	-	-	-	-	-	-	-	-	-	-	Ntab18g009880-1.1	-	-	-	-
SL4.0ch01	-	-	-	-	mRNA:Niben1.0Scf012g01114.1	-	-	-	-	-	-	-	-	-	-	-	-	Ntab18g009700-1.1	-	-	-	-
SL4.0ch01	-	-	-	-	mRNA:Niben1.0Scf025g00050.1	-	-	-	-	-	-	-	-	-	-	-	-	Ntab18g010350-1.1	-	-	-	-
SL4.0ch01	-	-	-	-	mRNA:Niben1.0Scf025g00052.1	-	-	-	-	-	-	-	-	-	-	-	-	Ntab18g010330-1.1	-	-	-	-
SL4.0ch01	mRNA:Solyc01g005470.3.1	Datura_stramonium_01G022770.1	Lycianthes_biflora_12G019900.1	-	mRNA:Niben1.0Scf001g01439.1	Physalis_angulata_00G271680.1,Physalis_angulata_00G570440.1,	Solanum_capsicoides_00G075370.1	Solanum_dulcamara_00G225410.1	Solanum_lyratum1_03G035740.1	-	Solanum_mammosum_00G143660.1	Solanum_melongena1_03G042900.1	-	Solanum_seaforthianum_01G035480.1	Solanum_torvum_01G043750.1	Solanum_viarum1_01G001850.1	DM8C01G00820.1	Ntab09g009940-1.1	-	-	ZLC01G037990.1	pf03G054980.1
SL4.0ch01	mRNA:Solyc01g005480.3.1	Datura_stramonium_01G022800.1	Lycianthes_biflora_12G019870.1	-	mRNA:Niben1.0Scf001g01437.1,mRNA:Niben1.0Scf025g00047.1,	Physalis_angulata_00G271670.1,Physalis_angulata_00G570430.1,	Solanum_capsicoides_00G075380.1	Solanum_dulcamara_00G225430.1	Solanum_lyratum1_03G035810.1	Solanum_macrocarpon_01G043710.1	Solanum_mammosum_00G143650.1	Solanum_melongena1_03G042910.1	Solanum_pseudocapsicum_00G236450.1	Solanum_seaforthianum_01G035470.1	Solanum_torvum_01G043760.1	Solanum_viarum1_01G001840.1	DM8C01G00830.1	Ntab09g009920-1.1	DaaT023784.1	Cbp01g33100.1	ZLC01G037940.1	pf03G054970.1
SL4.0ch01	-	-	-	Lba02g00163	-	-	-	-	-	-	-	-	Solanum_pseudocapsicum_00G236400.1	-	-	-	-	-	DaaT023791.1	-	-	-
SL4.0ch01	-	-	-	-	-	-	-	-	-	-	-	-	-	-	-	-	-	-	DaaT023785.1	-	-	-
SL4.0ch01	mRNA:Solyc01g005490.3.1	Datura_stramonium_01G022810.1	Lycianthes_biflora_12G019860.1	Lba02g00169	mRNA:Niben1.0Scf001g01436.1,mRNA:Niben1.0Scf025g00048.1,	Physalis_angulata_00G271660.1	Solanum_capsicoides_00G075390.1	Solanum_dulcamara_00G225440.1	Solanum_lyratum1_03G035820.1	Solanum_macrocarpon_01G043720.1	Solanum_mammosum_00G143640.1	Solanum_melongena1_03G042920.1	Solanum_pseudocapsicum_00G236460.1	Solanum_seaforthianum_01G035460.1	Solanum_torvum_01G043770.1	Solanum_viarum1_01G001830.1	DM8C01G00840.1	Ntab09g009890-1.1,Ntab18g010360-1.1,	DaaT023787.1	Cbp01g33090.1	ZLC01G037930.1	pf03G054960.1
SL4.0ch01	-	-	-	-	mRNA:Niben1.0Scf001g01405.1,mRNA:Niben1.0Scf012g01112.1,	-	-	-	-	-	-	-	-	-	-	-	-	Ntab09g009350-1.1,Ntab18g009830-1.1,	-	-	-	-
SL4.0ch01	-	-	-	-	-	-	Solanum_capsicoides_00G075420.1	-	-	-	-	-	-	-	-	Solanum_viarum1_01G001800.1	-	-	-	Cbp01g33060.1	ZLC01G037900.1	-
SL4.0ch01	-	-	-	-	mRNA:Niben1.0Scf001g01385.1	-	-	-	-	-	-	-	-	-	-	-	-	Ntab09g009000-1.1,Ntab18g009540-1.1,	-	-	-	-
SL4.0ch01	-	-	-	-	mRNA:Niben1.0Scf001g01383.1	-	-	-	-	-	-	-	-	-	-	-	-	Ntab18g009520-1.1,Ntab09g009030-1.1,	-	-	-	-
SL4.0ch01	-	-	-	-	mRNA:Niben1.0Scf001g01394.1	-	-	-	-	-	-	-	-	-	-	-	-	Ntab09g009050-1.1	-	-	-	-
SL4.0ch01	-	-	-	-	mRNA:Niben1.0Scf001g01388.1	-	-	-	-	-	-	-	-	-	-	-	-	Ntab09g009180-1.1,Ntab18g009560-1.1,	-	-	-	-
SL4.0ch01	-	-	-	-	mRNA:Niben1.0Scf012g01117.1,mRNA:Niben1.0Scf001g01399.1,	-	-	-	-	-	-	-	-	-	-	-	-	Ntab18g009720-1.1,Ntab09g009260-1.1,	-	-	-	-
SL4.0ch01	-	-	-	-	mRNA:Niben1.0Scf001g01413.1,mRNA:Niben1.0Scf012g01106.1,	-	-	-	-	-	-	-	-	-	-	-	-	Ntab09g009400-1.1,Ntab18g009950-1.1,	-	-	-	-
SL4.0ch01	-	-	-	-	mRNA:Niben1.0Scf001g01420.1	-	-	-	-	-	-	-	-	-	-	-	-	Ntab09g009570-1.1	-	-	-	-
SL4.0ch01	-	-	-	-	mRNA:Niben1.0Scf001g01427.1,mRNA:Niben1.0Scf012g01093.1,	-	-	-	-	-	-	-	-	-	-	-	-	Ntab09g009680-1.1,Ntab18g010240-1.1,	-	-	-	-
SL4.0ch01	-	-	-	-	mRNA:Niben1.0Scf001g01429.1,mRNA:Niben1.0Scf012g01091.1,	-	-	-	-	-	-	-	-	-	-	-	-	Ntab18g010190-1.1,Ntab09g009700-1.1,	-	-	-	-
SL4.0ch01	-	-	-	-	mRNA:Niben1.0Scf012g01100.1,mRNA:Niben1.0Scf001g01418.1,	-	-	-	-	-	-	-	-	-	-	-	-	Ntab18g010070-1.1	-	-	-	-
SL4.0ch01	mRNA:Solyc01g005500.3.1	Datura_stramonium_01G022820.1	Lycianthes_biflora_12G019840.1	Lba02g00170	mRNA:Niben1.0Scf025g00049.1	Physalis_angulata_00G271620.1,Physalis_angulata_00G570360.1,	-	Solanum_dulcamara_00G225460.2	Solanum_lyratum1_03G035830.1	Solanum_macrocarpon_01G043760.1	Solanum_mammosum_00G143610.1	Solanum_melongena1_03G042930.1	Solanum_pseudocapsicum_00G236470.1	Solanum_seaforthianum_01G035450.1	Solanum_torvum_01G043780.1	-	DM8C01G00870.1	Ntab09g009790-1.1	DaaT023781.1	-	-	-
SL4.0ch01	-	-	-	-	-	Physalis_angulata_00G530790.1	-	-	-	-	-	-	-	-	-	-	-	-	-	-	-	pf03G054920.1,pf03G055350.1,
SL4.0ch01	-	-	-	-	mRNA:Niben1.0Scf001g01384.1	-	-	-	-	-	-	-	-	-	-	-	-	Ntab09g009020-1.1	-	-	-	-
SL4.0ch01	-	-	-	-	mRNA:Niben1.0Scf001g01393.1	-	-	-	-	-	-	-	-	-	-	-	-	Ntab09g009080-1.1	-	-	-	-
SL4.0ch01	-	-	-	-	mRNA:Niben1.0Scf001g01390.1	-	-	-	-	-	-	-	-	-	-	-	-	Ntab09g009120-1.1	-	-	-	-
SL4.0ch01	-	-	-	-	mRNA:Niben1.0Scf012g01119.1,mRNA:Niben1.0Scf001g01395.1,	-	-	-	-	-	-	-	-	-	-	-	-	Ntab18g009740-1.1,Ntab09g009210-1.1,	-	-	-	-
SL4.0ch01	-	-	-	-	mRNA:Niben1.0Scf001g01406.1	-	-	-	-	-	-	-	-	-	-	-	-	Ntab18g009850-1.1,Ntab09g009300-1.1,	-	-	-	-
SL4.0ch01	-	-	-	-	mRNA:Niben1.0Scf001g01404.1	-	-	-	-	-	-	-	-	-	-	-	-	Ntab09g009340-1.1	-	-	-	-
SL4.0ch01	-	-	-	-	mRNA:Niben1.0Scf001g01415.1,mRNA:Niben1.0Scf012g01102.1,	-	-	-	-	-	-	-	-	-	-	-	-	Ntab09g009520-1.1,Ntab18g010010-1.1,	-	-	-	-
SL4.0ch01	mRNA:Solyc01g005510.3.1	Datura_stramonium_01G024740.1	Lycianthes_biflora_12G021320.1	Lba02g00004	-	Physalis_angulata_00G361670.1,Physalis_angulata_00G527430.1,	Solanum_capsicoides_00G077480.1	Solanum_dulcamara_00G225510.1	Solanum_lyratum1_03G035870.1	Solanum_macrocarpon_01G045650.1	Solanum_mammosum_00G486710.2	Solanum_melongena1_03G044440.1	Solanum_pseudocapsicum_00G238490.1	Solanum_seaforthianum_01G035400.1	Solanum_torvum_01G045710.1	Solanum_viarum1_01G000050.1	DM8C01G00880.1	Ntab09g020800-1.1	DaaT014568.1	Cbp01g34930.1,Cbp01g34990.1,	-	pf03G063490.1
SL4.0ch01	-	Datura_stramonium_01G024730.1	Lycianthes_biflora_12G021480.1	Lba02g00003	-	Physalis_angulata_00G361700.1,Physalis_angulata_00G527440.1,	Solanum_capsicoides_00G077470.1	Solanum_dulcamara_00G225520.1	Solanum_lyratum1_03G035880.1	Solanum_macrocarpon_01G045660.1	Solanum_mammosum_00G486720.1	Solanum_melongena1_03G044430.1	Solanum_pseudocapsicum_00G238480.1	Solanum_seaforthianum_01G035390.2	Solanum_torvum_01G045700.1	Solanum_viarum1_01G000060.1	DM8C01G00890.1	Ntab09g020780-1.1	DaaT014565.1	Cbp01g35000.1	ZLC08G000200.1	pf03G063480.1
SL4.0ch01	-	Datura_stramonium_06G014440.1	-	-	mRNA:Niben1.0Scf009g00466.1	-	-	-	-	-	-	-	-	-	-	-	-	Ntab02g006870-1.1,Ntab10g009180-1.1,	DaaT002368.1	-	-	-
SL4.0ch01	-	Datura_stramonium_06G014660.1	-	-	mRNA:Niben1.0Scf010g00824.1	-	-	-	Solanum_lyratum1_01G015850.1	-	-	-	-	Solanum_seaforthianum_02G015310.1	-	-	-	Ntab10g008570-1.1	DaaT002363.1	-	-	-
SL4.0ch01	-	Datura_stramonium_06G014760.1	-	-	mRNA:Niben1.0Scf009g00471.1	-	-	Solanum_dulcamara_00G190110.1	-	-	-	-	-	-	-	-	-	Ntab10g009230-1.1,Ntab02g006910-1.1,	DaaT002859.1	-	-	-
SL4.0ch01	-	Datura_stramonium_06G014840.1	Lycianthes_biflora_05G010850.1	-	-	-	-	-	-	-	-	-	-	-	-	-	-	-	DaaT002866.1	-	-	-
SL4.0ch01	-	-	-	-	-	Physalis_angulata_00G361630.1	-	-	-	Solanum_macrocarpon_01G045630.1	-	-	-	-	Solanum_torvum_01G045580.1	-	DM8C01G01110.1	-	-	-	-	pf03G063540.1
SL4.0ch01	-	-	-	-	-	-	-	-	-	Solanum_macrocarpon_01G045680.1	-	-	-	-	-	-	-	-	-	-	-	-
SL4.0ch01	mRNA:Solyc01g005530.3.1	Datura_stramonium_01G024710.1	Lycianthes_biflora_12G021500.1	Lba02g00001	mRNA:Niben1.0Scf029g00082.1	Physalis_angulata_00G527460.1,Physalis_angulata_00G361720.1,	Solanum_capsicoides_00G077460.1	Solanum_dulcamara_00G225540.1	Solanum_lyratum1_03G035900.1	Solanum_macrocarpon_01G045690.1	Solanum_mammosum_00G486730.1	Solanum_melongena1_03G044420.1	Solanum_pseudocapsicum_00G238470.1	Solanum_seaforthianum_01G035380.1	Solanum_torvum_01G045680.1	Solanum_viarum1_01G000070.1	DM8C01G00900.1	Ntab09g020760-1.1,Ntab18g023040-1.1,	DaaT014563.1	Cbp01g35010.1	ZLC08G000170.1	pf03G063450.1
SL4.0ch01	-	Datura_stramonium_03G027060.2	Lycianthes_biflora_03G000040.1	-	mRNA:Niben1.0Scf026g00023.1	-	Solanum_capsicoides_00G335150.1	Solanum_dulcamara_00G048170.1	Solanum_lyratum1_09G000040.1	Solanum_macrocarpon_08G028120.1	Solanum_mammosum_00G527150.1	Solanum_melongena1_07G028950.1	Solanum_pseudocapsicum_00G329240.1	Solanum_seaforthianum_10G000130.1	Solanum_torvum_08G000100.1	Solanum_viarum1_07G000050.1	DM8C08G30450.1	Ntab23g024880-1.1,Ntab01g000240-1.1,	DaaT018194.1,DaaT029409.1,	Cbp01g00420.1	ZLC01G000270.1	-
SL4.0ch01	-	Datura_stramonium_01G024720.1	Lycianthes_biflora_12G021490.1	-	mRNA:Niben1.0Scf029g00083.1	Physalis_angulata_00G527450.1,Physalis_angulata_00G361710.1,	-	-	-	-	-	-	-	-	-	-	-	Ntab09g020770-1.1,Ntab18g023050-1.1,	DaaT014564.1	Cbp01g35020.1	ZLC08G000190.1	pf03G063470.1
SL4.0ch01	mRNA:Solyc01g005540.4.1	Datura_stramonium_01G024700.1	Lycianthes_biflora_12G021510.1	-	mRNA:Niben1.0Scf029g00081.1	Physalis_angulata_00G361730.1,Physalis_angulata_00G527470.1,	Solanum_capsicoides_00G077450.1	Solanum_dulcamara_00G225550.1	Solanum_lyratum1_03G035910.1	Solanum_macrocarpon_01G045700.1	Solanum_mammosum_00G486740.1	Solanum_melongena1_03G044410.1	Solanum_pseudocapsicum_00G238460.1	Solanum_seaforthianum_01G035370.1	Solanum_torvum_01G045670.1	Solanum_viarum1_01G000080.1	DM8C01G00910.1	Ntab18g023030-1.1,Ntab09g020750-1.1,	DaaT014562.1	Cbp01g35030.1	ZLC08G000160.1	pf03G063440.1
SL4.0ch01	-	-	-	-	-	-	-	-	-	-	-	-	-	-	-	-	-	-	-	Cbp01g35040.1	ZLC08G000150.2	-
SL4.0ch01	mRNA:Solyc01g005550.3.1	Datura_stramonium_01G024680.1	Lycianthes_biflora_12G021530.1	Lba02g00007	mRNA:Niben1.0Scf029g00079.1	Physalis_angulata_00G527490.1,Physalis_angulata_00G361750.1,	Solanum_capsicoides_00G077430.1	Solanum_dulcamara_00G225570.1	Solanum_lyratum1_03G035930.1	Solanum_macrocarpon_01G045720.1	Solanum_mammosum_00G486760.1	Solanum_melongena1_03G044390.1	Solanum_pseudocapsicum_00G238440.1	Solanum_seaforthianum_01G035350.1	Solanum_torvum_01G045650.1	Solanum_viarum1_01G000090.1	DM8C01G00930.1	Ntab18g023010-1.1,Ntab09g020720-1.1,	DaaT014560.1	Cbp01g35050.1	ZLC08G000140.1	pf03G063410.1
SL4.0ch01	-	-	Lycianthes_biflora_12G021520.1	-	-	-	Solanum_capsicoides_00G077440.1	Solanum_dulcamara_00G225560.1	-	-	-	Solanum_melongena1_03G044400.1	Solanum_pseudocapsicum_00G238450.1	-	Solanum_torvum_01G045660.1	-	-	-	-	-	-	-
SL4.0ch01	-	-	-	-	-	-	-	-	Solanum_lyratum1_03G035920.1	Solanum_macrocarpon_01G045710.1	Solanum_mammosum_00G486750.1	-	-	-	-	-	-	-	DaaT014561.1	-	-	-
SL4.0ch01	mRNA:Solyc01g005560.3.1	Datura_stramonium_01G024670.1	Lycianthes_biflora_12G021540.1	Lba02g00008	mRNA:Niben1.0Scf029g00078.1	Physalis_angulata_00G361760.1,Physalis_angulata_00G527500.1,	Solanum_capsicoides_00G077420.1	Solanum_dulcamara_00G225580.1	Solanum_lyratum1_03G035940.1	Solanum_macrocarpon_01G045730.1	Solanum_mammosum_00G486770.1	Solanum_melongena1_03G044380.1	Solanum_pseudocapsicum_00G238430.1	Solanum_seaforthianum_01G035340.1	Solanum_torvum_01G045640.1	Solanum_viarum1_01G000100.1	DM8C01G00940.1	Ntab18g022990-1.1,Ntab09g020730-1.1,	DaaT014559.1	Cbp01g35060.1	ZLC08G000130.1	pf03G063400.1
SL4.0ch01	mRNA:Solyc01g005580.2.1	Datura_stramonium_01G024660.1	Lycianthes_biflora_12G021550.1	Lba02g00011	mRNA:Niben1.0Scf029g00070.1	Physalis_angulata_00G361780.1,Physalis_angulata_00G527520.1,	Solanum_capsicoides_00G077410.1	Solanum_dulcamara_00G225590.1	Solanum_lyratum1_03G035950.1	Solanum_macrocarpon_01G045740.1	Solanum_mammosum_00G486780.1	Solanum_melongena1_03G044370.1	Solanum_pseudocapsicum_00G238420.1	Solanum_seaforthianum_01G035320.1	Solanum_torvum_01G045630.1	Solanum_viarum1_01G000110.1	DM8C01G00960.1	Ntab18g022940-1.1	DaaT014558.1	Cbp01g35080.1	ZLC08G000120.1	pf03G063370.1
SL4.0ch01	mRNA:Solyc01g005600.4.1	Datura_stramonium_01G024640.1	Lycianthes_biflora_12G021560.1	Lba02g00013	mRNA:Niben1.0Scf029g00068.1	Physalis_angulata_00G527530.1,Physalis_angulata_00G361790.1,	Solanum_capsicoides_00G077400.1	Solanum_dulcamara_00G225610.1	Solanum_lyratum1_03G035970.1	Solanum_macrocarpon_01G045750.1	Solanum_mammosum_00G486800.1	Solanum_melongena1_03G044360.1	Solanum_pseudocapsicum_00G238410.1	Solanum_seaforthianum_01G035310.1	Solanum_torvum_01G045620.1	Solanum_viarum1_01G000130.1	DM8C01G00970.1	Ntab09g020700-1.1,Ntab18g022930-1.1,	DaaT014556.1	Cbp01g35090.1	ZLC08G000110.1	pf03G063350.1
SL4.0ch01	-	Datura_stramonium_01G024630.1	Lycianthes_biflora_12G021570.1	-	mRNA:Niben1.0Scf029g00067.1	-	-	-	-	-	-	-	-	-	-	-	-	-	-	-	ZLC08G000100.1	pf03G063300.1
SL4.0ch01	mRNA:Solyc01g005610.4.1	Datura_stramonium_01G024620.1	Lycianthes_biflora_12G021580.1	-	-	Physalis_angulata_00G361800.1,Physalis_angulata_00G527540.1,	Solanum_capsicoides_00G077390.1	Solanum_dulcamara_00G225620.1	Solanum_lyratum1_03G035980.1	Solanum_macrocarpon_01G045760.1	Solanum_mammosum_00G486810.1	Solanum_melongena1_03G044350.1	Solanum_pseudocapsicum_00G238400.1	Solanum_seaforthianum_01G035300.1	Solanum_torvum_01G045610.1	Solanum_viarum1_01G000140.1	DM8C01G00980.1	Ntab18g022900-1.1	-	-	-	pf03G063290.1
SL4.0ch01	mRNA:Solyc01g005620.3.1	Datura_stramonium_01G024610.1	Lycianthes_biflora_12G021590.1	Lba02g00016	mRNA:Niben1.0Scf029g00066.1	Physalis_angulata_00G361810.1,Physalis_angulata_00G527550.1,	Solanum_capsicoides_00G077380.1	Solanum_dulcamara_00G225630.1	Solanum_lyratum1_03G035990.1	Solanum_macrocarpon_01G045770.1	Solanum_mammosum_00G486820.1	Solanum_melongena1_03G044340.1	Solanum_pseudocapsicum_00G238390.1	Solanum_seaforthianum_01G035290.1	Solanum_torvum_01G045600.1	Solanum_viarum1_01G000150.1	DM8C01G00990.1	Ntab09g020680-1.1,Ntab18g022890-1.1,	DaaT014554.1	Cbp01g35120.1	ZLC08G000080.1	pf03G063280.1
SL4.0ch01	-	-	-	-	-	-	-	-	-	-	-	-	Solanum_pseudocapsicum_00G238370.1	-	Solanum_torvum_01G045570.1	-	DM8C01G01050.1	-	-	-	-	-
SL4.0ch01	-	-	-	Lba02g00015	-	-	-	-	-	-	-	-	-	-	-	-	-	Ntab09g020690-1.1	DaaT014555.1	-	-	-
SL4.0ch01	-	-	-	-	mRNA:Niben1.0Scf029g00064.1	-	-	-	-	-	-	-	-	-	-	-	-	Ntab18g022820-1.1,Ntab09g020630-1.1,	-	-	-	-
SL4.0ch01	-	-	Lycianthes_biflora_12G021410.1	-	-	-	-	-	-	-	-	-	-	-	-	-	-	Ntab18g022860-1.1	-	-	-	-
SL4.0ch01	mRNA:Solyc01g005630.3.1	-	Lycianthes_biflora_12G021600.2	Lba02g00022	-	Physalis_angulata_00G527660.1,Physalis_angulata_00G361820.1,	Solanum_capsicoides_00G077370.1	Solanum_dulcamara_00G225670.1	Solanum_lyratum1_03G036020.1	-	Solanum_mammosum_00G486830.1	-	-	Solanum_seaforthianum_01G035260.1	-	Solanum_viarum1_01G000160.1	DM8C01G01080.1	Ntab09g020590-1.1,Ntab18g022770-1.1,	DaaT014551.1	Cbp01g35130.1	ZLC08G000070.1	pf03G063270.1
SL4.0ch01	-	-	-	Lba02g00018	mRNA:Niben1.0Scf029g00062.1	Physalis_angulata_00G361640.1	Solanum_capsicoides_00G077340.1	Solanum_dulcamara_00G225640.1	Solanum_lyratum1_03G036000.1	Solanum_macrocarpon_01G045320.1,Solanum_macrocarpon_01G045620.1,	-	-	-	Solanum_seaforthianum_01G035280.1	Solanum_torvum_01G045590.1	-	-	Ntab09g020620-1.1,Ntab18g022810-1.1,	DaaT014546.1	Cbp01g34970.1	ZLC08G000380.1,ZLC08G000270.1,	pf03G063530.1
SL4.0ch01	mRNA:Solyc01g005640.4.1	Datura_stramonium_01G024590.1	Lycianthes_biflora_12G021610.1	Lba02g00021	mRNA:Niben1.0Scf029g00061.1	Physalis_angulata_00G527670.1,Physalis_angulata_00G361830.1,	Solanum_capsicoides_00G077360.1	Solanum_dulcamara_00G225680.1	Solanum_lyratum1_03G036030.1	Solanum_macrocarpon_01G045780.1	Solanum_mammosum_00G486840.1	Solanum_melongena1_03G044330.1	Solanum_pseudocapsicum_00G238360.1	Solanum_seaforthianum_01G035250.1	Solanum_torvum_01G045560.1	Solanum_viarum1_01G000170.1	DM8C01G01090.1	Ntab09g020600-1.1,Ntab18g022780-1.1,	DaaT014550.1	Cbp01g35140.1	ZLC08G000060.1	pf03G063260.1
SL4.0ch01	-	Datura_stramonium_01G024570.1	-	-	-	-	-	-	-	Solanum_macrocarpon_01G045290.1	-	Solanum_melongena1_03G044450.1	-	-	-	-	-	-	-	-	-	-
SL4.0ch01	-	-	-	-	-	-	-	-	-	-	-	-	-	-	-	-	-	-	-	Cbp07g16510.1	ZLC07G028610.1	-
SL4.0ch01	-	-	-	-	-	Physalis_angulata_00G361880.1	-	-	-	-	-	-	-	-	-	-	-	-	-	-	-	pf03G063190.1
SL4.0ch01	mRNA:Solyc01g005660.3.1	-	Lycianthes_biflora_12G021170.1	Lba02g00027	mRNA:Niben1.0Scf029g00057.1	Physalis_angulata_00G527330.1,Physalis_angulata_00G361550.1,	Solanum_capsicoides_00G077300.1	Solanum_dulcamara_00G225740.1	Solanum_lyratum1_03G036060.1	Solanum_macrocarpon_01G045610.1	Solanum_mammosum_00G486890.1	Solanum_melongena1_03G044460.1	Solanum_pseudocapsicum_00G238330.1	Solanum_seaforthianum_01G035230.1	Solanum_torvum_01G045520.1	Solanum_viarum1_01G000220.1	DM8C01G01160.1	Ntab18g022660-1.1,Ntab09g020540-1.1,	-	Cbp01g34830.1	ZLC08G000440.1	pf03G063720.1
SL4.0ch01	-	-	Lycianthes_biflora_12G021180.1	Lba02g00026	-	Physalis_angulata_00G361560.1,Physalis_angulata_00G527340.1,	-	Solanum_dulcamara_00G225730.1	Solanum_lyratum1_03G036050.1	-	Solanum_mammosum_00G486880.1	-	Solanum_pseudocapsicum_00G238340.1	-	Solanum_torvum_01G045530.1	Solanum_viarum1_01G000210.1	DM8C01G01150.1	-	DaaT014544.1	Cbp01g34840.1	ZLC08G000430.1	pf03G063710.1
SL4.0ch01	-	-	Lycianthes_biflora_12G021220.1	-	-	-	-	Solanum_dulcamara_00G225650.1	-	-	-	Solanum_melongena1_03G044670.1	-	-	-	-	DM8C01G01100.1	-	-	-	ZLC08G000370.1	-
SL4.0ch01	-	-	-	-	-	Physalis_angulata_00G361590.1	-	-	-	-	-	-	-	-	-	-	-	-	-	-	-	pf03G063620.1
SL4.0ch01	-	-	Lycianthes_biflora_12G021430.1	-	-	Physalis_angulata_00G361660.1	-	-	-	Solanum_macrocarpon_01G045640.1	-	-	-	-	-	-	-	-	-	-	-	pf03G063510.1
SL4.0ch01	-	-	-	Lba02g00023	mRNA:Niben1.0Scf029g00060.1	-	-	-	-	-	-	-	-	-	-	-	-	Ntab18g022500-1.1	-	-	-	-
SL4.0ch01	mRNA:Solyc01g005670.3.1	-	Lycianthes_biflora_12G021160.1	Lba02g00028	mRNA:Niben1.0Scf029g00056.1	Physalis_angulata_00G527320.1,Physalis_angulata_00G361540.1,	Solanum_capsicoides_00G077290.1	Solanum_dulcamara_00G225750.1	Solanum_lyratum1_03G036070.1	Solanum_macrocarpon_01G045600.1	-	Solanum_melongena1_03G044470.1	Solanum_pseudocapsicum_00G238320.1	Solanum_seaforthianum_01G035220.1	Solanum_torvum_01G045510.1	Solanum_viarum1_01G000230.1	DM8C01G01170.1	Ntab18g022650-1.1,Ntab09g020530-1.1,	DaaT014542.1	Cbp01g34820.1	ZLC08G000450.1	pf03G063730.1
SL4.0ch01	-	-	-	-	-	-	Solanum_capsicoides_00G077320.1	Solanum_dulcamara_00G225690.1	Solanum_lyratum1_03G036040.1	-	-	-	-	-	-	Solanum_viarum1_01G000200.1	DM8C01G01130.1	-	DaaT014545.1	-	-	-
SL4.0ch01	-	-	Lycianthes_biflora_12G021150.1	-	-	-	-	-	-	-	-	-	-	-	-	-	-	-	-	-	ZLC08G000460.1	-
SL4.0ch01	mRNA:Solyc01g005680.4.1	Datura_stramonium_01G024520.1	Lycianthes_biflora_12G021140.1	Lba02g00030	mRNA:Niben1.0Scf029g00055.1	Physalis_angulata_00G361520.1,Physalis_angulata_00G527300.1,	Solanum_capsicoides_00G077280.1	Solanum_dulcamara_00G225760.1	Solanum_lyratum1_03G036080.1	Solanum_macrocarpon_01G045590.1	Solanum_mammosum_00G486910.1	Solanum_melongena1_03G044480.1	Solanum_pseudocapsicum_00G238310.1	Solanum_seaforthianum_01G035210.1	Solanum_torvum_01G045500.1	Solanum_viarum1_01G000240.1	DM8C01G01180.1	Ntab18g022640-1.1,Ntab09g020520-1.1,	-	Cbp08g08950.1	ZLC08G000470.1,ZLC08G001990.1,	-
SL4.0ch01	mRNA:Solyc01g005690.3.1	Datura_stramonium_01G024510.1	Lycianthes_biflora_12G021130.1	Lba02g00031	mRNA:Niben1.0Scf029g00054.1	Physalis_angulata_00G361510.1,Physalis_angulata_00G527290.1,	Solanum_capsicoides_00G077270.1	Solanum_dulcamara_00G225770.1	Solanum_lyratum1_03G036090.1	Solanum_macrocarpon_01G045580.1	Solanum_mammosum_00G486920.1	Solanum_melongena1_03G044490.1	-	Solanum_seaforthianum_01G035200.1	Solanum_torvum_01G045490.1	Solanum_viarum1_01G000250.1	DM8C01G01190.1	Ntab18g022630-1.1,Ntab09g020510-1.1,	DaaT014539.1	Cbp01g34810.1	ZLC08G000480.1	pf03G063750.1
SL4.0ch01	-	-	-	-	-	-	-	-	Solanum_lyratum1_03G036110.1	-	-	-	-	-	-	-	DM8C01G01240.1	Ntab18g022610-1.1	DaaT014537.1	Cbp01g34770.1	-	-
SL4.0ch01	-	-	-	-	-	-	-	-	-	-	-	-	-	-	-	-	-	-	DaaT014543.1	-	-	-
SL4.0ch01	mRNA:Solyc01g005700.3.1	Datura_stramonium_01G024500.1	Lycianthes_biflora_12G021120.1	-	mRNA:Niben1.0Scf029g00053.1	Physalis_angulata_00G361500.1,Physalis_angulata_00G527280.1,	Solanum_capsicoides_00G077260.1	Solanum_dulcamara_00G225780.1	Solanum_lyratum1_03G036100.1	Solanum_macrocarpon_01G045560.1	Solanum_mammosum_00G486930.1	-	Solanum_pseudocapsicum_00G238180.1	Solanum_seaforthianum_01G035190.1	Solanum_torvum_01G045480.1	Solanum_viarum1_01G000260.1	-	Ntab09g020500-1.1	-	Cbp01g34800.1	ZLC08G000490.1	pf03G063760.1
SL4.0ch01	-	Datura_stramonium_03G006680.1,Datura_stramonium_03G006550.1,	Lycianthes_biflora_03G012820.1	Lba06g00764	mRNA:Niben1.0Scf029g00052.1,mRNA:Niben1.0Scf001g01784.1,	Physalis_angulata_00G490510.1,Physalis_angulata_00G005600.1,	Solanum_capsicoides_00G103460.1	Solanum_dulcamara_00G342930.1	Solanum_lyratum1_10G007000.1	Solanum_macrocarpon_11G008000.1	Solanum_mammosum_00G154550.1	Solanum_melongena1_12G005520.1	Solanum_pseudocapsicum_00G163500.1	Solanum_seaforthianum_09G018810.1	Solanum_torvum_05G022600.1,Solanum_torvum_05G022850.1,	Solanum_viarum1_05G007720.1	DM8C11G19620.1	-	DaaT031515.1	Cbp11g09630.1,Cbp11g09760.1,	ZLC11G010000.1,ZLC11G010160.1,ZLC11G010070.1,	pf08G213890.1
SL4.0ch01	mRNA:Solyc01g005710.2.1	-	-	-	-	-	-	Solanum_dulcamara_00G225900.1	-	-	-	-	-	-	-	-	-	-	-	-	-	-
SL4.0ch01	mRNA:Solyc01g005790.1.1	-	Lycianthes_biflora_12G017470.1	-	-	-	Solanum_capsicoides_00G077230.1	Solanum_dulcamara_00G225940.1	-	-	Solanum_mammosum_00G486960.1	Solanum_melongena1_03G044500.1	Solanum_pseudocapsicum_00G238220.1	-	Solanum_torvum_01G045430.1	-	DM8C01G01330.1	-	DaaT014536.1	Cbp01g30330.1	-	-
SL4.0ch01	-	-	-	-	-	-	-	-	-	-	Solanum_mammosum_00G486940.1	-	-	-	-	-	-	-	-	-	-	-
SL4.0ch01	-	-	Lycianthes_biflora_12G021100.1	-	-	-	-	Solanum_dulcamara_00G225810.1	-	-	-	-	-	-	Solanum_torvum_01G041980.1	-	-	-	-	Cbp01g30320.1	-	-
SL4.0ch01	mRNA:Solyc01g005800.3.1	Datura_stramonium_01G024460.1	Lycianthes_biflora_12G017480.1	Lba02g00413	-	Physalis_angulata_00G573120.1,Physalis_angulata_00G547980.1,	Solanum_capsicoides_00G077220.1	-	Solanum_lyratum1_03G035680.1	Solanum_macrocarpon_01G045550.1	Solanum_mammosum_00G486970.1	Solanum_melongena1_03G044510.1	Solanum_pseudocapsicum_00G238150.1	Solanum_seaforthianum_01G035060.1	Solanum_torvum_01G045420.1	Solanum_viarum1_01G000280.1	DM8C01G01340.1	Ntab09g020440-1.1,Ntab18g022570-1.1,	DaaT014535.1	Cbp01g30340.1	ZLC01G018500.1	pf03G065760.1
SL4.0ch01	-	-	Lycianthes_biflora_12G017450.1	-	-	-	-	-	-	-	-	-	-	-	-	-	-	-	-	-	ZLC01G018770.1	-
SL4.0ch01	-	-	-	-	-	Physalis_angulata_00G571280.1	Solanum_capsicoides_00G001120.1	-	-	-	Solanum_mammosum_00G311820.1	-	-	Solanum_seaforthianum_05G022990.1	Solanum_torvum_04G028420.1	-	-	-	-	-	-	-
SL4.0ch01	-	-	-	-	-	Physalis_angulata_00G573110.1	-	-	-	-	-	-	-	-	-	-	-	-	-	-	-	pf03G065750.1
SL4.0ch01	-	-	-	-	-	Physalis_angulata_00G573100.1	-	-	-	-	-	-	-	-	-	-	-	-	-	-	-	pf03G065740.1
SL4.0ch01	-	-	-	-	-	Physalis_angulata_00G573080.1	-	-	-	-	-	-	-	-	-	-	-	-	-	-	-	pf03G065720.1
SL4.0ch01	-	-	-	-	-	Physalis_angulata_00G573060.1	-	-	-	-	-	-	-	-	-	-	-	-	-	-	-	pf03G065670.1
SL4.0ch01	-	-	-	-	-	Physalis_angulata_00G573010.1	-	-	-	-	-	-	-	-	-	-	-	-	-	-	-	pf03G065610.1
SL4.0ch01	-	-	-	-	-	Physalis_angulata_00G571170.1	-	-	-	-	-	-	-	-	-	-	-	-	-	-	-	pf11G290860.1
SL4.0ch01	-	-	-	-	-	Physalis_angulata_00G571470.1	-	-	-	-	-	-	-	-	-	-	-	-	-	-	-	pf12G304880.1
SL4.0ch01	-	-	-	-	-	Physalis_angulata_00G571560.1	-	-	-	-	-	-	-	-	-	-	-	-	-	-	-	pf12G304970.1
SL4.0ch01	mRNA:Solyc01g005810.3.1	Datura_stramonium_01G024450.1	-	-	-	Physalis_angulata_00G547970.1,Physalis_angulata_00G573130.1,	-	Solanum_dulcamara_00G225970.1	Solanum_lyratum1_03G035670.1	-	-	-	-	Solanum_seaforthianum_01G035050.1	-	-	DM8C01G01350.1	-	DaaT014534.1	Cbp01g30360.1	ZLC01G018470.1	pf03G065770.1
SL4.0ch01	-	Datura_stramonium_01G024430.1	-	Lba02g00410	mRNA:Niben1.0Scf019g00154.1	Physalis_angulata_00G573150.1,Physalis_angulata_00G547950.1,	Solanum_capsicoides_00G077020.1	Solanum_dulcamara_00G225990.1	Solanum_lyratum1_03G035640.1	Solanum_macrocarpon_01G045250.1	Solanum_mammosum_00G487170.1	Solanum_melongena1_03G044720.1	Solanum_pseudocapsicum_00G237920.1	Solanum_seaforthianum_01G035030.1	Solanum_torvum_01G045200.1	Solanum_viarum1_01G000470.1	DM8C01G01370.1	Ntab18g022480-1.1,Ntab09g020420-1.1,	DaaT014532.1	Cbp01g30390.1	ZLC01G018430.1	pf03G065790.1
SL4.0ch01	mRNA:Solyc01g005820.4.1	Datura_stramonium_01G024440.1	-	-	mRNA:Niben1.0Scf019g00155.1	Physalis_angulata_00G573140.1	Solanum_capsicoides_00G077210.1	Solanum_dulcamara_00G225980.1	Solanum_lyratum1_03G035660.1	Solanum_macrocarpon_01G045540.1	Solanum_mammosum_00G486980.1	Solanum_melongena1_03G044520.2	Solanum_pseudocapsicum_00G238140.1	Solanum_seaforthianum_01G035040.2	Solanum_torvum_01G045410.1	Solanum_viarum1_01G000290.1	DM8C01G01360.1	-	DaaT014533.1	Cbp01g30370.1	ZLC01G018460.1	pf03G065780.1
SL4.0ch01	mRNA:Solyc01g005840.3.1	Datura_stramonium_01G024420.1	Lycianthes_biflora_12G017540.1	Lba02g00409	mRNA:Niben1.0Scf019g00152.1	Physalis_angulata_00G573160.1	Solanum_capsicoides_00G077030.1	Solanum_dulcamara_00G226010.1	Solanum_lyratum1_03G035560.1	Solanum_macrocarpon_01G045260.1	Solanum_mammosum_00G487160.1	Solanum_melongena1_03G044710.1	Solanum_pseudocapsicum_00G237930.1	Solanum_seaforthianum_01G035020.1	Solanum_torvum_01G045210.1	Solanum_viarum1_01G000460.1	DM8C01G01380.1	Ntab09g020410-1.1	DaaT014531.1	Cbp01g30400.1	ZLC01G018420.1	pf03G065800.1
SL4.0ch01	-	-	Lycianthes_biflora_12G017610.1	Lba02g00399	mRNA:Niben1.0Scf019g00147.1,mRNA:Niben1.0Scf022g00030.1,	-	-	-	-	-	-	-	-	-	-	-	-	Ntab09g020270-1.1,Ntab18g022440-1.1,	-	-	-	-
SL4.0ch01	-	-	-	-	-	-	Solanum_capsicoides_00G077070.1	-	-	-	Solanum_mammosum_00G487120.1	-	-	-	-	Solanum_viarum1_01G000420.1	-	-	-	-	-	-
SL4.0ch01	mRNA:Solyc01g005900.2.1	-	Lycianthes_biflora_12G017600.1	Lba02g00400	-	-	-	-	Solanum_lyratum1_03G035510.1	-	-	-	-	Solanum_seaforthianum_01G034960.1	-	-	DM8C01G01410.1	Ntab09g020300-1.1	-	-	-	-
SL4.0ch01	mRNA:Solyc01g005910.3.1	Datura_stramonium_01G024360.1	Lycianthes_biflora_12G017630.1	Lba02g00397	mRNA:Niben1.0Scf022g00028.1,mRNA:Niben1.0Scf019g00145.1,	Physalis_angulata_00G573210.1	Solanum_capsicoides_00G077090.2	Solanum_dulcamara_00G226040.1	-	Solanum_macrocarpon_01G045350.1	Solanum_mammosum_00G487100.1	Solanum_melongena1_03G044640.1	Solanum_pseudocapsicum_00G237980.1	Solanum_seaforthianum_01G034940.1	Solanum_torvum_01G045290.1	Solanum_viarum1_01G000400.1	DM8C01G01430.1	Ntab18g022420-1.1,Ntab09g020260-1.1,	DaaT014527.1	Cbp01g30480.1	ZLC01G018360.1	pf03G065870.1
SL4.0ch01	mRNA:Solyc01g005920.3.1	Datura_stramonium_01G024370.1	Lycianthes_biflora_12G017620.1	-	mRNA:Niben1.0Scf022g00029.1,mRNA:Niben1.0Scf019g00146.1,	Physalis_angulata_00G573200.1	Solanum_capsicoides_00G077080.1	Solanum_dulcamara_00G226050.1	Solanum_lyratum1_03G035500.1	Solanum_macrocarpon_01G045340.1	Solanum_mammosum_00G487110.1	Solanum_melongena1_03G044650.1	Solanum_pseudocapsicum_00G237970.1	Solanum_seaforthianum_01G034950.1	Solanum_torvum_01G045280.1	Solanum_viarum1_01G000410.1	DM8C01G01440.1	Ntab18g022410-1.1,Ntab09g020280-1.1,	DaaT014528.1	Cbp01g30470.1	ZLC01G018370.1	pf03G065860.1
SL4.0ch01	mRNA:Solyc01g005930.3.1	Datura_stramonium_01G024340.1	Lycianthes_biflora_12G017650.1	Lba02g00395	mRNA:Niben1.0Scf019g00143.1,mRNA:Niben1.0Scf022g00025.1,	Physalis_angulata_00G573240.1	-	Solanum_dulcamara_00G226060.1	Solanum_lyratum1_03G035470.1	Solanum_macrocarpon_01G045370.1	-	Solanum_melongena1_03G044620.1	Solanum_pseudocapsicum_00G238040.1	Solanum_seaforthianum_01G034920.1	Solanum_torvum_01G045310.1	Solanum_viarum1_01G000380.1	DM8C01G01450.1	Ntab09g020250-1.1,Ntab18g022390-1.1,	DaaT014525.1	Cbp01g30510.1	ZLC01G018310.1	pf03G065900.1
SL4.0ch01	-	-	-	-	-	Physalis_angulata_00G573230.3	-	-	-	-	-	-	-	-	-	-	-	-	-	-	-	pf03G065890.1
SL4.0ch01	mRNA:Solyc01g005940.4.1	Datura_stramonium_01G024330.1	Lycianthes_biflora_12G017660.1	Lba02g00394	mRNA:Niben1.0Scf022g00026.1,mRNA:Niben1.0Scf019g00141.1,	Physalis_angulata_00G573250.1	Solanum_capsicoides_00G077120.1	Solanum_dulcamara_00G226120.1	-	Solanum_macrocarpon_01G045450.1	Solanum_mammosum_00G487070.1	Solanum_melongena1_03G044610.1	Solanum_pseudocapsicum_00G238050.1	Solanum_seaforthianum_01G034910.1	Solanum_torvum_01G045320.1	-	DM8C01G01460.1	Ntab09g020230-1.1	DaaT014524.1	Cbp01g30520.1	ZLC01G018300.1	pf03G065910.1
SL4.0ch01	mRNA:Solyc01g005950.4.1	-	Lycianthes_biflora_12G017670.1	Lba02g00393	mRNA:Niben1.0Scf022g00027.1,mRNA:Niben1.0Scf019g00140.1,	Physalis_angulata_00G573260.1	Solanum_capsicoides_00G077130.1	Solanum_dulcamara_00G226130.1	Solanum_lyratum1_03G035460.1	Solanum_macrocarpon_01G045460.1	Solanum_mammosum_00G487060.1	Solanum_melongena1_03G044600.1	Solanum_pseudocapsicum_00G238060.1	Solanum_seaforthianum_01G034900.1	Solanum_torvum_01G045330.1	Solanum_viarum1_01G000370.1	DM8C01G01470.1	Ntab18g022370-1.1,Ntab09g020220-1.1,	DaaT014523.1	Cbp01g30530.1	ZLC01G018290.1	pf03G065920.1
SL4.0ch01	mRNA:Solyc01g005960.3.1	Datura_stramonium_01G024310.1	Lycianthes_biflora_12G017680.1	Lba02g00392	mRNA:Niben1.0Scf022g00012.1,mRNA:Niben1.0Scf019g00137.1,	Physalis_angulata_00G573270.1	Solanum_capsicoides_00G077140.1	Solanum_dulcamara_00G226140.1	Solanum_lyratum1_03G035450.1	Solanum_macrocarpon_01G045470.1	Solanum_mammosum_00G487050.1	Solanum_melongena1_03G044590.1	Solanum_pseudocapsicum_00G238070.1	Solanum_seaforthianum_01G034890.1	Solanum_torvum_01G045340.1	Solanum_viarum1_01G000360.1	DM8C01G01480.1	Ntab09g020210-1.1	DaaT014522.1	Cbp01g30540.1	ZLC01G018280.1	pf03G065930.1
SL4.0ch01	mRNA:Solyc01g005970.3.1	Datura_stramonium_01G024300.1	Lycianthes_biflora_12G017690.1	-	mRNA:Niben1.0Scf022g00013.1,mRNA:Niben1.0Scf019g00136.1,	Physalis_angulata_00G573320.1,Physalis_angulata_00G387350.1,	Solanum_capsicoides_00G077150.1	Solanum_dulcamara_00G226150.1	Solanum_lyratum1_03G035440.1	Solanum_macrocarpon_01G045480.1	Solanum_mammosum_00G487040.1	Solanum_melongena1_03G044580.1	Solanum_pseudocapsicum_00G238080.1	Solanum_seaforthianum_01G034880.1	Solanum_torvum_01G045350.1	Solanum_viarum1_01G000350.1	DM8C01G01490.1	Ntab18g022350-1.1,Ntab09g020200-1.1,	DaaT014521.1	Cbp01g30550.1	ZLC01G018270.1	pf03G066000.1
SL4.0ch01	-	-	-	-	-	Physalis_angulata_00G573310.1	-	-	-	-	-	-	-	-	-	-	-	-	-	-	-	pf03G065990.1
SL4.0ch01	-	-	-	-	-	Physalis_angulata_00G573300.1	-	-	-	-	-	-	-	-	-	-	-	-	-	-	-	pf03G065980.1
SL4.0ch01	-	-	-	-	-	Physalis_angulata_00G573290.1	-	-	-	-	-	-	-	-	-	-	-	-	-	-	-	pf03G065970.1
SL4.0ch01	-	-	-	-	-	Physalis_angulata_00G573280.1	-	-	-	-	-	-	-	-	-	-	-	-	-	-	-	pf03G065950.1
SL4.0ch01	-	-	-	Lba02g00390	-	-	-	-	-	-	-	-	-	-	-	-	-	Ntab18g022340-1.1	-	-	-	pf03G066010.1
SL4.0ch01	mRNA:Solyc01g005980.4.1	-	Lycianthes_biflora_12G017700.1	Lba02g00389	mRNA:Niben1.0Scf019g00135.1	Physalis_angulata_00G573330.1	Solanum_capsicoides_00G077160.1	Solanum_dulcamara_00G226160.1	Solanum_lyratum1_03G035430.1	Solanum_macrocarpon_01G045490.1	Solanum_mammosum_00G487030.1	Solanum_melongena1_03G044570.1	Solanum_pseudocapsicum_00G238090.1	Solanum_seaforthianum_01G034870.1	Solanum_torvum_01G045360.1	Solanum_viarum1_01G000340.1	DM8C01G01500.1	Ntab18g022330-1.1,Ntab09g020190-1.1,	DaaT014519.1	Cbp01g30560.1	ZLC01G018260.1	pf03G066020.1
SL4.0ch01	-	Datura_stramonium_01G024290.1	-	-	-	-	-	-	-	-	-	-	-	-	-	-	-	-	DaaT014520.1	-	-	-
SL4.0ch01	mRNA:Solyc01g005985.1.1	Datura_stramonium_01G024230.1	Lycianthes_biflora_12G017710.1	Lba02g00388	mRNA:Niben1.0Scf022g00014.1,mRNA:Niben1.0Scf019g00134.1,	Physalis_angulata_00G387330.1,Physalis_angulata_00G573340.1,	Solanum_capsicoides_00G077170.1	Solanum_dulcamara_00G226170.1	Solanum_lyratum1_03G035420.1	Solanum_macrocarpon_01G045500.1	Solanum_mammosum_00G487020.1	Solanum_melongena1_03G044560.1	Solanum_pseudocapsicum_00G238100.1	Solanum_seaforthianum_01G034860.1	Solanum_torvum_01G045370.1	Solanum_viarum1_01G000330.1	DM8C01G01510.1	Ntab18g022310-1.1,Ntab09g020180-1.1,	DaaT014518.1	Cbp01g30570.1	ZLC01G018250.1	pf03G066030.1
SL4.0ch01	-	Datura_stramonium_01G024210.1	-	-	mRNA:Niben1.0Scf019g00132.1	-	-	-	-	-	-	-	-	-	-	-	-	-	-	-	-	-
SL4.0ch01	-	-	-	-	-	Physalis_angulata_00G573350.1	-	-	-	-	-	-	-	-	-	-	-	-	-	-	-	pf03G066040.1
SL4.0ch01	mRNA:Solyc01g006000.3.1	-	Lycianthes_biflora_12G017720.1	Lba02g00384	mRNA:Niben1.0Scf022g00017.1	Physalis_angulata_00G387310.1,Physalis_angulata_00G573360.1,	Solanum_capsicoides_00G077180.1	Solanum_dulcamara_00G226180.1	Solanum_lyratum1_03G035410.1	Solanum_macrocarpon_01G045510.1	Solanum_mammosum_00G487010.1	Solanum_melongena1_03G044550.1	Solanum_pseudocapsicum_00G238110.1	Solanum_seaforthianum_01G034850.1	Solanum_torvum_01G045380.1	Solanum_viarum1_01G000320.1	DM8C01G01520.1	Ntab18g022290-1.1,Ntab09g020160-1.1,	DaaT014517.1	Cbp01g30580.1	ZLC01G018240.1	-
SL4.0ch01	mRNA:Solyc01g006010.3.1	Datura_stramonium_01G024200.1	Lycianthes_biflora_12G017730.1	Lba02g00383	mRNA:Niben1.0Scf022g00018.1	Physalis_angulata_00G573370.1,Physalis_angulata_00G387300.1,	Solanum_capsicoides_00G077190.1	Solanum_dulcamara_00G226190.1	Solanum_lyratum1_03G035400.1	-	-	Solanum_melongena1_03G044540.1	Solanum_pseudocapsicum_00G238120.1	Solanum_seaforthianum_01G034840.1	Solanum_torvum_01G045390.1	Solanum_viarum1_01G000310.1	DM8C01G01530.1	Ntab09g020150-1.1,Ntab18g022270-1.1,	DaaT014516.1	Cbp01g30590.1	ZLC01G018230.1	pf03G066050.1
SL4.0ch01	mRNA:Solyc01g006020.4.1	Datura_stramonium_01G024190.1	Lycianthes_biflora_12G017740.1	Lba02g00382	mRNA:Niben1.0Scf022g00019.1,mRNA:Niben1.0Scf019g00130.1,	Physalis_angulata_00G567530.1,Physalis_angulata_00G387290.1,	Solanum_capsicoides_00G077200.1	Solanum_dulcamara_00G226200.1	Solanum_lyratum1_03G035390.1	Solanum_macrocarpon_01G045530.1	Solanum_mammosum_00G486990.1	Solanum_melongena1_03G044530.1	Solanum_pseudocapsicum_00G238130.1	Solanum_seaforthianum_01G034830.1	Solanum_torvum_01G045400.1	Solanum_viarum1_01G000300.1	DM8C01G01540.1	Ntab09g020140-1.1,Ntab18g022260-1.1,	DaaT014515.1	-	ZLC01G018220.1	pf03G066060.1
SL4.0ch01	-	-	-	-	mRNA:Niben1.0Scf022g00011.1	-	-	-	-	-	-	-	-	-	-	-	-	Ntab18g022220-1.1,Ntab09g020120-1.1,	-	-	-	-
SL4.0ch01	mRNA:Solyc01g006040.3.1	Datura_stramonium_01G024180.1	Lycianthes_biflora_12G017750.1	Lba02g00381	mRNA:Niben1.0Scf019g00129.1,mRNA:Niben1.0Scf022g00021.1,	Physalis_angulata_00G387280.1,Physalis_angulata_00G567520.1,	Solanum_capsicoides_00G077010.1	Solanum_dulcamara_00G226210.1	Solanum_lyratum1_03G035380.1	Solanum_macrocarpon_01G045240.1	Solanum_mammosum_00G487180.1	Solanum_melongena1_03G044270.1	Solanum_pseudocapsicum_00G237910.1	Solanum_seaforthianum_01G034820.1	Solanum_torvum_01G045190.1	Solanum_viarum1_01G000480.1	DM8C01G01550.1	Ntab09g020130-1.1,Ntab18g022250-1.1,	DaaT014514.1	Cbp01g30620.1	ZLC01G018200.1	pf03G066070.1
SL4.0ch01	mRNA:Solyc01g006050.2.1	Datura_stramonium_01G024170.1	Lycianthes_biflora_12G017780.1	Lba02g00380	mRNA:Niben1.0Scf022g00022.1,mRNA:Niben1.0Scf019g00128.1,	Physalis_angulata_00G387270.1	Solanum_capsicoides_00G077000.1	Solanum_dulcamara_00G226220.1	Solanum_lyratum1_03G035370.1	Solanum_macrocarpon_01G045230.1	-	-	Solanum_pseudocapsicum_00G237890.1	Solanum_seaforthianum_01G034800.1	Solanum_torvum_01G045180.1	Solanum_viarum1_01G000490.1	DM8C01G01580.1	Ntab18g022230-1.1	-	Cbp01g30630.1	ZLC01G018160.1	-
SL4.0ch01	-	-	-	-	-	-	-	-	-	-	-	-	-	-	-	-	-	-	-	Cbp01g30610.1	ZLC01G018210.1	-
SL4.0ch01	mRNA:Solyc01g006055.1.1	Datura_stramonium_01G024160.1	Lycianthes_biflora_12G017770.1	Lba02g00379	-	Physalis_angulata_00G387250.1,Physalis_angulata_00G567500.1,	Solanum_capsicoides_00G076990.1	Solanum_dulcamara_00G226260.1	Solanum_lyratum1_03G035360.1	-	Solanum_mammosum_00G487200.1	-	-	-	-	Solanum_viarum1_01G000500.1	DM8C01G01570.1	-	DaaT014513.1	-	-	pf03G066090.1
SL4.0ch01	-	-	-	-	-	Physalis_angulata_00G567480.1	-	-	-	-	Solanum_mammosum_00G487210.1	Solanum_melongena1_03G044250.1	-	-	-	-	-	-	-	-	-	pf03G066110.1
SL4.0ch01	mRNA:Solyc01g006080.2.1	Datura_stramonium_01G024150.1	-	-	-	Physalis_angulata_00G567470.1,Physalis_angulata_00G387230.1,	-	Solanum_dulcamara_00G226270.1	Solanum_lyratum1_03G035350.1	-	-	-	-	-	-	-	-	-	DaaT014512.1	Cbp01g30700.1	ZLC01G018120.1	-
SL4.0ch01	-	-	-	-	-	-	-	-	-	Solanum_macrocarpon_01G045190.1	-	Solanum_melongena1_03G044220.1	-	-	-	-	-	-	-	-	-	-
SL4.0ch01	mRNA:Solyc01g006100.4.1	-	Lycianthes_biflora_12G017900.1	-	mRNA:Niben1.0Scf019g00126.1	Physalis_angulata_00G387210.1,Physalis_angulata_00G567450.1,	Solanum_capsicoides_00G076980.1	Solanum_dulcamara_00G226290.1	Solanum_lyratum1_03G035310.1	Solanum_macrocarpon_01G045200.1	Solanum_mammosum_00G487230.1	Solanum_melongena1_03G044230.1	Solanum_pseudocapsicum_00G237870.1	Solanum_seaforthianum_01G034780.1	Solanum_torvum_01G045160.1	Solanum_viarum1_01G000510.1	DM8C01G01600.1	Ntab18g022200-1.1,Ntab09g020100-1.1,	DaaT014510.1	Cbp01g30760.1	ZLC01G017750.1	pf03G066130.1
SL4.0ch01	-	-	-	-	-	-	-	-	-	-	-	-	-	-	-	-	-	-	-	Cbp01g31190.1	ZLC01G017670.1	-
SL4.0ch01	-	-	-	-	-	-	-	-	-	-	-	-	-	-	-	-	-	-	-	Cbp01g30660.1	ZLC01G018130.1	-
SL4.0ch01	mRNA:Solyc01g006110.3.1	Datura_stramonium_01G024120.1	-	Lba02g00368	mRNA:Niben1.0Scf022g00008.1,mRNA:Niben1.0Scf019g00124.1,	Physalis_angulata_00G567440.1,Physalis_angulata_00G387200.1,	-	Solanum_dulcamara_00G226300.1	Solanum_lyratum1_03G035300.1	-	-	-	-	Solanum_seaforthianum_01G034770.1	-	-	DM8C01G01610.1	Ntab18g022190-1.1,Ntab09g020090-1.1,	DaaT014509.1	Cbp01g30820.1	-	pf03G066140.1
SL4.0ch01	-	-	-	-	-	Physalis_angulata_00G567420.1	-	-	-	-	-	-	-	-	-	-	-	-	-	-	-	pf03G066150.1
SL4.0ch01	mRNA:Solyc01g006120.4.1	Datura_stramonium_01G024110.1	Lycianthes_biflora_12G017920.1	Lba02g00366	mRNA:Niben1.0Scf019g00123.1	Physalis_angulata_00G387170.1,Physalis_angulata_00G567410.1,	-	Solanum_dulcamara_00G226310.1	Solanum_lyratum1_03G035290.1	-	Solanum_mammosum_00G487240.1	-	Solanum_pseudocapsicum_00G237860.1	-	Solanum_torvum_01G045150.1	-	DM8C01G01620.1	Ntab09g020080-1.1,Ntab18g022180-1.1,	DaaT014508.1	Cbp01g30880.1	ZLC01G017860.1	pf03G066160.1
SL4.0ch01	mRNA:Solyc01g006130.4.1	Datura_stramonium_01G024100.1	Lycianthes_biflora_12G017930.1	-	mRNA:Niben1.0Scf019g00122.1,mRNA:Niben1.0Scf022g00007.1,	Physalis_angulata_00G567400.1,Physalis_angulata_00G387160.1,	Solanum_capsicoides_00G076940.1	Solanum_dulcamara_00G226320.1	Solanum_lyratum1_03G035280.1	Solanum_macrocarpon_01G045180.1	Solanum_mammosum_00G487250.1	Solanum_melongena1_03G044210.1	Solanum_pseudocapsicum_00G237850.1	Solanum_seaforthianum_01G034750.1	Solanum_torvum_01G045140.1	Solanum_viarum1_01G000530.1	DM8C01G01630.1	Ntab09g020070-1.1	-	Cbp01g30890.1	ZLC01G017870.1	pf03G066170.1
SL4.0ch01	mRNA:Solyc01g006140.4.1	Datura_stramonium_01G024090.1	-	Lba02g00364	mRNA:Niben1.0Scf019g00121.1	Physalis_angulata_00G387150.1,Physalis_angulata_00G567390.1,	Solanum_capsicoides_00G076930.1	Solanum_dulcamara_00G226330.1	Solanum_lyratum1_03G035270.1	-	Solanum_mammosum_00G487260.1	Solanum_melongena1_03G044200.1	Solanum_pseudocapsicum_00G237840.1	Solanum_seaforthianum_01G034740.1	Solanum_torvum_01G045130.1	Solanum_viarum1_01G000540.1	DM8C01G01640.1	Ntab09g020060-1.1,Ntab18g022170-1.1,	-	Cbp01g30900.1	ZLC01G017880.1	pf03G066180.1
SL4.0ch01	-	-	-	-	mRNA:Niben1.0Scf022g00004.1	-	-	-	-	-	-	-	-	-	-	-	-	Ntab09g020050-1.1	-	-	-	-
SL4.0ch01	mRNA:Solyc01g006150.3.1	Datura_stramonium_01G024080.1	Lycianthes_biflora_12G017960.1	Lba02g00362	mRNA:Niben1.0Scf022g00003.1,mRNA:Niben1.0Scf019g00120.1,	Physalis_angulata_00G387140.1,Physalis_angulata_00G567380.1,	Solanum_capsicoides_00G076910.1	Solanum_dulcamara_00G226350.1	Solanum_lyratum1_03G035260.1	Solanum_macrocarpon_01G045150.1	Solanum_mammosum_00G487280.1	Solanum_melongena1_03G044180.1	-	Solanum_seaforthianum_01G034730.1	Solanum_torvum_01G045120.1	Solanum_viarum1_01G000550.1	DM8C01G01650.1	Ntab18g022160-1.1,Ntab09g020040-1.1,	DaaT014507.1	Cbp01g30920.1	ZLC01G017890.1	pf03G066190.1
SL4.0ch01	-	Datura_stramonium_01G024070.1	-	-	-	-	-	-	-	-	-	-	-	Solanum_seaforthianum_01G034720.1	-	-	-	-	-	-	-	-
SL4.0ch01	-	-	-	-	-	-	Solanum_capsicoides_00G076920.1	-	-	-	Solanum_mammosum_00G487270.1	Solanum_melongena1_03G044190.1	-	-	-	-	-	-	-	-	-	-
SL4.0ch01	mRNA:Solyc01g006170.4.1,mRNA:Solyc01g006090.3.1,	Datura_stramonium_01G024140.2	Lycianthes_biflora_12G017890.1	Lba02g00371	mRNA:Niben1.0Scf022g00010.1,mRNA:Niben1.0Scf019g00127.1,	Physalis_angulata_00G387220.1,Physalis_angulata_00G567460.1,	-	Solanum_dulcamara_00G226280.1	Solanum_lyratum1_03G035320.1	Solanum_macrocarpon_01G045210.1	Solanum_mammosum_00G487220.1	Solanum_melongena1_03G044240.1	Solanum_pseudocapsicum_00G237880.1	Solanum_seaforthianum_01G034790.1	Solanum_torvum_01G045170.1	-	DM8C01G01590.1,DM8C01G01720.1,	Ntab18g022210-1.1,Ntab09g020110-1.1,	DaaT014511.1	-	ZLC01G018110.1	pf03G066120.1
SL4.0ch01	-	-	-	Lba02g00370	-	-	-	-	-	-	-	-	-	-	-	-	-	-	-	-	-	-
SL4.0ch01	mRNA:Solyc01g006180.4.1	Datura_stramonium_01G024060.1	Lycianthes_biflora_12G017980.1	Lba02g00360	mRNA:Niben1.0Scf022g00001.1,mRNA:Niben1.0Scf019g00118.1,	Physalis_angulata_00G567360.1,Physalis_angulata_00G387120.1,	Solanum_capsicoides_00G076890.1	Solanum_dulcamara_00G226380.1	Solanum_lyratum1_03G035240.1	Solanum_macrocarpon_01G045130.1	Solanum_mammosum_00G487300.1	Solanum_melongena1_03G044160.1	Solanum_pseudocapsicum_00G237820.1	Solanum_seaforthianum_01G034710.1	Solanum_torvum_01G045100.1	Solanum_viarum1_01G000570.1	DM8C01G01730.1	Ntab18g022140-1.1,Ntab09g020020-1.1,	DaaT014505.1	-	ZLC01G017920.1	pf03G066210.1
SL4.0ch01	mRNA:Solyc01g006190.3.1	Datura_stramonium_01G024050.1	Lycianthes_biflora_12G017990.1	Lba02g00357	mRNA:Niben1.0Scf019g00117.1	Physalis_angulata_00G567350.1,Physalis_angulata_00G387110.1,	Solanum_capsicoides_00G076880.1	Solanum_dulcamara_00G226390.1	Solanum_lyratum1_03G035230.1	Solanum_macrocarpon_01G045120.1	Solanum_mammosum_00G487310.1	Solanum_melongena1_03G044150.1	Solanum_pseudocapsicum_00G237760.1	Solanum_seaforthianum_01G034700.1	Solanum_torvum_01G045090.1	Solanum_viarum1_01G000580.1	DM8C01G01740.1	Ntab18g022130-1.1,Ntab09g020010-1.1,	DaaT014504.1	Cbp01g31030.1	ZLC01G018050.1,ZLC01G017930.1,	pf03G066220.1
SL4.0ch01	mRNA:Solyc01g006210.4.1	Datura_stramonium_01G024030.1	Lycianthes_biflora_12G018000.1	Lba02g00355	mRNA:Niben1.0Scf019g00115.1	Physalis_angulata_00G567330.1,Physalis_angulata_00G387090.1,	Solanum_capsicoides_00G076860.1	Solanum_dulcamara_00G226410.1	Solanum_lyratum1_03G035190.1	Solanum_macrocarpon_01G045100.1	Solanum_mammosum_00G487330.1	Solanum_melongena1_03G044130.1	Solanum_pseudocapsicum_00G237710.1	Solanum_seaforthianum_01G034690.1	Solanum_torvum_01G045080.1	Solanum_viarum1_01G000600.1	DM8C01G01760.1	Ntab18g022120-1.1,Ntab09g020000-1.1,	-	Cbp01g31020.1	ZLC01G018030.1	-
SL4.0ch01	-	-	-	-	-	-	-	-	-	-	-	-	-	-	-	-	-	-	-	Cbp01g30930.1	ZLC01G017900.1	-
SL4.0ch01	-	-	-	-	-	-	-	-	-	-	-	-	-	-	-	-	-	-	-	Cbp01g30980.1	ZLC01G017950.1	-
SL4.0ch01	-	-	-	-	-	-	-	-	-	-	-	-	-	-	-	-	-	-	-	Cbp01g31010.1	ZLC01G017990.1	-
SL4.0ch01	mRNA:Solyc01g006220.3.1	Datura_stramonium_01G024020.1	Lycianthes_biflora_12G018010.1	Lba02g00354	mRNA:Niben1.0Scf019g00114.1	Physalis_angulata_00G567320.1	Solanum_capsicoides_00G076850.1	-	Solanum_lyratum1_03G035180.1	Solanum_macrocarpon_01G045090.1	Solanum_mammosum_00G487340.1	Solanum_melongena1_03G044120.1	Solanum_pseudocapsicum_00G237700.1	Solanum_seaforthianum_01G034680.1	Solanum_torvum_01G045070.1	Solanum_viarum1_01G000610.1	DM8C01G01770.1	Ntab09g019990-1.1,Ntab18g022110-1.1,	-	Cbp01g31050.1	ZLC01G018070.1	pf03G066240.1
SL4.0ch01	-	-	-	-	-	Physalis_angulata_00G567300.1	-	-	-	-	-	-	-	-	-	-	-	-	-	-	-	pf03G066270.1
SL4.0ch01	mRNA:Solyc01g006230.3.1	Datura_stramonium_01G024010.1	Lycianthes_biflora_12G018030.1	Lba02g00353	mRNA:Niben1.0Scf019g00113.1	Physalis_angulata_00G387040.2,Physalis_angulata_00G567290.2,	Solanum_capsicoides_00G076840.1	Solanum_dulcamara_00G226430.2	Solanum_lyratum1_03G035170.1	Solanum_macrocarpon_01G045070.2	Solanum_mammosum_00G487350.1	Solanum_melongena1_03G044110.2	Solanum_pseudocapsicum_00G237690.1	Solanum_seaforthianum_01G034670.1	Solanum_torvum_01G045060.1	Solanum_viarum1_01G000620.2	DM8C01G01780.1	Ntab09g019980-1.1,Ntab18g022100-1.1,	DaaT014502.1	Cbp01g31060.1	ZLC01G018080.1	pf03G066280.1
SL4.0ch01	-	-	-	Lba02g00349	-	-	-	-	-	-	-	-	-	-	-	-	-	Ntab18g022080-1.1,Ntab09g019960-1.1,	-	-	-	-
SL4.0ch01	mRNA:Solyc01g006240.3.1	Datura_stramonium_01G024000.1	Lycianthes_biflora_12G018040.1	Lba02g00351	mRNA:Niben1.0Scf019g00112.1	Physalis_angulata_00G567280.1,Physalis_angulata_00G387030.1,	Solanum_capsicoides_00G076830.2	Solanum_dulcamara_00G226440.1	Solanum_lyratum1_03G035160.2	Solanum_macrocarpon_01G045060.1	Solanum_mammosum_00G487360.1	Solanum_melongena1_03G044100.1	Solanum_pseudocapsicum_00G237680.1	Solanum_seaforthianum_01G034660.1	Solanum_torvum_01G045050.1	Solanum_viarum1_01G000630.2	DM8C01G01800.1	Ntab09g019970-1.1	-	Cbp01g31070.1	ZLC01G018090.1	pf03G066290.1
SL4.0ch01	mRNA:Solyc01g006250.2.1	Datura_stramonium_01G023990.1	Lycianthes_biflora_12G018050.1	Lba02g00348	mRNA:Niben1.0Scf019g00111.1	Physalis_angulata_00G567270.1,Physalis_angulata_00G387020.1,	-	Solanum_dulcamara_00G226450.1	Solanum_lyratum1_03G035150.1	Solanum_macrocarpon_01G045050.1	Solanum_mammosum_00G487370.1	Solanum_melongena1_03G044090.1	Solanum_pseudocapsicum_00G237670.1	Solanum_seaforthianum_01G034650.1	Solanum_torvum_01G045040.1	Solanum_viarum1_01G000640.1	DM8C01G01810.1	Ntab18g022070-1.1,Ntab09g019950-1.1,	-	-	-	pf03G066300.1
SL4.0ch01	mRNA:Solyc01g006260.4.1	Datura_stramonium_01G023980.1	Lycianthes_biflora_12G018060.1	Lba02g00347	mRNA:Niben1.0Scf019g00110.1	Physalis_angulata_00G567260.1,Physalis_angulata_00G387010.1,	Solanum_capsicoides_00G076810.1	Solanum_dulcamara_00G226460.1	Solanum_lyratum1_03G035140.1	Solanum_macrocarpon_01G045040.1	Solanum_mammosum_00G487380.1	Solanum_melongena1_03G044080.1	Solanum_pseudocapsicum_00G237660.1	Solanum_seaforthianum_01G034640.1	Solanum_torvum_01G045030.1	Solanum_viarum1_01G000650.1	DM8C01G01820.1	Ntab09g019940-1.1,Ntab18g021700-1.1,	DaaT014501.1	Cbp01g31100.1	ZLC01G017550.1	pf03G066310.1
SL4.0ch01	-	-	-	-	-	-	-	-	-	-	-	-	-	-	-	-	-	-	-	Cbp01g31090.1	ZLC01G017510.1	-
SL4.0ch01	-	-	-	-	-	-	-	-	-	-	-	-	-	-	-	-	-	-	-	Cbp01g31080.1	ZLC01G017710.1	-
SL4.0ch01	-	-	-	-	-	Physalis_angulata_00G386960.1	-	-	-	-	-	-	Solanum_pseudocapsicum_00G237600.1	-	-	-	-	-	-	-	-	-
SL4.0ch01	mRNA:Solyc01g006280.3.1	Datura_stramonium_01G023970.1	Lycianthes_biflora_12G018070.1	Lba02g00346	mRNA:Niben1.0Scf019g00109.1	Physalis_angulata_00G387000.1,Physalis_angulata_00G567250.1,	Solanum_capsicoides_00G076800.1	Solanum_dulcamara_00G226470.1	Solanum_lyratum1_03G035130.1	Solanum_macrocarpon_01G045030.1	Solanum_mammosum_00G487390.1	Solanum_melongena1_03G044070.1	Solanum_pseudocapsicum_00G237650.1	Solanum_seaforthianum_01G034630.1	Solanum_torvum_01G045020.1	Solanum_viarum1_01G000660.1	DM8C01G01830.1	Ntab09g019930-1.1,Ntab18g021710-1.1,	DaaT014500.1	Cbp01g31110.1	ZLC01G017560.1	pf03G066320.1
SL4.0ch01	-	-	-	Lba02g00343	mRNA:Niben1.0Scf019g00107.1	-	-	-	-	-	-	-	-	-	-	-	-	Ntab18g021720-1.1,Ntab09g019920-1.1,	-	-	-	-
SL4.0ch01	mRNA:Solyc01g006300.3.1	Datura_stramonium_01G023960.1	-	Lba02g00341	mRNA:Niben1.0Scf019g00104.1	Physalis_angulata_00G567230.1	-	-	-	Solanum_macrocarpon_01G045020.1	-	-	-	-	-	Solanum_viarum1_01G000680.1	DM8C01G01840.1	-	DaaT014499.1	Cbp01g31120.1	ZLC01G017580.1	pf03G066330.1
SL4.0ch01	-	-	-	-	-	-	Solanum_capsicoides_00G076730.1	-	-	-	-	-	-	-	-	-	-	-	-	Cbp01g31210.1	-	-
SL4.0ch01	mRNA:Solyc01g006320.4.1	-	-	Lba02g00337	mRNA:Niben1.0Scf019g00101.1	-	Solanum_capsicoides_00G076760.1	Solanum_dulcamara_00G226510.1	Solanum_lyratum1_03G035070.2	-	-	-	-	-	-	Solanum_viarum1_01G000690.1	DM8C01G01870.1	-	-	Cbp01g31140.1	ZLC01G017610.1	pf03G055640.1
SL4.0ch01	mRNA:Solyc01g006330.4.1	Datura_stramonium_01G023940.1	Lycianthes_biflora_12G018110.1	Lba02g00336	mRNA:Niben1.0Scf019g00099.1	Physalis_angulata_00G531090.1,Physalis_angulata_00G386950.1,	Solanum_capsicoides_00G076750.1	Solanum_dulcamara_00G226520.1	Solanum_lyratum1_03G035060.1	Solanum_macrocarpon_01G044980.1	Solanum_mammosum_00G487430.1	Solanum_melongena1_03G044020.1	Solanum_pseudocapsicum_00G237590.1	Solanum_seaforthianum_01G034590.1	Solanum_torvum_01G044980.1	Solanum_viarum1_01G000700.1	DM8C01G01880.1	Ntab09g019890-1.1,Ntab18g021800-1.1,	DaaT014497.1	Cbp01g31170.1	ZLC01G017640.1	pf03G055630.1
SL4.0ch01	-	-	Lycianthes_biflora_12G018100.1	-	-	Physalis_angulata_00G386970.1,Physalis_angulata_00G531110.1,	Solanum_capsicoides_00G076770.1	Solanum_dulcamara_00G226500.1	-	-	Solanum_mammosum_00G487420.1	Solanum_melongena1_03G044040.1	Solanum_pseudocapsicum_00G237610.1	Solanum_seaforthianum_01G034600.1	Solanum_torvum_01G044990.1	-	-	Ntab09g019900-1.1	-	-	-	-
SL4.0ch01	mRNA:Solyc01g006340.3.1	Datura_stramonium_01G023930.1	-	-	mRNA:Niben1.0Scf019g00098.1	Physalis_angulata_00G531080.1,Physalis_angulata_00G386940.1,	Solanum_capsicoides_00G076740.1	Solanum_dulcamara_00G226530.1	Solanum_lyratum1_03G035050.1	Solanum_macrocarpon_01G044970.1	-	-	Solanum_pseudocapsicum_00G237580.1	Solanum_seaforthianum_01G034580.1	Solanum_torvum_01G044970.1	Solanum_viarum1_01G000710.1	DM8C01G01890.1	Ntab09g019880-1.1	DaaT014496.1	Cbp01g31180.1	ZLC01G017650.1	pf03G055620.1
SL4.0ch01	-	Datura_stramonium_01G023910.1	Lycianthes_biflora_12G018140.1	-	-	Physalis_angulata_00G386930.1	-	Solanum_dulcamara_00G226550.1	Solanum_lyratum1_03G035040.1	Solanum_macrocarpon_01G044960.1	Solanum_mammosum_00G487460.1	Solanum_melongena1_03G044010.1	-	-	-	Solanum_viarum1_01G000720.1	DM8C01G01920.1	Ntab09g019860-1.1	-	-	ZLC01G017450.1	-
SL4.0ch01	-	Datura_stramonium_01G023890.3	Lycianthes_biflora_12G018160.1	Lba02g00332	mRNA:Niben1.0Scf019g00092.1	Physalis_angulata_00G386910.1,Physalis_angulata_00G531050.2,	Solanum_capsicoides_00G076710.2	-	Solanum_lyratum1_03G035010.1	Solanum_macrocarpon_01G044940.2	Solanum_mammosum_00G487480.1	Solanum_melongena1_03G043990.1	-	Solanum_seaforthianum_01G034530.1	Solanum_torvum_01G044950.1	Solanum_viarum1_01G000740.1	DM8C01G01940.1	Ntab18g021860-1.1,Ntab09g019840-1.1,	DaaT014490.1	-	-	pf03G055610.1
SL4.0ch01	-	-	-	-	-	-	Solanum_capsicoides_00G076640.1	-	-	Solanum_macrocarpon_01G044890.1	Solanum_mammosum_00G487520.1	Solanum_melongena1_03G043980.1	-	Solanum_seaforthianum_01G034480.1	Solanum_torvum_01G044880.1	Solanum_viarum1_01G000800.1	DM8C01G01980.1	Ntab18g021890-1.1,Ntab09g019830-1.1,	DaaT014488.1	Cbp01g31290.1	-	-
SL4.0ch01	-	Datura_stramonium_01G023920.1	-	Lba02g00335	mRNA:Niben1.0Scf019g00097.1	-	-	-	-	-	-	-	-	-	-	-	-	Ntab09g019870-1.1	DaaT014493.1	-	-	-
SL4.0ch01	-	-	-	-	-	-	Solanum_capsicoides_00G076720.1	-	-	-	-	-	Solanum_pseudocapsicum_00G237570.1	-	Solanum_torvum_01G044960.1	-	-	-	-	-	-	-
SL4.0ch01	-	-	-	-	mRNA:Niben1.0Scf019g00093.1	-	-	-	-	-	-	-	-	-	-	-	-	Ntab18g021850-1.1	-	-	-	-
SL4.0ch01	mRNA:Solyc01g006360.4.1	-	-	-	-	-	-	-	-	-	-	-	-	Solanum_seaforthianum_01G034560.1	-	-	-	-	-	-	-	-
SL4.0ch01	mRNA:Solyc01g006380.2.1	-	-	-	-	-	-	-	-	-	-	-	-	-	-	-	-	-	-	Cbp01g31260.1	ZLC01G017420.1	-
SL4.0ch01	mRNA:Solyc01g006390.2.1	Datura_stramonium_01G023870.1	-	-	-	Physalis_angulata_00G386890.1	-	-	-	-	-	-	Solanum_pseudocapsicum_00G237520.1	-	Solanum_torvum_01G044910.1	-	-	-	-	-	ZLC01G017350.1	pf03G055570.1
SL4.0ch01	mRNA:Solyc01g006430.3.1	-	-	Lba02g00331	mRNA:Niben1.0Scf019g00088.1	Physalis_angulata_00G386850.1,Physalis_angulata_00G530960.1,	Solanum_capsicoides_00G076630.1	Solanum_dulcamara_00G226640.1	Solanum_lyratum1_03G035000.1	Solanum_macrocarpon_01G044870.1	Solanum_mammosum_00G487530.2	-	Solanum_pseudocapsicum_00G237500.1	Solanum_seaforthianum_01G034470.1	Solanum_torvum_01G044870.1	Solanum_viarum1_01G000810.1	DM8C01G01990.1	Ntab18g021910-1.1,Ntab09g019820-1.1,	DaaT014486.1	Cbp01g31310.1	ZLC01G017310.1	pf03G055530.1
SL4.0ch01	-	-	-	-	mRNA:Niben1.0Scf019g00059.1	-	-	-	-	-	-	-	-	-	-	-	-	Ntab18g021430-1.1	-	-	-	-
SL4.0ch01	-	-	-	-	-	-	-	-	-	Solanum_macrocarpon_01G044860.1	-	Solanum_melongena1_03G043910.1	-	-	-	-	-	-	-	-	-	-
SL4.0ch01	mRNA:Solyc01g006440.2.1	Datura_stramonium_01G023850.1	Lycianthes_biflora_12G018250.1	Lba02g00330	mRNA:Niben1.0Scf019g00087.1	Physalis_angulata_00G386840.1,Physalis_angulata_00G530950.1,	Solanum_capsicoides_00G076620.1	Solanum_dulcamara_00G226650.1	Solanum_lyratum1_03G034990.1	Solanum_macrocarpon_01G044850.1	Solanum_mammosum_00G487540.1	Solanum_melongena1_03G043900.1	Solanum_pseudocapsicum_00G237490.1	Solanum_seaforthianum_01G034460.1	Solanum_torvum_01G044860.1	Solanum_viarum1_01G000820.1	DM8C01G02000.1	Ntab18g021970-1.1,Ntab09g019790-1.1,	DaaT014485.1	Cbp01g31350.1	ZLC01G017250.1	pf03G055520.1
SL4.0ch01	-	-	-	-	-	-	-	-	-	-	-	-	-	-	-	-	-	-	DaaT014482.1	Cbp01g31340.1	ZLC01G017270.1	-
SL4.0ch01	-	-	-	-	-	-	-	-	-	-	-	-	-	-	-	-	-	-	-	Cbp01g31530.1	ZLC01G017080.1	-
SL4.0ch01	-	-	-	-	-	-	-	-	-	-	-	-	-	-	-	-	-	-	-	Cbp01g31490.1	ZLC01G017140.1	-
SL4.0ch01	mRNA:Solyc01g006450.4.1	Datura_stramonium_01G023840.1	-	Lba02g00327	mRNA:Niben1.0Scf019g00086.1	Physalis_angulata_00G530940.1,Physalis_angulata_00G386830.1,	Solanum_capsicoides_00G076610.1	Solanum_dulcamara_00G226660.1	Solanum_lyratum1_03G034980.1	Solanum_macrocarpon_01G044840.1	-	-	Solanum_pseudocapsicum_00G237480.1	Solanum_seaforthianum_01G034450.1	Solanum_torvum_01G044850.1	Solanum_viarum1_01G000830.1	DM8C01G02010.1	Ntab09g019780-1.1,Ntab18g021980-1.1,	DaaT014484.1	-	-	pf03G055510.1
SL4.0ch01	-	-	-	-	-	-	-	-	-	Solanum_macrocarpon_01G044830.1	-	-	-	-	-	-	-	-	-	-	ZLC01G017290.1	-
SL4.0ch01	mRNA:Solyc01g006460.3.1	-	-	Lba02g00326	mRNA:Niben1.0Scf019g00085.1	Physalis_angulata_00G386820.1	Solanum_capsicoides_00G076600.1	Solanum_dulcamara_00G226670.1	Solanum_lyratum1_03G034970.1	-	Solanum_mammosum_00G487560.1	-	Solanum_pseudocapsicum_00G237470.1	Solanum_seaforthianum_01G034440.1	Solanum_torvum_01G044840.2	Solanum_viarum1_01G000840.1	DM8C01G02020.1	Ntab18g021990-1.1,Ntab09g019770-1.1,	DaaT014483.1	Cbp01g31330.1	-	-
SL4.0ch01	-	-	-	-	-	-	-	-	-	-	-	-	-	-	-	-	-	-	-	Cbp01g31320.1	ZLC01G017300.1	-
SL4.0ch01	-	-	-	Lba02g00322	-	-	-	-	-	-	-	-	-	-	-	-	-	Ntab09g019760-1.1	-	-	-	-
SL4.0ch01	-	-	-	Lba02g00320	-	-	-	-	-	-	-	-	-	-	-	-	-	Ntab09g019750-1.1	-	-	-	-
SL4.0ch01	mRNA:Solyc01g006480.3.1	Datura_stramonium_01G023750.1	Lycianthes_biflora_12G018340.1	-	mRNA:Niben1.0Scf019g00084.1	Physalis_angulata_00G386810.1	Solanum_capsicoides_00G076590.1	Solanum_dulcamara_00G226680.1	Solanum_lyratum1_03G034960.2	Solanum_macrocarpon_01G044810.2	Solanum_mammosum_00G487570.1	Solanum_melongena1_03G043870.1	Solanum_pseudocapsicum_00G237460.1	Solanum_seaforthianum_01G034430.1	Solanum_torvum_01G044830.1	Solanum_viarum1_01G000850.1	DM8C01G02060.1	Ntab18g022000-1.1	DaaT014469.1	Cbp01g31560.1	ZLC01G017060.1	pf03G055420.1
SL4.0ch01	-	-	Lycianthes_biflora_12G018280.1	-	-	-	-	-	-	-	-	-	-	-	-	-	-	-	-	-	ZLC01G017160.1	pf03G055490.1
SL4.0ch01	-	-	-	-	-	-	-	-	-	-	-	-	-	-	-	-	-	-	-	Cbp01g31500.1	ZLC01G017130.1	-
SL4.0ch01	mRNA:Solyc01g006490.4.1	Datura_stramonium_01G023740.1	Lycianthes_biflora_12G018350.1	Lba02g00319	mRNA:Niben1.0Scf019g00082.1	Physalis_angulata_00G386800.1,Physalis_angulata_00G530890.1,	Solanum_capsicoides_00G076580.1	Solanum_dulcamara_00G226690.1	Solanum_lyratum1_03G034950.1	Solanum_macrocarpon_01G044800.1	Solanum_mammosum_00G487580.1	Solanum_melongena1_03G043860.1	Solanum_pseudocapsicum_00G237450.1	Solanum_seaforthianum_01G034420.1	Solanum_torvum_01G044820.1	Solanum_viarum1_01G000860.1	DM8C01G02070.1	Ntab09g019740-1.1,Ntab18g022030-1.1,	DaaT014468.1	Cbp01g31570.1	ZLC01G017050.1	pf03G055410.1
SL4.0ch01	-	-	-	-	mRNA:Niben1.0Scf019g00080.1	-	-	-	-	Solanum_macrocarpon_01G044750.1	Solanum_mammosum_00G487650.1	Solanum_melongena1_03G043810.1	-	-	Solanum_torvum_01G044750.1	-	-	Ntab09g019720-1.1	-	-	ZLC01G016960.1	-
SL4.0ch01	mRNA:Solyc01g006500.4.1	Datura_stramonium_01G023730.1	Lycianthes_biflora_12G018360.1	-	mRNA:Niben1.0Scf019g00083.1	Physalis_angulata_00G530880.1,Physalis_angulata_00G386790.1,	Solanum_capsicoides_00G076570.1	Solanum_dulcamara_00G226700.1	Solanum_lyratum1_03G034940.1	Solanum_macrocarpon_01G044790.1	Solanum_mammosum_00G487590.1	Solanum_melongena1_03G043850.1	Solanum_pseudocapsicum_00G237440.1	Solanum_seaforthianum_01G034410.1	Solanum_torvum_01G044810.1	Solanum_viarum1_01G000870.1	DM8C01G02080.2	Ntab18g022020-1.1	DaaT014467.1	Cbp01g31580.1	ZLC01G017040.1	pf03G055400.1
SL4.0ch01	-	Datura_stramonium_01G023700.1	-	Lba02g00304	-	Physalis_angulata_00G386730.1	Solanum_capsicoides_00G076510.1	Solanum_dulcamara_00G226760.1	Solanum_lyratum1_03G034870.1	Solanum_macrocarpon_01G044760.1	Solanum_mammosum_00G487640.1	Solanum_melongena1_03G043820.2	Solanum_pseudocapsicum_00G237400.1	Solanum_seaforthianum_01G034320.1	Solanum_torvum_01G044760.1	Solanum_viarum1_01G000920.1	-	Ntab09g019700-1.1,Ntab18g021620-1.1,	DaaT014463.1	Cbp01g31680.1	-	pf03G055380.1
SL4.0ch01	-	-	-	-	-	-	Solanum_capsicoides_00G076550.1	-	Solanum_lyratum1_03G034930.1	-	Solanum_mammosum_00G487670.1	-	Solanum_pseudocapsicum_00G237390.1	Solanum_seaforthianum_01G034400.1	-	Solanum_viarum1_01G000940.1	-	-	-	-	-	-
SL4.0ch01	mRNA:Solyc01g006510.3.1	-	Lycianthes_biflora_12G018370.1	Lba02g00312	mRNA:Niben1.0Scf019g00076.1	Physalis_angulata_00G530750.1	Solanum_capsicoides_00G076540.1	-	-	-	-	-	-	-	-	-	-	-	DaaT014465.1	-	ZLC01G017030.1	pf03G055320.1
SL4.0ch01	-	-	-	-	-	-	-	Solanum_dulcamara_00G226710.1	-	-	-	-	-	Solanum_seaforthianum_01G034290.1	-	-	-	-	-	-	ZLC01G016930.1	-
SL4.0ch01	-	-	-	Lba02g00301	mRNA:Niben1.0Scf019g00072.1	-	-	-	-	-	-	-	-	-	-	-	-	-	-	-	-	-
SL4.0ch01	mRNA:Solyc01g006530.1.1	Datura_stramonium_01G023710.1	Lycianthes_biflora_12G018380.1	-	-	Physalis_angulata_00G530760.1,Physalis_angulata_00G386720.1,	-	-	-	-	-	-	Solanum_pseudocapsicum_00G237420.1	Solanum_seaforthianum_01G034370.1	-	Solanum_viarum1_01G000910.1	-	Ntab09g019730-1.1,Ntab18g022040-1.1,	-	-	-	-
SL4.0ch01	-	-	-	Lba02g00310	-	-	-	-	-	-	-	-	-	-	-	-	-	-	-	-	ZLC01G016900.1	-
SL4.0ch01	mRNA:Solyc01g006555.1.1	-	Lycianthes_biflora_12G018440.1	-	-	-	-	-	-	-	-	-	-	-	-	-	-	-	-	-	ZLC01G016910.1	-
SL4.0ch01	-	-	-	-	-	-	-	-	-	-	-	-	-	-	-	-	-	-	-	Cbp01g31650.1	ZLC01G016880.1	-
SL4.0ch01	mRNA:Solyc01g006580.4.1	-	-	Lba02g00313	-	Physalis_angulata_00G530730.1,Physalis_angulata_00G386780.1,Physalis_angulata_00G530870.1,Physalis_angulata_00G386700.1,	-	Solanum_dulcamara_00G226790.1	Solanum_lyratum1_03G034820.1	Solanum_macrocarpon_01G044610.1	Solanum_mammosum_00G487600.1	-	-	-	Solanum_torvum_01G044800.1,Solanum_torvum_01G044730.1,	-	-	-	DaaT014466.1	Cbp01g31720.1	-	pf03G055390.1,pf03G055300.1,
SL4.0ch01	mRNA:Solyc01g006590.3.1	-	Lycianthes_biflora_12G018380.1,Lycianthes_biflora_12G018480.1,	-	mRNA:Niben1.0Scf019g00073.1	Physalis_angulata_00G530760.1	-	Solanum_dulcamara_00G226800.1	Solanum_lyratum1_03G034900.1,Solanum_lyratum1_03G034810.1,	-	-	Solanum_melongena1_03G043840.1	-	-	-	-	DM8C01G02100.1	Ntab09g019660-1.1,Ntab18g021650-1.1,	DaaT014460.1	Cbp01g31730.1,Cbp01g31590.1,	ZLC01G016850.1,ZLC01G017020.1,	pf03G055270.1
SL4.0ch01	-	-	-	-	-	-	-	-	-	-	-	-	-	-	-	-	-	-	-	-	ZLC01G016820.1	-
SL4.0ch01	mRNA:Solyc01g006620.3.1	-	Lycianthes_biflora_12G018500.1	Lba02g00297	mRNA:Niben1.0Scf019g00071.1	Physalis_angulata_00G386670.1	-	Solanum_dulcamara_00G226830.1	Solanum_lyratum1_03G034790.1	Solanum_macrocarpon_01G044590.1	-	Solanum_melongena1_03G043770.1	-	Solanum_seaforthianum_01G034280.1	-	-	DM8C01G02290.1	Ntab09g019650-1.1	DaaT014459.1	Cbp01g31760.1	-	-
SL4.0ch01	-	-	-	-	-	-	-	-	-	-	-	-	-	-	-	-	-	-	-	-	-	-
SL4.0ch01	mRNA:Solyc01g006630.3.1	Datura_stramonium_01G023670.1	Lycianthes_biflora_12G018510.1	Lba02g00296	mRNA:Niben1.0Scf019g00070.1	Physalis_angulata_00G386660.1,Physalis_angulata_00G530680.1,	Solanum_capsicoides_00G076470.1	Solanum_dulcamara_00G226840.1	Solanum_lyratum1_03G034780.1	Solanum_macrocarpon_01G044580.1	-	Solanum_melongena1_03G043760.1	Solanum_pseudocapsicum_00G237380.1	-	Solanum_torvum_01G044670.1	-	DM8C01G02300.1	Ntab09g019640-1.1	DaaT014458.1	-	ZLC01G016810.1	pf03G055250.1
SL4.0ch01	-	Datura_stramonium_01G023660.1	Lycianthes_biflora_12G018490.1	-	mRNA:Niben1.0Scf019g00067.1	Physalis_angulata_00G386650.1,Physalis_angulata_00G530670.1,	Solanum_capsicoides_00G076460.1	Solanum_dulcamara_00G226850.1	Solanum_lyratum1_03G034770.1	Solanum_macrocarpon_01G044570.1	Solanum_mammosum_00G487700.1	Solanum_melongena1_03G043750.1	Solanum_pseudocapsicum_00G237370.1	Solanum_seaforthianum_01G034270.1	Solanum_torvum_01G044660.1	Solanum_viarum1_01G000970.2	DM8C01G02310.1	Ntab18g021570-1.1,Ntab09g019610-1.1,	DaaT014457.1	Cbp01g31740.1	ZLC01G016790.1	pf03G055240.1
SL4.0ch01	-	-	Lycianthes_biflora_12G018580.1	Lba02g00277,Lba02g00284,	mRNA:Niben1.0Scf019g00063.1	-	Solanum_capsicoides_00G076420.1	-	-	Solanum_macrocarpon_01G044540.1	Solanum_mammosum_00G487730.1	Solanum_melongena1_03G043720.1	Solanum_pseudocapsicum_00G237330.1	-	Solanum_torvum_01G044630.1	Solanum_viarum1_01G001000.1	DM8C01G02340.1	-	-	Cbp01g31900.1	ZLC01G016650.1	-
SL4.0ch01	-	-	-	-	mRNA:Niben1.0Scf019g00068.1	-	-	-	-	-	-	-	-	-	-	-	-	Ntab09g019630-1.1,Ntab18g021580-1.1,	-	-	-	-
SL4.0ch01	mRNA:Solyc01g006650.2.1	Datura_stramonium_01G023650.1	Lycianthes_biflora_12G018530.1	Lba02g00295	mRNA:Niben1.0Scf019g00066.1	Physalis_angulata_00G530660.1,Physalis_angulata_00G386640.1,	Solanum_capsicoides_00G076450.1	Solanum_dulcamara_00G226860.1	Solanum_lyratum1_03G034760.1	Solanum_macrocarpon_01G044560.1	Solanum_mammosum_00G487710.1	Solanum_melongena1_03G043740.1	Solanum_pseudocapsicum_00G237360.1	Solanum_seaforthianum_01G034260.1	Solanum_torvum_01G044650.1	Solanum_viarum1_01G000980.1	DM8C01G02320.1	-	DaaT014456.1	Cbp01g31800.1	ZLC01G016770.1	pf03G055230.1
SL4.0ch01	-	-	Lycianthes_biflora_12G018380.1	-	-	Physalis_angulata_00G530760.1	Solanum_capsicoides_00G076530.1	Solanum_dulcamara_00G226730.1	Solanum_lyratum1_03G034900.1	-	Solanum_mammosum_00G487620.1	-	-	-	-	-	DM8C01G02100.1	-	-	-	-	-
SL4.0ch01	-	-	-	-	-	-	Solanum_capsicoides_00G076440.1	-	-	Solanum_macrocarpon_01G044550.1	Solanum_mammosum_00G487720.1	Solanum_melongena1_03G043730.1	-	-	Solanum_torvum_01G044640.1	Solanum_viarum1_01G000990.1	DM8C01G02330.1	-	-	-	-	-
SL4.0ch01	-	Datura_stramonium_08G004690.1	-	-	mRNA:Niben1.0Scf007g02310.1	Physalis_angulata_00G385780.1,Physalis_angulata_00G385690.1,	-	-	-	-	-	Solanum_melongena1_05G026670.1	-	Solanum_seaforthianum_06G006380.1	-	-	-	Ntab17g004300-1.1	DaaT011370.1	-	-	pf02G039360.1,pf02G039270.1,
SL4.0ch01	-	Datura_stramonium_08G004640.1	-	-	-	Physalis_angulata_00G385620.1,Physalis_angulata_00G129420.1,	-	Solanum_dulcamara_00G130750.1	-	-	-	-	Solanum_pseudocapsicum_00G041140.1	Solanum_seaforthianum_06G006310.1	-	-	-	-	DaaT011377.1	-	-	pf02G039230.1
SL4.0ch01	-	Datura_stramonium_08G004900.1	-	-	-	Physalis_angulata_00G386320.1	-	-	-	-	-	-	-	-	-	-	-	-	DaaT011345.1	-	-	pf02G039760.1
SL4.0ch01	-	-	-	-	-	-	-	-	-	-	Solanum_mammosum_00G487630.1	-	-	-	Solanum_torvum_01G044710.1	-	-	-	-	-	-	-
SL4.0ch01	-	-	-	-	-	-	-	-	-	-	-	-	-	Solanum_seaforthianum_01G034240.1	-	-	-	-	DaaT014454.1	-	-	-
SL4.0ch01	-	-	-	-	-	Physalis_angulata_00G385490.1	-	-	-	-	-	-	-	-	-	-	-	-	-	-	-	pf02G025930.1
SL4.0ch01	-	-	-	-	-	Physalis_angulata_00G385570.1	-	-	-	-	-	-	-	-	-	-	-	-	-	-	-	pf02G025990.1
SL4.0ch01	-	-	-	-	-	Physalis_angulata_00G385580.1	-	-	-	-	-	-	-	-	-	-	-	-	-	-	-	pf02G039180.1
SL4.0ch01	-	-	-	-	-	Physalis_angulata_00G385710.1	-	-	-	-	-	-	-	-	-	-	-	-	-	-	-	pf02G039280.1
SL4.0ch01	-	-	-	-	-	Physalis_angulata_00G385760.1	-	-	-	-	-	-	-	-	-	-	-	-	-	-	-	pf02G039310.1
SL4.0ch01	-	-	-	-	-	Physalis_angulata_00G385960.1	-	-	-	-	-	-	-	-	-	-	-	-	-	-	-	pf02G037290.1
SL4.0ch01	-	-	-	-	-	Physalis_angulata_00G385980.1	-	-	-	-	-	-	-	-	-	-	-	-	-	-	-	pf02G037310.1
SL4.0ch01	-	-	-	-	-	Physalis_angulata_00G385990.1	-	-	-	-	-	-	-	-	-	-	-	-	-	-	-	pf02G037320.1
SL4.0ch01	-	-	-	-	-	Physalis_angulata_00G386050.1	-	-	-	-	-	-	-	-	-	-	-	-	-	-	-	pf02G037380.1
SL4.0ch01	-	-	-	-	-	Physalis_angulata_00G386240.1	-	-	-	-	-	-	-	-	-	-	-	-	-	-	-	pf02G039700.1
SL4.0ch01	-	-	-	-	-	Physalis_angulata_00G386360.1	-	-	-	-	-	-	-	-	-	-	-	-	-	-	-	pf02G039800.1
SL4.0ch01	-	-	-	-	-	Physalis_angulata_00G386370.1	-	-	-	-	-	-	-	-	-	-	-	-	-	-	-	pf02G039810.1
SL4.0ch01	-	-	-	-	-	Physalis_angulata_00G386420.1	-	-	-	-	-	-	-	-	-	-	-	-	-	-	-	pf02G039840.1
SL4.0ch01	mRNA:Solyc01g006660.3.1	Datura_stramonium_01G023640.1	Lycianthes_biflora_12G018550.1	-	-	-	-	Solanum_dulcamara_00G226870.1	-	-	-	-	Solanum_pseudocapsicum_00G237340.1	Solanum_seaforthianum_01G034220.1	-	-	-	-	-	Cbp01g31860.1	-	-
SL4.0ch01	-	Datura_stramonium_01G023630.3	-	Lba02g00279,Lba02g00291,	-	-	-	-	-	-	-	-	-	-	-	-	-	Ntab09g019590-1.1	DaaT014452.1	-	-	-
SL4.0ch01	mRNA:Solyc01g006670.2.1	Datura_stramonium_01G023620.1	Lycianthes_biflora_12G018590.1	Lba02g00283,Lba02g00276,	mRNA:Niben1.0Scf019g00060.1	Physalis_angulata_00G360240.1,Physalis_angulata_00G279200.1,	Solanum_capsicoides_00G076430.1	Solanum_dulcamara_00G226880.1	-	Solanum_macrocarpon_01G044530.1	Solanum_mammosum_00G487740.1	Solanum_melongena1_03G043710.1	Solanum_pseudocapsicum_00G237320.1	Solanum_seaforthianum_01G034210.1	Solanum_torvum_01G044620.1	Solanum_viarum1_01G001010.1	-	-	DaaT014450.1	Cbp01g31910.1	ZLC01G016640.1	-
SL4.0ch01	-	-	-	-	-	-	-	-	-	-	-	-	-	-	-	-	-	-	-	Cbp01g31890.1	ZLC01G016660.1	-
SL4.0ch01	-	-	-	-	-	-	-	-	-	-	-	-	-	-	-	-	-	-	-	Cbp01g31880.1	ZLC01G016670.1	-
SL4.0ch01	-	-	-	-	-	-	-	-	-	-	-	-	-	-	-	-	-	-	-	Cbp01g31870.1	ZLC01G016680.1	-
SL4.0ch01	mRNA:Solyc01g006680.4.1	Datura_stramonium_01G023610.1	Lycianthes_biflora_12G018600.1	Lba02g00274	mRNA:Niben1.0Scf019g00057.1	Physalis_angulata_00G360230.1,Physalis_angulata_00G279190.1,	Solanum_capsicoides_00G076410.1	Solanum_dulcamara_00G226890.1	Solanum_lyratum1_03G034740.1	Solanum_macrocarpon_01G044520.1	Solanum_mammosum_00G487750.1	Solanum_melongena1_03G043700.2	Solanum_pseudocapsicum_00G237310.1	Solanum_seaforthianum_01G034190.1	Solanum_torvum_01G044600.1	Solanum_viarum1_01G001020.1	DM8C01G02350.1	-	DaaT014449.1	Cbp01g31920.1	ZLC01G016630.1	pf03G088050.1
SL4.0ch01	-	-	-	-	-	-	-	-	-	-	-	Solanum_melongena1_08G020920.1	-	-	-	-	-	-	-	-	-	-
SL4.0ch01	mRNA:Solyc01g006690.4.1	Datura_stramonium_01G023600.1	Lycianthes_biflora_12G018610.2	Lba02g00273	mRNA:Niben1.0Scf019g00056.1	Physalis_angulata_00G360220.1,Physalis_angulata_00G279180.1,	Solanum_capsicoides_00G076400.1	Solanum_dulcamara_00G226900.1	Solanum_lyratum1_03G034730.1	Solanum_macrocarpon_01G044510.1	Solanum_mammosum_00G487760.1	Solanum_melongena1_03G043690.1	Solanum_pseudocapsicum_00G237300.1	Solanum_seaforthianum_01G034180.1	Solanum_torvum_01G044590.1	Solanum_viarum1_01G001030.1	DM8C01G02360.1	-	DaaT014448.1	Cbp01g31940.1	ZLC01G016620.1	pf03G088040.1
SL4.0ch01	-	Datura_stramonium_03G008030.1	Lycianthes_biflora_03G011100.1	Lba06g00939	mRNA:Niben1.0Scf019g00049.1,mRNA:Niben1.0Scf001g02150.1,	Physalis_angulata_00G522680.1,Physalis_angulata_00G180540.1,	-	Solanum_dulcamara_00G355950.1	-	-	-	-	Solanum_pseudocapsicum_00G161950.1	-	Solanum_torvum_05G020380.1	-	DM8C11G17800.1	Ntab18g021340-1.1	-	-	-	pf08G220540.1
SL4.0ch01	mRNA:Solyc01g006700.3.1	Datura_stramonium_01G023590.1	Lycianthes_biflora_12G018620.1	Lba02g00272	mRNA:Niben1.0Scf003g00306.1,mRNA:Niben1.0Scf004g01705.1,	Physalis_angulata_00G279170.1,Physalis_angulata_00G360210.1,	-	Solanum_dulcamara_00G226910.1	Solanum_lyratum1_03G034720.1	Solanum_macrocarpon_01G044500.1	Solanum_mammosum_00G487770.1	Solanum_melongena1_03G043680.1	Solanum_pseudocapsicum_00G237290.1	Solanum_seaforthianum_01G034170.1	Solanum_torvum_01G044580.1	Solanum_viarum1_01G001040.1	DM8C01G02370.1	Ntab22g031000-1.1,Ntab18g021490-1.1,	DaaT014447.1	Cbp01g31950.1	ZLC01G016610.1	pf03G088030.1
SL4.0ch01	-	Datura_stramonium_01G023580.1	Lycianthes_biflora_12G018630.2	Lba02g00270	mRNA:Niben1.0Scf003g00307.1,mRNA:Niben1.0Scf004g01707.1,	Physalis_angulata_00G360200.1,Physalis_angulata_00G279160.1,	-	Solanum_dulcamara_00G226920.2	Solanum_lyratum1_03G034710.1	Solanum_macrocarpon_01G044470.1	Solanum_mammosum_00G487840.4,Solanum_mammosum_00G487780.1,	Solanum_melongena1_03G043670.1	-	Solanum_seaforthianum_01G034160.1	-	-	DM8C01G02380.1	Ntab22g030980-1.1	DaaT014446.1	Cbp01g31980.1	ZLC01G016600.1	-
SL4.0ch01	-	-	-	-	mRNA:Niben1.0Scf004g01703.1,mRNA:Niben1.0Scf003g00304.1,	-	-	-	-	-	-	-	-	-	-	-	-	Ntab22g031040-1.1	-	-	-	-
SL4.0ch01	-	-	-	-	mRNA:Niben1.0Scf004g01702.1	-	-	-	-	-	-	-	-	-	-	-	-	Ntab22g031170-1.1	-	-	-	-
SL4.0ch01	-	-	-	-	mRNA:Niben1.0Scf004g01704.1	-	-	-	-	-	-	-	-	-	-	-	-	Ntab22g031020-1.1	-	-	-	-
SL4.0ch01	mRNA:Solyc01g006710.4.1	-	-	-	-	-	Solanum_capsicoides_00G076340.1	-	-	-	-	-	Solanum_pseudocapsicum_00G237280.1	-	-	Solanum_viarum1_01G001060.1	-	-	-	-	-	-
SL4.0ch01	mRNA:Solyc01g006720.4.1	Datura_stramonium_01G023570.1	Lycianthes_biflora_12G018640.1	Lba02g00268	mRNA:Niben1.0Scf003g00308.1,mRNA:Niben1.0Scf004g01711.1,	Physalis_angulata_00G360190.1,Physalis_angulata_00G279150.1,	Solanum_capsicoides_00G076190.1	Solanum_dulcamara_00G226930.1	Solanum_lyratum1_03G034700.3	Solanum_macrocarpon_01G044460.1	Solanum_mammosum_00G487860.1	Solanum_melongena1_03G043660.1	Solanum_pseudocapsicum_00G237270.1	Solanum_seaforthianum_01G034150.1	-	Solanum_viarum1_01G001080.3	DM8C01G02390.1	Ntab22g030840-1.1	DaaT014445.1	Cbp01g31990.1	ZLC01G016590.1	pf03G088020.1
SL4.0ch01	-	-	-	-	-	-	-	-	-	-	Solanum_mammosum_00G487810.1	-	-	-	-	Solanum_viarum1_01G001070.1	-	-	-	-	-	-
SL4.0ch01	-	-	-	-	-	-	Solanum_capsicoides_00G076240.1	-	-	-	Solanum_mammosum_00G487830.1	-	-	-	-	-	-	-	-	-	-	-
SL4.0ch01	mRNA:Solyc01g006840.3.1,mRNA:Solyc01g006730.4.1,	Datura_stramonium_01G023560.1,Datura_stramonium_01G023450.1,	Lycianthes_biflora_12G018760.1,Lycianthes_biflora_12G018650.1,	Lba02g00253,Lba02g00269,	mRNA:Niben1.0Scf004g01721.1	Physalis_angulata_00G359920.1,Physalis_angulata_00G279140.1,Physalis_angulata_00G360180.1,Physalis_angulata_00G278980.1,	Solanum_capsicoides_00G076080.1,Solanum_capsicoides_00G076180.1,	Solanum_dulcamara_00G227060.1,Solanum_dulcamara_00G226950.1,	Solanum_lyratum1_03G034680.1,Solanum_lyratum1_03G034580.1,	Solanum_macrocarpon_01G044340.1,Solanum_macrocarpon_01G044450.1,	Solanum_mammosum_00G487980.1,Solanum_mammosum_00G487870.1,	Solanum_melongena1_03G043550.1,Solanum_melongena1_03G043650.1,	Solanum_pseudocapsicum_00G237260.1,Solanum_pseudocapsicum_00G237160.1,	Solanum_seaforthianum_01G034140.1,Solanum_seaforthianum_01G034050.2,	Solanum_torvum_01G044430.1	Solanum_viarum1_01G001160.1	DM8C01G02520.1,DM8C01G02400.1,	Ntab19g004860-1.1,Ntab22g030600-1.1,	DaaT014444.1,DaaT014432.1,	Cbp01g32260.1,Cbp01g32000.1,	ZLC01G037000.1,ZLC01G016580.1,	pf03G087880.1,pf03G088010.1,
SL4.0ch01	-	Datura_stramonium_01G023500.1	-	-	mRNA:Niben1.0Scf004g01715.1	Physalis_angulata_00G360020.1,Physalis_angulata_00G279070.1,	-	Solanum_dulcamara_00G227000.1	Solanum_lyratum1_03G034630.1	Solanum_macrocarpon_01G044400.1	-	Solanum_melongena1_03G043610.1	Solanum_pseudocapsicum_00G237210.1	Solanum_seaforthianum_01G034100.1	Solanum_torvum_01G044490.1	-	DM8C01G02460.1	Ntab22g030970-1.1	DaaT014438.1	-	-	pf03G087980.1
SL4.0ch01	-	Datura_stramonium_01G023540.1	-	-	-	Physalis_angulata_00G360170.1	-	-	-	-	-	-	-	-	-	-	-	-	-	-	-	pf03G088000.1
SL4.0ch01	-	-	-	-	-	-	-	Solanum_dulcamara_00G226940.1	Solanum_lyratum1_03G034690.1	-	-	-	-	-	-	-	-	-	-	-	-	-
SL4.0ch01	-	-	-	-	-	-	Solanum_capsicoides_00G076160.1	-	-	-	-	-	-	Solanum_seaforthianum_01G034130.1	-	-	-	-	-	-	-	-
SL4.0ch01	-	-	-	-	-	Physalis_angulata_00G360110.1	-	-	-	-	-	-	-	-	-	-	-	-	-	-	-	pf03G087960.1
SL4.0ch01	mRNA:Solyc01g006740.4.1	Datura_stramonium_01G023530.1	Lycianthes_biflora_12G018670.1	Lba02g00266	mRNA:Niben1.0Scf003g00309.1	-	-	Solanum_dulcamara_00G226970.1	Solanum_lyratum1_03G034660.1	Solanum_macrocarpon_01G044430.1	Solanum_mammosum_00G487890.2	Solanum_melongena1_03G043630.1	Solanum_pseudocapsicum_00G237220.1	-	Solanum_torvum_01G044530.1	Solanum_viarum1_01G001090.1	DM8C01G02420.1	Ntab22g030880-1.1	DaaT014441.1	Cbp01g32030.1	ZLC01G016560.1	-
SL4.0ch01	-	-	-	-	-	Physalis_angulata_00G279130.1	-	Solanum_dulcamara_00G226960.1	Solanum_lyratum1_03G034670.1	Solanum_macrocarpon_01G044440.1	-	Solanum_melongena1_03G043640.1	Solanum_pseudocapsicum_00G237250.1	-	-	-	-	-	DaaT014442.1	-	-	-
SL4.0ch01	mRNA:Solyc01g006760.3.1	-	Lycianthes_biflora_12G018690.1	Lba02g00260	mRNA:Niben1.0Scf004g01713.1	Physalis_angulata_00G360160.1	Solanum_capsicoides_00G076140.1	Solanum_dulcamara_00G226980.1	Solanum_lyratum1_03G034650.1	Solanum_macrocarpon_01G044420.1	Solanum_mammosum_00G487910.1	-	-	Solanum_seaforthianum_01G034120.1	-	-	DM8C01G02440.1	Ntab22g030910-1.1	-	Cbp01g32050.1	ZLC01G016540.1	-
SL4.0ch01	-	Datura_stramonium_01G023460.1	Lycianthes_biflora_12G018750.1	Lba02g00255	mRNA:Niben1.0Scf004g01718.1	Physalis_angulata_00G279010.1,Physalis_angulata_00G359950.1,	Solanum_capsicoides_00G076090.1	Solanum_dulcamara_00G227040.1	Solanum_lyratum1_03G034590.1	Solanum_macrocarpon_01G044360.1	Solanum_mammosum_00G487960.1	Solanum_melongena1_03G043570.1	Solanum_pseudocapsicum_00G237170.1	Solanum_seaforthianum_01G034060.1	Solanum_torvum_01G044440.1	Solanum_viarum1_01G001150.1	DM8C01G02500.1	Ntab19g004710-1.1,Ntab22g030530-1.1,	DaaT014434.1	Cbp01g32150.1	ZLC01G036980.1	pf03G087900.1
SL4.0ch01	-	-	Lycianthes_biflora_12G018680.1	Lba02g00265	-	-	Solanum_capsicoides_00G076150.1	-	-	-	Solanum_mammosum_00G487900.1	-	-	-	Solanum_torvum_01G044520.1	Solanum_viarum1_01G001110.1	DM8C01G02430.1	Ntab22g030900-1.1	-	Cbp01g32040.1	ZLC01G016550.1	-
SL4.0ch01	mRNA:Solyc01g006770.2.1	Datura_stramonium_01G023510.1	Lycianthes_biflora_12G018700.1	Lba02g00261	mRNA:Niben1.0Scf004g01714.1	Physalis_angulata_00G279080.1,Physalis_angulata_00G360150.1,	Solanum_capsicoides_00G076130.1	Solanum_dulcamara_00G226990.1	Solanum_lyratum1_03G034640.1	Solanum_macrocarpon_01G044410.2	Solanum_mammosum_00G487920.1	Solanum_melongena1_03G043620.1	Solanum_pseudocapsicum_00G237210.1	Solanum_seaforthianum_01G034110.1	-	Solanum_viarum1_01G001120.1	DM8C01G02450.1	Ntab22g030930-1.1	DaaT014439.1	Cbp01g32090.1	ZLC01G016530.1	pf03G087980.1
SL4.0ch01	mRNA:Solyc01g006790.3.1	Datura_stramonium_01G023490.1	Lycianthes_biflora_12G018720.1	-	mRNA:Niben1.0Scf003g00311.1,mRNA:Niben1.0Scf004g01716.1,	Physalis_angulata_00G359980.1,Physalis_angulata_00G279040.1,	Solanum_capsicoides_00G076120.1	Solanum_dulcamara_00G227010.1	Solanum_lyratum1_03G034620.1	Solanum_macrocarpon_01G044390.1	Solanum_mammosum_00G487930.1	Solanum_melongena1_03G043600.1	Solanum_pseudocapsicum_00G237200.1	Solanum_seaforthianum_01G034090.1	Solanum_torvum_01G044480.1	Solanum_viarum1_01G001130.1	DM8C01G02470.1	Ntab22g030780-1.1	DaaT014437.1	Cbp01g32110.1	ZLC01G016490.1	pf03G087950.1
SL4.0ch01	-	-	-	-	-	-	-	-	-	-	-	-	-	-	-	-	-	-	-	Cbp01g32100.1	ZLC01G016500.1	-
SL4.0ch01	mRNA:Solyc01g006800.4.1	Datura_stramonium_01G023480.1	Lycianthes_biflora_12G018730.1	Lba02g00258	mRNA:Niben1.0Scf004g01717.1	Physalis_angulata_00G359970.1	Solanum_capsicoides_00G076110.1	Solanum_dulcamara_00G227020.1	Solanum_lyratum1_03G034610.1	Solanum_macrocarpon_01G044380.1	-	Solanum_melongena1_03G043590.1	Solanum_pseudocapsicum_00G237190.1	Solanum_seaforthianum_01G034080.1	Solanum_torvum_01G044460.1	-	DM8C01G02480.1	Ntab19g004750-1.1	DaaT014436.1	Cbp01g32130.1	ZLC01G036960.1	pf03G087930.1
SL4.0ch01	-	-	-	-	-	-	-	-	-	-	-	-	-	-	-	-	-	-	-	Cbp01g32120.1	ZLC01G016480.1	-
SL4.0ch01	mRNA:Solyc01g006810.4.1	Datura_stramonium_01G023470.1	Lycianthes_biflora_12G018740.1	Lba02g00256	-	Physalis_angulata_00G279020.1,Physalis_angulata_00G359960.1,	Solanum_capsicoides_00G076100.1	Solanum_dulcamara_00G227030.1	Solanum_lyratum1_03G034600.1	Solanum_macrocarpon_01G044370.1	-	Solanum_melongena1_03G043580.1	Solanum_pseudocapsicum_00G237180.1	Solanum_seaforthianum_01G034070.1	Solanum_torvum_01G044450.1	-	DM8C01G02490.1	-	DaaT014435.1	Cbp01g32140.1	ZLC01G036970.1	pf03G087910.1
SL4.0ch01	mRNA:Solyc01g006830.3.1	-	-	Lba02g00254	mRNA:Niben1.0Scf004g01720.1	Physalis_angulata_00G278990.1,Physalis_angulata_00G359930.1,	-	Solanum_dulcamara_00G227050.1	-	Solanum_macrocarpon_01G044350.1	Solanum_mammosum_00G487970.1	Solanum_melongena1_03G043560.1	-	-	-	-	DM8C01G02510.1	Ntab22g030590-1.1,Ntab19g004850-1.1,	DaaT014433.1	Cbp01g32160.1	ZLC01G036990.1	pf03G087890.1
SL4.0ch01	-	Datura_stramonium_08G006880.1	-	Lba09g00933	mRNA:Niben1.0Scf004g01795.1,mRNA:Niben1.0Scf003g00226.1,	Physalis_angulata_00G179950.1	Solanum_capsicoides_00G163680.1	Solanum_dulcamara_00G188010.1	Solanum_lyratum1_01G013100.1	Solanum_macrocarpon_07G014580.1	Solanum_mammosum_00G108950.1	Solanum_melongena1_06G015220.1	-	Solanum_seaforthianum_02G014010.1	Solanum_torvum_07G016780.1	Solanum_viarum1_03G017250.1	DM8C09G16470.1	Ntab22g029450-1.1,Ntab19g005690-1.1,	DaaT020630.1	-	-	-
SL4.0ch01	-	Datura_stramonium_08G007030.1	-	Lba09g00929	mRNA:Niben1.0Scf004g01790.1,mRNA:Niben1.0Scf003g00232.1,	Physalis_angulata_00G179930.1	Solanum_capsicoides_00G163720.1	Solanum_dulcamara_00G187490.1	Solanum_lyratum1_01G013150.1	Solanum_macrocarpon_07G014710.1	Solanum_mammosum_00G109020.1	Solanum_melongena1_06G015340.1	-	Solanum_seaforthianum_02G014290.1	Solanum_torvum_07G016990.1	Solanum_viarum1_03G017190.1	DM8C09G16390.1	Ntab22g029540-1.1,Ntab19g005640-1.1,	-	-	-	-
SL4.0ch01	-	Datura_stramonium_08G007500.1	-	Lba03g01094	mRNA:Niben1.0Scf004g01761.1,mRNA:Niben1.0Scf003g00276.1,	-	Solanum_capsicoides_00G163990.1	-	Solanum_lyratum1_01G013440.1	Solanum_macrocarpon_07G015080.1	Solanum_mammosum_00G109060.1	Solanum_melongena1_06G014470.1	Solanum_pseudocapsicum_00G175710.1	Solanum_seaforthianum_02G014680.1	Solanum_torvum_07G017120.1	Solanum_viarum1_03G017420.1	DM8C09G15120.1	Ntab22g030070-1.1	DaaT011525.1	-	-	-
SL4.0ch01	-	Datura_stramonium_08G007180.1	Lycianthes_biflora_05G009730.1	-	mRNA:Niben1.0Scf003g00238.1,mRNA:Niben1.0Scf004g01781.1,	Physalis_angulata_00G179750.1	Solanum_capsicoides_00G162790.1	-	Solanum_lyratum1_01G013650.1	Solanum_macrocarpon_07G014820.1	-	Solanum_melongena1_06G015560.1	Solanum_pseudocapsicum_00G175450.1	-	Solanum_torvum_07G016920.1	Solanum_viarum1_03G017500.1	DM8C09G16180.1	Ntab22g029720-1.1	DaaT011578.1	Cbp09g02330.1	ZLC09G010950.1	-
SL4.0ch01	-	-	-	-	mRNA:Niben1.0Scf003g00231.1,mRNA:Niben1.0Scf004g01791.1,	-	-	-	-	-	-	-	-	-	-	-	-	Ntab22g029530-1.1,Ntab19g005650-1.1,	-	-	-	-
SL4.0ch01	-	-	-	-	-	-	-	-	-	-	-	-	-	-	-	Solanum_viarum1_01G001140.1	-	-	-	-	-	-
SL4.0ch01	mRNA:Solyc01g006850.1.1	Datura_stramonium_01G023440.1	Lycianthes_biflora_12G018770.1	Lba02g00252	mRNA:Niben1.0Scf004g01722.1	Physalis_angulata_00G278970.1,Physalis_angulata_00G359910.1,	Solanum_capsicoides_00G076070.1	Solanum_dulcamara_00G227070.1	Solanum_lyratum1_03G034570.1	Solanum_macrocarpon_01G044330.1	Solanum_mammosum_00G487990.1	Solanum_melongena1_03G043540.1	Solanum_pseudocapsicum_00G237150.1	Solanum_seaforthianum_01G034040.1	Solanum_torvum_01G044420.2	Solanum_viarum1_01G001180.1	DM8C01G02530.1	Ntab22g030610-1.1,Ntab19g004870-1.1,	DaaT014431.1	Cbp01g32270.1	ZLC01G037010.1	pf03G087870.1
SL4.0ch01	mRNA:Solyc01g006860.3.1	Datura_stramonium_01G023430.1	-	-	mRNA:Niben1.0Scf004g01723.1	Physalis_angulata_00G359900.1	Solanum_capsicoides_00G076060.1	Solanum_dulcamara_00G227080.1	Solanum_lyratum1_03G034560.1	Solanum_macrocarpon_01G044320.1	Solanum_mammosum_00G488000.1	-	Solanum_pseudocapsicum_00G237140.1	Solanum_seaforthianum_01G034030.1	Solanum_torvum_01G044410.1	Solanum_viarum1_01G001170.1	DM8C01G02540.1	Ntab22g030620-1.1	-	Cbp01g32280.1	ZLC01G037030.1	-
SL4.0ch01	mRNA:Solyc01g006870.4.1	Datura_stramonium_01G023420.1	Lycianthes_biflora_12G018860.1	-	mRNA:Niben1.0Scf004g01724.1	Physalis_angulata_00G359890.1,Physalis_angulata_00G270940.1,	Solanum_capsicoides_00G076050.1	Solanum_dulcamara_00G227090.1	Solanum_lyratum1_03G034540.1	Solanum_macrocarpon_01G044310.1	Solanum_mammosum_00G488010.1	Solanum_melongena1_03G043530.1	Solanum_pseudocapsicum_00G237130.1	Solanum_seaforthianum_01G034020.1	Solanum_torvum_01G044400.1	Solanum_viarum1_01G001190.1	DM8C01G02550.1	Ntab22g030630-1.1	DaaT014429.1	Cbp01g32300.1	ZLC01G037050.1	pf03G087860.1
SL4.0ch01	-	-	-	-	-	-	-	-	-	-	-	-	-	-	-	-	-	-	-	Cbp01g32290.1	ZLC01G037040.1	-
SL4.0ch01	mRNA:Solyc01g006880.4.1	Datura_stramonium_01G023410.3	Lycianthes_biflora_12G018870.1	Lba02g00251	mRNA:Niben1.0Scf004g01725.1	Physalis_angulata_00G359880.1,Physalis_angulata_00G270950.1,	Solanum_capsicoides_00G076040.1	Solanum_dulcamara_00G227100.1	Solanum_lyratum1_03G034530.1	Solanum_macrocarpon_01G044300.2	-	Solanum_melongena1_03G043520.2	-	Solanum_seaforthianum_01G034010.1	Solanum_torvum_01G044380.2	Solanum_viarum1_01G001200.1	DM8C01G02560.2	Ntab19g004770-1.1,Ntab22g030640-1.1,	DaaT014428.1	Cbp01g32350.1	ZLC01G037110.1	-
SL4.0ch01	-	-	-	-	mRNA:Niben1.0Scf004g02036.1,mRNA:Niben1.0Scf003g00364.1,	-	-	-	-	-	-	-	-	-	-	-	-	Ntab19g003430-1.1,Ntab22g032150-1.1,	DaaT013114.1	-	-	-
SL4.0ch01	-	-	-	-	mRNA:Niben1.0Scf003g00298.1,mRNA:Niben1.0Scf004g01983.1,	-	-	-	-	-	-	-	-	-	-	-	-	Ntab22g031230-1.1,Ntab19g004110-1.1,	-	-	-	-
SL4.0ch01	mRNA:Solyc01g006890.3.1	Datura_stramonium_04G003530.1,Datura_stramonium_01G023400.1,	Lycianthes_biflora_12G018880.1	Lba02g00250	mRNA:Niben1.0Scf004g01726.1,mRNA:Niben1.0Scf003g00245.1,	Physalis_angulata_00G359870.1,Physalis_angulata_00G270960.1,	Solanum_capsicoides_00G076010.2	Solanum_dulcamara_00G227110.1	Solanum_lyratum1_03G034520.1	Solanum_macrocarpon_01G044290.1	Solanum_mammosum_00G488040.2	Solanum_melongena1_03G043510.1	Solanum_pseudocapsicum_00G237110.1	Solanum_seaforthianum_01G034000.1	Solanum_torvum_01G044370.2	Solanum_viarum1_01G001250.2	DM8C01G02570.1	Ntab19g004790-1.1,Ntab22g030660-1.1,	DaaT014427.1,DaaT001867.1,	Cbp01g32360.1	ZLC01G037120.1	pf03G087850.1
SL4.0ch01	-	Datura_stramonium_01G023390.1	Lycianthes_biflora_12G018890.1	Lba02g00249	-	Physalis_angulata_00G359860.1,Physalis_angulata_00G270970.1,	Solanum_capsicoides_00G076000.1	Solanum_dulcamara_00G227120.1	Solanum_lyratum1_03G034510.1	Solanum_macrocarpon_01G044280.1	Solanum_mammosum_00G488050.1	Solanum_melongena1_03G043500.1	Solanum_pseudocapsicum_00G237100.1	Solanum_seaforthianum_01G033990.1	Solanum_torvum_01G044360.1	-	DM8C01G02580.1	Ntab19g004810-1.1	DaaT014426.1	Cbp01g32390.1	ZLC01G037150.1	pf03G087840.1
SL4.0ch01	-	-	-	-	-	-	-	-	-	-	-	-	-	-	-	Solanum_viarum1_01G001240.1	-	-	-	-	-	-
SL4.0ch01	-	-	-	-	-	-	Solanum_capsicoides_00G076030.1	-	-	-	-	-	-	-	-	-	-	-	-	-	-	-
SL4.0ch01	-	-	-	-	-	-	-	-	-	-	-	-	-	-	Solanum_torvum_01G044070.1	-	-	-	-	-	-	pf03G087810.1
SL4.0ch01	mRNA:Solyc01g006900.3.1	Datura_stramonium_01G023380.1	-	-	mRNA:Niben1.0Scf004g01728.1,mRNA:Niben1.0Scf003g00247.1,	Physalis_angulata_00G359850.1,Physalis_angulata_00G270980.1,	Solanum_capsicoides_00G075990.1	Solanum_dulcamara_00G227130.1	Solanum_lyratum1_03G034500.1	Solanum_macrocarpon_01G044270.1	Solanum_mammosum_00G488060.1	Solanum_melongena1_03G043490.1	Solanum_pseudocapsicum_00G237090.1	Solanum_seaforthianum_01G033980.1	Solanum_torvum_01G044350.1	Solanum_viarum1_01G001260.1	DM8C01G02590.1	Ntab19g004820-1.1,Ntab22g030760-1.1,	-	Cbp01g32400.1	ZLC01G037160.1	-
SL4.0ch01	-	-	-	-	-	-	-	-	-	-	-	-	-	-	-	-	-	-	-	Cbp01g32370.1	ZLC01G037130.1	-
SL4.0ch01	mRNA:Solyc01g006910.4.1	Datura_stramonium_01G023370.1	Lycianthes_biflora_12G018900.1	Lba02g00247	mRNA:Niben1.0Scf004g01730.1,mRNA:Niben1.0Scf003g00248.1,	Physalis_angulata_00G270990.1,Physalis_angulata_00G359840.1,	Solanum_capsicoides_00G075980.1	Solanum_dulcamara_00G227140.1	Solanum_lyratum1_03G034490.1	Solanum_macrocarpon_01G044260.1	Solanum_mammosum_00G488070.1	Solanum_melongena1_03G043480.1	Solanum_pseudocapsicum_00G237080.1	Solanum_seaforthianum_01G033970.1	Solanum_torvum_01G044340.1	Solanum_viarum1_01G001270.1	DM8C01G02600.1	Ntab22g030700-1.1,Ntab19g004830-1.1,	DaaT014423.1	Cbp01g32410.1	ZLC01G037170.1	-
SL4.0ch01	mRNA:Solyc01g006920.4.1	Datura_stramonium_01G023350.1	Lycianthes_biflora_12G018910.1	Lba02g00245	mRNA:Niben1.0Scf003g00249.1	Physalis_angulata_00G271310.1,Physalis_angulata_00G448930.1,Physalis_angulata_00G271000.1,	Solanum_capsicoides_00G075970.1	Solanum_dulcamara_00G227150.1	Solanum_lyratum1_03G034480.1	Solanum_macrocarpon_01G044250.1	-	Solanum_melongena1_03G043470.1	-	Solanum_seaforthianum_01G033960.1	Solanum_torvum_01G044330.1	Solanum_viarum1_01G001280.1	DM8C01G02620.1	Ntab19g004840-1.1,Ntab22g030720-1.1,	DaaT014421.1	Cbp01g32420.1	ZLC01G037190.1	pf03G054450.1
SL4.0ch01	mRNA:Solyc01g006930.3.1	Datura_stramonium_01G023340.1	-	Lba02g00244	mRNA:Niben1.0Scf003g00251.1,mRNA:Niben1.0Scf004g01733.1,	Physalis_angulata_00G271010.1,Physalis_angulata_00G448950.1,	Solanum_capsicoides_00G075960.1	Solanum_dulcamara_00G227160.1	Solanum_lyratum1_03G034470.1	Solanum_macrocarpon_01G044240.1	Solanum_mammosum_00G488090.1	Solanum_melongena1_03G043460.1	Solanum_pseudocapsicum_00G237060.1	Solanum_seaforthianum_01G033950.1	Solanum_torvum_01G044320.1	Solanum_viarum1_01G001290.1	DM8C01G02630.1	Ntab19g004880-1.1,Ntab22g030510-1.1,	DaaT014420.1	Cbp01g32430.1	ZLC01G037210.1	pf03G054420.1
SL4.0ch01	mRNA:Solyc01g006940.4.1	Datura_stramonium_01G023330.1	-	Lba02g00243	mRNA:Niben1.0Scf004g01734.1,mRNA:Niben1.0Scf003g00252.1,	Physalis_angulata_00G271020.1	Solanum_capsicoides_00G075950.1	Solanum_dulcamara_00G227170.1	Solanum_lyratum1_03G034460.1	Solanum_macrocarpon_01G044230.1	Solanum_mammosum_00G488100.1	Solanum_melongena1_03G043440.1	Solanum_pseudocapsicum_00G237050.1	Solanum_seaforthianum_01G033940.1	Solanum_torvum_01G044300.1	Solanum_viarum1_01G001300.1	DM8C01G02640.1	Ntab22g030450-1.1,Ntab19g004900-1.1,	DaaT014419.1	Cbp01g32440.1	ZLC01G037220.1	pf03G054410.1
SL4.0ch01	mRNA:Solyc01g006950.3.1	Datura_stramonium_01G023320.1	Lycianthes_biflora_12G018940.1	Lba02g00242	mRNA:Niben1.0Scf003g00254.1,mRNA:Niben1.0Scf004g01735.1,	Physalis_angulata_00G271030.1,Physalis_angulata_00G448970.1,	Solanum_capsicoides_00G075940.1	Solanum_dulcamara_00G227180.1	Solanum_lyratum1_03G034450.1	Solanum_macrocarpon_01G044220.1	Solanum_mammosum_00G488110.1	Solanum_melongena1_03G043450.1	Solanum_pseudocapsicum_00G237040.1	Solanum_seaforthianum_01G033930.1	Solanum_torvum_01G044310.1	Solanum_viarum1_01G001310.1	DM8C01G02650.1	Ntab19g004930-1.1,Ntab22g030440-1.1,	DaaT014418.1	Cbp01g32450.1	ZLC01G037230.1	pf03G054400.1
SL4.0ch01	-	-	-	-	-	-	-	Solanum_dulcamara_00G227210.1	-	-	-	-	Solanum_pseudocapsicum_00G237010.1	-	-	-	-	-	-	-	-	-
SL4.0ch01	-	-	-	-	-	-	-	Solanum_dulcamara_00G227200.1	-	-	-	-	Solanum_pseudocapsicum_00G237020.1	-	-	-	-	-	-	-	-	-
SL4.0ch01	mRNA:Solyc01g006960.3.1	Datura_stramonium_01G023310.1	Lycianthes_biflora_12G018950.1	Lba02g00241	mRNA:Niben1.0Scf004g01736.1	Physalis_angulata_00G271050.1,Physalis_angulata_00G448980.1,	Solanum_capsicoides_00G075930.1	Solanum_dulcamara_00G227190.1	Solanum_lyratum1_03G034440.1	Solanum_macrocarpon_01G044210.1	Solanum_mammosum_00G488120.1	Solanum_melongena1_03G043430.1	-	Solanum_seaforthianum_01G033920.1	Solanum_torvum_01G044290.2	Solanum_viarum1_01G001320.1	DM8C01G02660.1	Ntab19g004950-1.1,Ntab22g030400-1.1,	DaaT014417.1	Cbp01g32460.1	ZLC01G037240.1	pf03G054390.1
SL4.0ch01	mRNA:Solyc01g006970.4.1	Datura_stramonium_01G023300.1	-	Lba02g00240	mRNA:Niben1.0Scf010g00178.1,mRNA:Niben1.0Scf009g00534.1,	Physalis_angulata_00G271060.1	Solanum_capsicoides_00G075920.1	-	Solanum_lyratum1_03G034430.1	Solanum_macrocarpon_01G044200.1	Solanum_mammosum_00G488130.1	Solanum_melongena1_03G043420.1	-	Solanum_seaforthianum_01G033910.1	Solanum_torvum_01G044280.1	Solanum_viarum1_01G001330.1	DM8C01G02670.2	Ntab10g010270-1.1,Ntab02g009010-1.1,	DaaT014416.1	Cbp01g32470.1	ZLC01G037250.1	pf03G054380.1
SL4.0ch01	mRNA:Solyc01g006980.4.1	Datura_stramonium_01G023290.1	Lycianthes_biflora_12G018970.1	Lba02g00239	-	Physalis_angulata_00G449000.1	Solanum_capsicoides_00G075910.1	Solanum_dulcamara_00G227220.1	Solanum_lyratum1_03G034420.1	Solanum_macrocarpon_01G044190.1	Solanum_mammosum_00G488140.1	Solanum_melongena1_03G043410.1	Solanum_pseudocapsicum_00G237000.1	Solanum_seaforthianum_01G033900.1	Solanum_torvum_01G044270.1	Solanum_viarum1_01G001340.1	DM8C01G02680.1	-	DaaT014415.1	Cbp01g32480.1	ZLC01G037260.1	pf03G054370.1
SL4.0ch01	mRNA:Solyc01g006990.4.1	Datura_stramonium_01G023280.1	Lycianthes_biflora_12G018980.1	Lba02g00238	-	Physalis_angulata_00G271080.1,Physalis_angulata_00G449010.1,	Solanum_capsicoides_00G075900.1	Solanum_dulcamara_00G227230.1	Solanum_lyratum1_03G034410.1	Solanum_macrocarpon_01G044180.1	Solanum_mammosum_00G488150.1	Solanum_melongena1_03G043400.1	-	Solanum_seaforthianum_01G033890.1	Solanum_torvum_01G044260.1	Solanum_viarum1_01G001350.1	DM8C01G02690.1	-	DaaT014414.1	Cbp01g32490.1	ZLC01G037270.1	pf03G054360.1
SL4.0ch01	mRNA:Solyc01g007040.4.1	-	-	Lba02g00230	-	-	-	-	-	-	-	-	-	-	-	-	-	-	-	-	-	-
SL4.0ch01	mRNA:Solyc01g007060.3.1	Datura_stramonium_01G023210.1	Lycianthes_biflora_12G019050.1	Lba02g00225	-	Physalis_angulata_00G359700.1,Physalis_angulata_00G271150.1,	Solanum_capsicoides_00G075830.1	Solanum_dulcamara_00G227310.1	Solanum_lyratum1_03G034330.1	Solanum_macrocarpon_01G044120.1	Solanum_mammosum_00G488230.1	Solanum_melongena1_03G043330.1	Solanum_pseudocapsicum_00G236860.1	Solanum_seaforthianum_01G033800.2	Solanum_torvum_01G044200.1	Solanum_viarum1_01G001420.1	DM8C01G02820.1	Ntab10g010300-1.1,Ntab02g009060-1.1,	DaaT014407.1	Cbp01g32550.1	ZLC01G037340.1	pf03G087680.1
SL4.0ch01	-	Datura_stramonium_01G023240.1	Lycianthes_biflora_12G019020.1	-	mRNA:Niben1.0Scf010g00180.1	Physalis_angulata_00G449060.1,Physalis_angulata_00G271130.1,	Solanum_capsicoides_00G075860.1	Solanum_dulcamara_00G227270.1	Solanum_lyratum1_03G034360.1	Solanum_macrocarpon_01G044150.1	Solanum_mammosum_00G488180.1	Solanum_melongena1_03G043360.1	Solanum_pseudocapsicum_00G236890.1	Solanum_seaforthianum_01G033860.1	Solanum_torvum_01G044230.1	Solanum_viarum1_01G001390.1	-	Ntab02g009030-1.1,Ntab10g010290-1.1,	DaaT014409.1	Cbp01g32520.1	ZLC01G037300.1	pf03G054310.1
SL4.0ch01	mRNA:Solyc01g007070.3.1	Datura_stramonium_01G023200.1	Lycianthes_biflora_12G019060.1	Lba02g00224	mRNA:Niben1.0Scf010g00181.1	Physalis_angulata_00G271160.1,Physalis_angulata_00G359710.1,	Solanum_capsicoides_00G075820.1	Solanum_dulcamara_00G227320.1	Solanum_lyratum1_03G034320.1	Solanum_macrocarpon_01G044110.1	Solanum_mammosum_00G488240.1	Solanum_melongena1_03G043320.1	Solanum_pseudocapsicum_00G236850.1	Solanum_seaforthianum_01G033790.1	Solanum_torvum_01G044190.1	Solanum_viarum1_01G001430.1	DM8C01G02830.1	Ntab02g009080-1.1,Ntab10g010310-1.1,	DaaT014406.1	Cbp01g32560.1	ZLC01G037350.1	pf03G087690.1
SL4.0ch01	-	-	-	-	-	-	-	-	-	-	-	-	-	-	Solanum_torvum_01G044160.1	-	-	Ntab02g009120-1.1	DaaT014404.1	Cbp01g32630.1	-	-
SL4.0ch01	mRNA:Solyc01g007080.3.1	Datura_stramonium_01G023190.1	Lycianthes_biflora_12G019090.1	-	-	Physalis_angulata_00G271180.1,Physalis_angulata_00G359720.1,	Solanum_capsicoides_00G075810.1	Solanum_dulcamara_00G227330.1	Solanum_lyratum1_03G034310.1	Solanum_macrocarpon_01G044100.1	Solanum_mammosum_00G488250.1	Solanum_melongena1_03G043310.1	Solanum_pseudocapsicum_00G236840.1	Solanum_seaforthianum_01G033780.1	-	-	DM8C01G02860.1	Ntab10g010370-1.1	-	-	ZLC01G037360.1	pf03G087700.1
SL4.0ch01	mRNA:Solyc01g007100.3.1	Datura_stramonium_01G023180.1	-	Lba02g00217	-	Physalis_angulata_00G271210.2,Physalis_angulata_00G359740.1,	Solanum_capsicoides_00G075780.1	Solanum_dulcamara_00G227340.1	Solanum_lyratum1_03G034300.1	Solanum_macrocarpon_01G044090.1	Solanum_mammosum_00G488280.1	Solanum_melongena1_03G043300.1	Solanum_pseudocapsicum_00G236810.1	Solanum_seaforthianum_01G033750.1	Solanum_torvum_01G044140.1	Solanum_viarum1_01G001470.1	DM8C01G02880.1	Ntab02g009140-1.1,Ntab10g010390-1.1,	DaaT014402.1	Cbp01g32700.1	ZLC01G037480.1	pf03G087730.1
SL4.0ch01	mRNA:Solyc01g007110.3.1	Datura_stramonium_01G023170.1	Lycianthes_biflora_12G019130.1	Lba02g00216	mRNA:Niben1.0Scf010g00168.1	Physalis_angulata_00G359750.1,Physalis_angulata_00G271220.1,	Solanum_capsicoides_00G075770.1	-	Solanum_lyratum1_03G034290.1	Solanum_macrocarpon_01G044080.1	Solanum_mammosum_00G488290.1	Solanum_melongena1_03G043290.1	Solanum_pseudocapsicum_00G236800.1	Solanum_seaforthianum_01G033740.1	Solanum_torvum_01G044130.1	Solanum_viarum1_01G001480.1	DM8C01G02890.1	Ntab10g010440-1.1,Ntab02g009150-1.1,	DaaT014401.1	Cbp01g32710.1	ZLC01G037490.1	pf03G087740.1
SL4.0ch01	-	-	-	-	-	-	-	-	-	-	-	-	-	-	-	-	-	-	-	Cbp01g32580.1	ZLC01G037370.1	-
SL4.0ch01	-	-	-	-	mRNA:Niben1.0Scf010g00167.1	-	-	-	-	-	-	-	-	-	-	-	-	Ntab10g010430-1.1,Ntab02g009160-1.1,	-	-	-	-
SL4.0ch01	mRNA:Solyc01g007120.3.1	Datura_stramonium_01G023160.1	Lycianthes_biflora_12G019140.1	Lba02g00215	-	Physalis_angulata_00G271230.1,Physalis_angulata_00G359760.1,	Solanum_capsicoides_00G075760.1	Solanum_dulcamara_00G227360.1	Solanum_lyratum1_03G034280.1	Solanum_macrocarpon_01G044070.1	Solanum_mammosum_00G488300.1	Solanum_melongena1_03G043270.1	Solanum_pseudocapsicum_00G236790.1	Solanum_seaforthianum_01G033730.1	Solanum_torvum_01G044120.1	Solanum_viarum1_01G001490.1	DM8C01G02900.1	Ntab02g009170-1.1	DaaT014400.1	Cbp01g32720.1	ZLC01G037500.1	pf03G087750.1
SL4.0ch01	mRNA:Solyc01g007130.3.1	Datura_stramonium_01G023150.1	Lycianthes_biflora_12G019150.1	Lba02g00214	mRNA:Niben1.0Scf010g00165.1	Physalis_angulata_00G271240.1,Physalis_angulata_00G359770.1,	Solanum_capsicoides_00G075750.1	Solanum_dulcamara_00G227370.1	Solanum_lyratum1_03G034270.1	Solanum_macrocarpon_01G044060.1	Solanum_mammosum_00G488310.1	Solanum_melongena1_03G043260.1	Solanum_pseudocapsicum_00G236780.1	Solanum_seaforthianum_01G033720.1	Solanum_torvum_01G044110.1	Solanum_viarum1_01G001500.1	DM8C01G02910.1	Ntab10g010500-1.1,Ntab02g009180-1.1,	DaaT014399.1	Cbp01g32730.1	ZLC01G037510.1	pf03G087760.1
SL4.0ch01	mRNA:Solyc01g007140.3.1	Datura_stramonium_01G023140.1	Lycianthes_biflora_12G019170.1	Lba02g00213	-	Physalis_angulata_00G271250.1,Physalis_angulata_00G359780.1,	Solanum_capsicoides_00G075740.1	Solanum_dulcamara_00G227380.1	Solanum_lyratum1_03G034260.1	Solanum_macrocarpon_01G044050.1	Solanum_mammosum_00G488320.1	Solanum_melongena1_03G043250.1	Solanum_pseudocapsicum_00G236770.1	Solanum_seaforthianum_01G033710.2	Solanum_torvum_01G044100.1	Solanum_viarum1_01G001510.1	DM8C01G02920.1	Ntab02g009200-1.1,Ntab10g010520-1.1,	DaaT014398.1	Cbp01g32740.1	ZLC01G037520.1	pf03G087770.1
SL4.0ch01	-	-	-	-	-	-	-	Solanum_dulcamara_00G227400.1	Solanum_lyratum1_03G034250.1	-	-	-	-	Solanum_seaforthianum_01G033640.1	-	-	-	-	-	-	-	-
SL4.0ch01	mRNA:Solyc01g007150.3.1	Datura_stramonium_01G023130.1	Lycianthes_biflora_12G019180.1	Lba02g00212	mRNA:Niben1.0Scf010g00163.1	Physalis_angulata_00G359790.1,Physalis_angulata_00G271260.1,	Solanum_capsicoides_00G075730.1	Solanum_dulcamara_00G227420.1	Solanum_lyratum1_03G034230.1	Solanum_macrocarpon_01G044040.1	Solanum_mammosum_00G488330.1	Solanum_melongena1_03G043240.1	Solanum_pseudocapsicum_00G236760.1	Solanum_seaforthianum_01G033610.1	Solanum_torvum_01G044090.1	Solanum_viarum1_01G001520.1	DM8C01G02930.1	Ntab02g009240-1.1,Ntab10g010530-1.1,	DaaT014397.1	Cbp01g32750.1	ZLC01G037530.1	pf03G087780.1
SL4.0ch01	-	-	-	-	-	-	-	Solanum_dulcamara_00G227410.1	Solanum_lyratum1_03G034240.1	-	-	-	-	-	-	-	-	-	-	-	-	-
SL4.0ch01	mRNA:Solyc01g007160.4.1	Datura_stramonium_01G023120.1	Lycianthes_biflora_12G019190.1	-	-	Physalis_angulata_00G271270.2	Solanum_capsicoides_00G075720.2	Solanum_dulcamara_00G227430.1	Solanum_lyratum1_03G034220.1	Solanum_macrocarpon_01G044030.1	Solanum_mammosum_00G488340.1	Solanum_melongena1_03G043230.2	Solanum_pseudocapsicum_00G236750.1	Solanum_seaforthianum_01G033600.1	-	Solanum_viarum1_01G001530.1	DM8C01G02950.1	Ntab02g009250-1.1	DaaT014396.1	-	-	-
SL4.0ch01	mRNA:Solyc01g007170.4.1	Datura_stramonium_01G023110.1	Lycianthes_biflora_12G019200.1	Lba02g00209	mRNA:Niben1.0Scf010g00162.1,mRNA:Niben1.0Scf009g00538.1,	Physalis_angulata_00G271280.1,Physalis_angulata_00G359810.1,	Solanum_capsicoides_00G075710.1	Solanum_dulcamara_00G227450.1	Solanum_lyratum1_03G034210.1	Solanum_macrocarpon_01G044020.1	Solanum_mammosum_00G488350.1	Solanum_melongena1_03G043220.1	Solanum_pseudocapsicum_00G236740.1	Solanum_seaforthianum_01G033590.1	Solanum_torvum_01G044050.1	Solanum_viarum1_01G001540.1	DM8C01G02960.1	Ntab02g009260-1.1,Ntab10g010560-1.1,	DaaT014395.1	Cbp01g32770.1	ZLC01G037550.1	pf03G087790.1
SL4.0ch01	-	-	-	-	-	-	-	-	-	-	-	-	-	-	-	-	-	-	-	Cbp01g32760.1	ZLC01G037540.1	-
SL4.0ch01	-	-	-	-	-	-	-	-	-	-	-	-	-	-	-	-	-	-	-	-	-	-
SL4.0ch01	-	-	-	-	mRNA:Niben1.0Scf009g00536.1	-	-	-	-	-	-	-	-	-	-	-	-	Ntab02g009230-1.1	-	-	-	-
SL4.0ch01	mRNA:Solyc01g007180.3.1	Datura_stramonium_01G023100.1	Lycianthes_biflora_12G019210.1	Lba02g00208	mRNA:Niben1.0Scf009g00539.1	Physalis_angulata_00G271290.1	Solanum_capsicoides_00G075700.1	Solanum_dulcamara_00G227460.1	Solanum_lyratum1_03G034200.1	Solanum_macrocarpon_01G044010.1	Solanum_mammosum_00G488360.1	Solanum_melongena1_03G043210.1	Solanum_pseudocapsicum_00G236730.1	Solanum_seaforthianum_01G033580.1	-	-	DM8C01G02970.1	Ntab02g009270-1.1,Ntab10g010570-1.1,	DaaT014393.1	Cbp01g32780.1	ZLC01G037560.1	-
SL4.0ch01	mRNA:Solyc01g007190.3.1	Datura_stramonium_01G023090.1	-	Lba02g00206	mRNA:Niben1.0Scf010g00161.1,mRNA:Niben1.0Scf009g00540.1,	Physalis_angulata_00G271330.1	Solanum_capsicoides_00G075680.1	Solanum_dulcamara_00G227480.1	Solanum_lyratum1_03G034180.1	Solanum_macrocarpon_01G044000.1	Solanum_mammosum_00G488380.1	Solanum_melongena1_03G043190.1	Solanum_pseudocapsicum_00G236720.1	Solanum_seaforthianum_01G033570.1	Solanum_torvum_01G044030.1	Solanum_viarum1_01G001560.1	DM8C01G02980.1	Ntab10g010580-1.1	DaaT014392.1	Cbp01g32790.1	ZLC01G037570.1	-
SL4.0ch01	-	Datura_stramonium_01G023070.1	Lycianthes_biflora_12G019270.1	-	-	Physalis_angulata_00G271370.1,Physalis_angulata_00G448850.1,	Solanum_capsicoides_00G075650.1	Solanum_dulcamara_00G227510.1	Solanum_lyratum1_03G034160.1	Solanum_macrocarpon_01G043970.1	Solanum_mammosum_00G488410.1	Solanum_melongena1_03G043160.1	Solanum_pseudocapsicum_00G236690.1	Solanum_seaforthianum_01G033550.1	Solanum_torvum_01G044000.1	-	DM8C01G03010.1	-	DaaT014389.1	-	ZLC01G037630.1	pf03G054530.1
SL4.0ch01	-	Datura_stramonium_01G023050.1	-	-	-	-	-	-	-	-	-	-	-	-	-	-	-	Ntab10g010680-1.1	DaaT014385.1	-	-	-
SL4.0ch01	-	-	-	-	mRNA:Niben1.0Scf010g00158.1,mRNA:Niben1.0Scf009g00541.1,	-	-	-	-	-	-	-	-	-	-	-	-	Ntab02g009320-1.1,Ntab10g010600-1.1,	-	-	-	-
SL4.0ch01	mRNA:Solyc01g007200.2.1	Datura_stramonium_01G023080.1	Lycianthes_biflora_12G019240.2	-	-	Physalis_angulata_00G448910.1	Solanum_capsicoides_00G075670.1	Solanum_dulcamara_00G227490.1	Solanum_lyratum1_03G034170.1	Solanum_macrocarpon_01G043990.1	Solanum_mammosum_00G488390.1	Solanum_melongena1_03G043180.1	Solanum_pseudocapsicum_00G236710.1	Solanum_seaforthianum_01G033560.1	Solanum_torvum_01G044020.1	Solanum_viarum1_01G001570.1	DM8C01G02990.1	-	DaaT014391.1	Cbp01g32800.1	ZLC01G037580.1	pf03G054470.1
SL4.0ch01	mRNA:Solyc01g007220.4.1	-	Lycianthes_biflora_12G019280.1	Lba02g00200	mRNA:Niben1.0Scf010g00156.1,mRNA:Niben1.0Scf009g00545.1,	Physalis_angulata_00G271380.1,Physalis_angulata_00G448840.1,	Solanum_capsicoides_00G075640.1	Solanum_dulcamara_00G227520.1	-	Solanum_macrocarpon_01G043960.1	Solanum_mammosum_00G488420.1	Solanum_melongena1_03G043150.1	Solanum_pseudocapsicum_00G236680.1	Solanum_seaforthianum_01G033540.1	Solanum_torvum_01G043990.1	Solanum_viarum1_01G001590.1	DM8C01G03020.1	-	DaaT014388.1	Cbp01g32820.1	ZLC01G037640.1	pf03G054540.1
SL4.0ch01	-	-	Lycianthes_biflora_12G019230.1	-	-	Physalis_angulata_00G448920.1	-	-	-	-	-	-	-	-	-	-	-	-	-	-	-	pf03G054460.1
SL4.0ch01	-	-	Lycianthes_biflora_12G018990.1	-	mRNA:Niben1.0Scf009g00535.1,mRNA:Niben1.0Scf010g00179.1,	Physalis_angulata_00G271100.1,Physalis_angulata_00G449020.1,	-	Solanum_dulcamara_00G227240.1	Solanum_lyratum1_03G034400.1	Solanum_macrocarpon_01G044170.1	Solanum_mammosum_00G488160.1	Solanum_melongena1_03G043390.1	Solanum_pseudocapsicum_00G236910.1	Solanum_seaforthianum_01G033870.1	-	Solanum_viarum1_01G001370.1	DM8C01G02710.1	Ntab10g010280-1.1,Ntab02g009000-1.1,	DaaT014413.1	Cbp01g32500.1	ZLC01G037280.1	pf03G054350.1
SL4.0ch01	mRNA:Solyc01g007240.3.1	-	Lycianthes_biflora_12G019300.1	-	mRNA:Niben1.0Scf010g00154.1	Physalis_angulata_00G570160.1	Solanum_capsicoides_00G075620.1	Solanum_dulcamara_00G227540.1	Solanum_lyratum1_03G034140.1	Solanum_macrocarpon_01G043940.1	Solanum_mammosum_00G488440.1	-	Solanum_pseudocapsicum_00G236660.1	Solanum_seaforthianum_01G033520.1	-	-	DM8C01G03040.1	-	DaaT014386.1	Cbp01g32840.1	-	-
SL4.0ch01	mRNA:Solyc01g007250.4.1	Datura_stramonium_01G023040.1	Lycianthes_biflora_10G004590.1,Lycianthes_biflora_12G019310.1,	-	mRNA:Niben1.0Scf010g00153.1	Physalis_angulata_00G271400.1,Physalis_angulata_00G570170.1,	Solanum_capsicoides_00G075610.1	Solanum_dulcamara_00G227550.1	Solanum_lyratum1_03G034120.1	Solanum_macrocarpon_01G043930.1	Solanum_mammosum_00G488450.1	Solanum_melongena1_03G043120.1	Solanum_pseudocapsicum_00G236650.1	Solanum_seaforthianum_01G033510.1	-	Solanum_viarum1_01G001610.1	-	Ntab02g009400-1.1	DaaT014384.1	Cbp01g32850.1	ZLC01G037670.1	pf03G054670.1
SL4.0ch01	-	-	Lycianthes_biflora_12G019250.1	-	mRNA:Niben1.0Scf009g00542.1	Physalis_angulata_00G448860.1	Solanum_capsicoides_00G075660.1	Solanum_dulcamara_00G227500.1	-	Solanum_macrocarpon_01G043980.1	Solanum_mammosum_00G488400.1	Solanum_melongena1_03G043170.1	Solanum_pseudocapsicum_00G236700.1	-	Solanum_torvum_01G044010.1	Solanum_viarum1_01G001580.1	DM8C01G03000.1	Ntab02g009330-1.1,Ntab10g010620-1.1,	DaaT014390.1	-	-	pf03G054520.1
SL4.0ch01	mRNA:Solyc01g007260.3.1	Datura_stramonium_01G023030.1	Lycianthes_biflora_12G019320.1	Lba02g00194	mRNA:Niben1.0Scf009g00548.1,mRNA:Niben1.0Scf010g00151.1,	Physalis_angulata_00G271410.1,Physalis_angulata_00G570180.1,	Solanum_capsicoides_00G075600.1	Solanum_dulcamara_00G227590.1	Solanum_lyratum1_03G034110.1	Solanum_macrocarpon_01G043920.1	Solanum_mammosum_00G488460.1	Solanum_melongena1_03G043110.1	Solanum_pseudocapsicum_00G236640.1	Solanum_seaforthianum_01G033500.1	Solanum_torvum_01G043960.1	Solanum_viarum1_01G001620.1	DM8C01G03060.1	Ntab10g010700-1.1,Ntab02g009420-1.1,	DaaT014383.1	Cbp01g32860.1	ZLC01G037680.1	pf03G054680.1
SL4.0ch01	mRNA:Solyc01g007263.1.1	Datura_stramonium_01G023020.1	Lycianthes_biflora_12G019330.1	Lba02g00193	mRNA:Niben1.0Scf010g00149.1,mRNA:Niben1.0Scf009g00551.1,	Physalis_angulata_00G271420.1	Solanum_capsicoides_00G075590.1	Solanum_dulcamara_00G227620.1	Solanum_lyratum1_03G034090.1	Solanum_macrocarpon_01G043910.1	Solanum_mammosum_00G488490.1	Solanum_melongena1_03G043100.1	Solanum_pseudocapsicum_00G236630.1	Solanum_seaforthianum_01G033490.1	Solanum_torvum_01G043950.1	Solanum_viarum1_01G001630.1	DM8C01G03070.1	Ntab10g010820-1.1,Ntab02g009460-1.1,	DaaT014382.1	Cbp08g08950.1,Cbp01g32870.1,	ZLC01G037690.1,ZLC08G001990.1,	-
SL4.0ch01	-	-	-	-	mRNA:Niben1.0Scf009g00546.1	Physalis_angulata_00G271390.1	-	-	-	-	-	Solanum_melongena1_03G043140.1	-	-	Solanum_torvum_01G043980.1	Solanum_viarum1_01G001600.1	-	Ntab10g010660-1.1	-	-	ZLC01G037650.1	pf03G054650.1
SL4.0ch01	-	-	-	-	mRNA:Niben1.0Scf009g00549.1,mRNA:Niben1.0Scf010g00150.1,	-	-	-	-	-	-	-	-	-	-	-	-	Ntab02g009430-1.1,Ntab10g010740-1.1,	-	-	-	-
SL4.0ch01	mRNA:Solyc01g007267.1.1	Datura_stramonium_01G023010.1	Lycianthes_biflora_12G019340.1	-	mRNA:Niben1.0Scf009g00552.1	Physalis_angulata_00G570190.1,Physalis_angulata_00G271430.1,	Solanum_capsicoides_00G075580.1	Solanum_dulcamara_00G227650.1	Solanum_lyratum1_03G034080.1	Solanum_macrocarpon_01G043900.1	Solanum_mammosum_00G488500.1	Solanum_melongena1_03G043090.1	-	Solanum_seaforthianum_01G033480.1	Solanum_torvum_01G043940.1	-	DM8C01G03080.1	Ntab02g009470-1.1,Ntab10g010810-1.1,	DaaT014381.1	Cbp01g32880.1	ZLC01G037700.1	pf03G054690.1
SL4.0ch01	mRNA:Solyc01g007740.4.1	Datura_stramonium_01G023000.1	Lycianthes_biflora_12G019350.1	Lba02g00190	mRNA:Niben1.0Scf010g00148.1,mRNA:Niben1.0Scf009g00553.1,	Physalis_angulata_00G570210.1,Physalis_angulata_00G271440.1,	Solanum_capsicoides_00G075560.1	Solanum_dulcamara_00G227660.1	Solanum_lyratum1_03G034070.1	Solanum_macrocarpon_01G043890.1	Solanum_mammosum_00G488510.1	Solanum_melongena1_03G043080.1	Solanum_pseudocapsicum_00G236610.1	Solanum_seaforthianum_01G033470.1	Solanum_torvum_01G043930.1	Solanum_viarum1_01G001650.1	DM8C01G03090.1	Ntab02g009480-1.1,Ntab10g010800-1.1,	DaaT014380.1	Cbp01g32890.1	ZLC01G037720.1	pf03G054700.1
SL4.0ch01	mRNA:Solyc01g007750.3.1	Datura_stramonium_01G022990.2	Lycianthes_biflora_12G019360.2	Lba02g00189	mRNA:Niben1.0Scf009g00554.1,mRNA:Niben1.0Scf010g00146.1,	Physalis_angulata_00G271450.1,Physalis_angulata_00G570220.1,	Solanum_capsicoides_00G075550.1	Solanum_dulcamara_00G227670.1	Solanum_lyratum1_03G034060.2	Solanum_macrocarpon_01G043880.1	Solanum_mammosum_00G488520.1	Solanum_melongena1_03G043070.1	Solanum_pseudocapsicum_00G236600.1	Solanum_seaforthianum_01G033460.1	Solanum_torvum_01G043920.1	Solanum_viarum1_01G001660.1	DM8C01G03110.1	Ntab10g010790-1.1	DaaT014379.1	Cbp01g32900.1	ZLC01G037730.1	pf03G054710.1
SL4.0ch01	mRNA:Solyc01g007760.3.1	Datura_stramonium_01G022980.1	Lycianthes_biflora_12G019370.1	Lba02g00188	mRNA:Niben1.0Scf009g00555.1,mRNA:Niben1.0Scf010g00147.1,	Physalis_angulata_00G271460.1,Physalis_angulata_00G570230.1,	Solanum_capsicoides_00G075540.1	Solanum_dulcamara_00G227680.1	Solanum_lyratum1_03G034050.1	Solanum_macrocarpon_01G043870.1	Solanum_mammosum_00G488530.1	Solanum_melongena1_03G043060.1	Solanum_pseudocapsicum_00G236590.1	Solanum_seaforthianum_01G033450.1	Solanum_torvum_01G043910.1	Solanum_viarum1_01G001670.1	DM8C01G03120.2	Ntab02g009490-1.1,Ntab10g010780-1.1,	-	Cbp01g32910.1	ZLC01G037750.1	pf03G054720.1
SL4.0ch01	mRNA:Solyc01g007770.2.1	-	Lycianthes_biflora_12G019380.1	Lba02g00187	mRNA:Niben1.0Scf010g00145.1	Physalis_angulata_00G570240.1,Physalis_angulata_00G271470.1,	Solanum_capsicoides_00G075530.1	Solanum_dulcamara_00G227690.1	Solanum_lyratum1_03G034040.1	Solanum_macrocarpon_01G043850.1	Solanum_mammosum_00G488540.1	Solanum_melongena1_03G043040.1	Solanum_pseudocapsicum_00G236580.1	Solanum_seaforthianum_01G033430.1	Solanum_torvum_01G043900.1	Solanum_viarum1_01G001680.1	DM8C01G03130.1	Ntab10g010770-1.1,Ntab02g009500-1.1,	DaaT023770.1	Cbp01g32920.1	ZLC01G037760.1	pf03G054730.1
SL4.0ch01	mRNA:Solyc01g007780.4.1	Datura_stramonium_01G022960.1	Lycianthes_biflora_12G019390.1	Lba02g00186	mRNA:Niben1.0Scf010g00144.1,mRNA:Niben1.0Scf009g00556.1,	Physalis_angulata_00G570250.1,Physalis_angulata_00G271480.1,	Solanum_capsicoides_00G075520.1	Solanum_dulcamara_00G227700.1	Solanum_lyratum1_03G034030.1	Solanum_macrocarpon_01G043840.1	Solanum_mammosum_00G488550.1	Solanum_melongena1_03G043030.1	Solanum_pseudocapsicum_00G236570.1	Solanum_seaforthianum_01G033420.1	Solanum_torvum_01G043890.1	Solanum_viarum1_01G001690.1	DM8C01G03140.1	Ntab10g010760-1.1	DaaT023771.1	Cbp01g32930.1	ZLC01G037770.1	pf03G054740.1
SL4.0ch01	-	-	-	-	-	-	-	-	Solanum_lyratum1_03G034020.1	-	Solanum_mammosum_00G488560.1	-	-	-	-	-	-	-	-	-	-	-
SL4.0ch01	mRNA:Solyc01g007790.4.1	Datura_stramonium_01G022950.1	Lycianthes_biflora_12G019400.1	Lba02g00185	mRNA:Niben1.0Scf010g00143.1	Physalis_angulata_00G570260.1,Physalis_angulata_00G271490.1,	Solanum_capsicoides_00G075510.1	Solanum_dulcamara_00G227710.1	Solanum_lyratum1_03G034010.1	Solanum_macrocarpon_01G043830.1	-	Solanum_melongena1_03G043020.1	Solanum_pseudocapsicum_00G236560.1	Solanum_seaforthianum_01G033410.1	Solanum_torvum_01G043880.1	Solanum_viarum1_01G001700.1	DM8C01G03150.1	Ntab10g010870-1.1,Ntab02g009530-1.1,	DaaT023772.1	Cbp01g32940.1	ZLC01G037780.1	pf03G054750.1
SL4.0ch01	mRNA:Solyc01g007800.3.1	Datura_stramonium_01G022940.1	Lycianthes_biflora_12G019410.1	Lba02g00184	mRNA:Niben1.0Scf010g00142.1	Physalis_angulata_00G271500.1,Physalis_angulata_00G570270.1,	Solanum_capsicoides_00G075500.1	Solanum_dulcamara_00G227720.1	Solanum_lyratum1_03G034000.1	Solanum_macrocarpon_01G043820.1	Solanum_mammosum_00G488570.1	Solanum_melongena1_03G043010.1	Solanum_pseudocapsicum_00G236550.1	Solanum_seaforthianum_01G033400.1	Solanum_torvum_01G043870.1	Solanum_viarum1_01G001710.1	DM8C01G03160.1	Ntab10g010880-1.1,Ntab02g009540-1.1,	DaaT023773.1	-	ZLC01G037790.1	pf03G054760.1
SL4.0ch01	mRNA:Solyc01g007810.1.1	Datura_stramonium_01G022930.1	Lycianthes_biflora_12G019420.1	-	mRNA:Niben1.0Scf010g00141.1	Physalis_angulata_00G271510.1,Physalis_angulata_00G570280.1,	Solanum_capsicoides_00G075490.1	Solanum_dulcamara_00G227730.1	Solanum_lyratum1_03G033990.1	Solanum_macrocarpon_01G043810.1	Solanum_mammosum_00G488580.1	Solanum_melongena1_03G043000.1	Solanum_pseudocapsicum_00G236540.1	Solanum_seaforthianum_01G033390.1	Solanum_torvum_01G043860.1	-	DM8C01G03170.1	Ntab10g010900-1.1	-	-	-	pf03G054770.1
SL4.0ch01	-	-	-	-	-	-	Solanum_capsicoides_00G075470.1	-	-	-	-	-	-	-	-	Solanum_viarum1_01G001740.1	-	-	-	-	-	-
SL4.0ch01	-	-	-	-	-	-	Solanum_capsicoides_00G075450.1	-	-	-	-	-	-	-	Solanum_torvum_01G043830.1	-	-	-	-	-	-	-
SL4.0ch01	-	-	-	-	-	-	-	-	-	Solanum_macrocarpon_01G043790.1	-	Solanum_melongena1_03G042980.1	-	-	-	-	-	-	-	-	-	-
SL4.0ch01	mRNA:Solyc01g007840.3.1	Datura_stramonium_01G022910.1	-	Lba02g00180	mRNA:Niben1.0Scf009g00558.1,mRNA:Niben1.0Scf010g00140.1,	Physalis_angulata_00G570300.1	Solanum_capsicoides_00G075460.1	Solanum_dulcamara_00G227750.1	Solanum_lyratum1_03G033980.1	-	-	-	Solanum_pseudocapsicum_00G236530.2	Solanum_seaforthianum_01G033370.1	-	Solanum_viarum1_01G001750.1	DM8C01G03200.1	Ntab10g010910-1.1,Ntab02g009560-1.1,	DaaT023774.1	Cbp01g33010.1	ZLC01G037840.1	-
SL4.0ch01	-	-	-	Lba02g00183	-	-	-	-	-	-	-	-	-	-	-	-	-	-	-	Cbp01g32950.1	ZLC01G037800.1	-
SL4.0ch01	-	-	-	-	-	-	-	-	-	-	-	-	-	-	-	-	-	-	-	Cbp01g32990.1	ZLC01G037820.1	-
SL4.0ch01	-	-	-	-	-	Physalis_angulata_00G570310.1	-	-	-	-	-	-	-	-	-	-	-	-	-	-	-	pf03G054810.1
SL4.0ch01	mRNA:Solyc01g007850.2.1	-	Lycianthes_biflora_12G019810.1	-	mRNA:Niben1.0Scf010g00139.1,mRNA:Niben1.0Scf009g00559.1,	Physalis_angulata_00G570320.2,Physalis_angulata_00G271530.1,	-	Solanum_dulcamara_00G227760.1	-	-	-	-	-	Solanum_seaforthianum_01G033360.2	-	-	DM8C01G03210.1	Ntab10g010930-1.1,Ntab02g009600-1.1,	DaaT023775.1	Cbp01g33020.1	ZLC01G037850.1	-
SL4.0ch01	mRNA:Solyc01g007860.3.1	Datura_stramonium_01G022650.1,Datura_stramonium_01G022890.1,	Lycianthes_biflora_12G020040.1,Lycianthes_biflora_12G019820.1,	Lba02g00178	mRNA:Niben1.0Scf010g00136.1	Physalis_angulata_00G570330.1	Solanum_capsicoides_00G075440.1	Solanum_dulcamara_00G227780.1	Solanum_lyratum1_03G033960.1	Solanum_macrocarpon_01G043780.1	-	Solanum_melongena1_03G042970.1	Solanum_pseudocapsicum_00G236510.1	Solanum_seaforthianum_01G033350.1	Solanum_torvum_01G043820.1	Solanum_viarum1_01G001770.2	DM8C01G03230.1	Ntab09g010050-1.1	DaaT023776.1	Cbp01g33030.1	ZLC01G037870.1	pf03G054880.1
SL4.0ch01	-	-	-	-	mRNA:Niben1.0Scf013g01281.1,mRNA:Niben1.0Scf010g00129.1,	-	-	-	-	-	-	-	-	-	-	-	-	Ntab02g009760-1.1,Ntab10g011130-1.1,	-	-	-	-
SL4.0ch01	-	-	-	-	mRNA:Niben1.0Scf010g00121.1,mRNA:Niben1.0Scf009g00587.1,	-	-	-	-	-	-	-	-	-	-	-	-	Ntab02g010030-1.1	-	-	-	-
SL4.0ch01	-	-	-	-	-	-	-	Solanum_dulcamara_00G227830.1	Solanum_lyratum1_03G033920.1	-	-	-	-	-	-	-	DM8C01G04440.1	-	-	-	-	-
SL4.0ch01	-	-	-	-	-	-	-	-	-	-	-	-	-	-	-	Solanum_viarum1_01G001760.2	-	-	-	-	-	-
SL4.0ch01	-	-	-	-	mRNA:Niben1.0Scf010g00125.1	-	-	-	-	-	-	-	-	-	-	-	-	Ntab10g011290-1.1,Ntab02g009890-1.1,	-	-	-	-
SL4.0ch01	-	-	-	-	-	-	-	-	-	Solanum_macrocarpon_01G043770.1	-	Solanum_melongena1_03G042960.1	-	-	-	-	-	-	-	-	-	-
SL4.0ch01	mRNA:Solyc01g007870.3.1	-	Lycianthes_biflora_12G019830.1	Lba02g00177	-	Physalis_angulata_00G570350.1,Physalis_angulata_00G271570.1,	-	Solanum_dulcamara_00G227790.1	-	-	-	-	Solanum_pseudocapsicum_00G236500.1	-	Solanum_torvum_01G043810.1	Solanum_viarum1_01G001780.1	DM8C01G03240.1	Ntab02g009640-1.1,Ntab10g010970-1.1,	DaaT023779.1	Cbp01g33040.1	ZLC01G037880.1	pf03G054910.1
SL4.0ch01	-	Datura_stramonium_01G022880.1	-	-	mRNA:Niben1.0Scf009g00562.1	Physalis_angulata_00G271560.1,Physalis_angulata_00G570340.1,	-	-	-	-	-	-	-	-	-	-	-	Ntab02g009620-1.1,Ntab10g010960-1.1,	DaaT023777.1	-	-	pf03G054890.1
SL4.0ch01	mRNA:Solyc01g007880.4.1	Datura_stramonium_01G022080.1	Lycianthes_biflora_12G020590.2	Lba02g00095	mRNA:Niben1.0Scf001g01487.1	Physalis_angulata_00G279640.1,Physalis_angulata_00G360700.1,	Solanum_capsicoides_00G074700.1	Solanum_dulcamara_00G224680.1	Solanum_lyratum1_03G036800.1	Solanum_macrocarpon_01G043040.1	Solanum_mammosum_00G144230.1	Solanum_melongena1_03G042300.1	Solanum_pseudocapsicum_00G235540.1	Solanum_seaforthianum_01G036460.1	Solanum_torvum_01G042830.1	Solanum_viarum1_01G002380.1	DM8C01G03250.1	Ntab18g011230-1.1,Ntab09g010710-1.1,	DaaT023848.1	Cbp01g34170.1	ZLC08G000980.1	pf03G088490.1
SL4.0ch01	-	Datura_stramonium_01G022070.1	Lycianthes_biflora_12G020620.1	Lba02g00094	mRNA:Niben1.0Scf012g01072.1	Physalis_angulata_00G279650.1	Solanum_capsicoides_00G074690.1	Solanum_dulcamara_00G224670.1	Solanum_lyratum1_03G036810.1	Solanum_macrocarpon_01G043030.1	Solanum_mammosum_00G144240.1	Solanum_melongena1_03G042290.1	Solanum_pseudocapsicum_00G235530.1	Solanum_seaforthianum_01G036450.1	-	Solanum_viarum1_01G002390.1	DM8C01G03260.1	Ntab18g011280-1.1,Ntab09g010730-1.1,	-	Cbp01g34160.1	ZLC08G000970.1	pf03G088520.1
SL4.0ch01	-	Datura_stramonium_01G022120.1	Lycianthes_biflora_12G020550.1	-	mRNA:Niben1.0Scf001g01482.1,mRNA:Niben1.0Scf012g01078.1,	Physalis_angulata_00G360540.1,Physalis_angulata_00G279500.1,Physalis_angulata_00G279510.1,	Solanum_capsicoides_00G074760.1	Solanum_dulcamara_00G224710.1	Solanum_lyratum1_03G036770.1	Solanum_macrocarpon_01G043070.1	Solanum_mammosum_00G144200.1	Solanum_melongena1_03G042360.1	Solanum_pseudocapsicum_00G235570.1	Solanum_seaforthianum_01G036490.1	Solanum_torvum_01G042860.1	Solanum_viarum1_01G002340.1	DM8C01G00020.2	Ntab18g011160-1.1,Ntab09g010650-1.1,	-	-	ZLC08G001020.1	pf03G088420.1
SL4.0ch01	-	-	-	-	-	-	-	-	Solanum_lyratum1_03G036780.1	-	-	-	-	Solanum_seaforthianum_01G036480.1	-	-	-	-	-	-	-	-
SL4.0ch01	mRNA:Solyc01g150101.1.1	Datura_stramonium_01G022060.1	Lycianthes_biflora_12G020630.2	Lba02g00091	mRNA:Niben1.0Scf012g01071.1	Physalis_angulata_00G279660.1,Physalis_angulata_00G360750.1,	Solanum_capsicoides_00G074680.1	Solanum_dulcamara_00G224660.1	Solanum_lyratum1_03G036820.1	Solanum_macrocarpon_01G043020.1	Solanum_mammosum_00G144250.1	Solanum_melongena1_03G042280.1	Solanum_pseudocapsicum_00G235520.1	Solanum_seaforthianum_01G036440.1	Solanum_torvum_01G042810.1	Solanum_viarum1_01G002400.1	DM8C01G03270.1	Ntab18g011300-1.1	-	Cbp01g34150.1	ZLC08G000960.1	-
SL4.0ch01	mRNA:Solyc01g007900.4.1	Datura_stramonium_01G022050.1	Lycianthes_biflora_12G020640.1	Lba02g00090	mRNA:Niben1.0Scf012g01070.1,mRNA:Niben1.0Scf001g01489.1,	Physalis_angulata_00G360770.1,Physalis_angulata_00G279670.1,	Solanum_capsicoides_00G074670.1	Solanum_dulcamara_00G224650.1	Solanum_lyratum1_03G036830.1	Solanum_macrocarpon_01G043010.1	Solanum_mammosum_00G144260.1	Solanum_melongena1_03G042270.1	Solanum_pseudocapsicum_00G235500.1	Solanum_seaforthianum_01G036430.1	Solanum_torvum_01G042800.1	Solanum_viarum1_01G002410.1	DM8C01G03280.1	Ntab09g010760-1.1,Ntab18g011310-1.1,	DaaT023854.1	Cbp01g34140.1	ZLC08G000950.1	pf03G088540.1
SL4.0ch01	-	-	-	-	-	-	Solanum_capsicoides_00G074660.1,Solanum_capsicoides_00G074280.1,	-	Solanum_lyratum1_03G037130.1	Solanum_macrocarpon_01G042580.1,Solanum_macrocarpon_01G043000.1,	Solanum_mammosum_00G144270.1,Solanum_mammosum_00G144650.1,	-	Solanum_pseudocapsicum_00G235510.1	Solanum_seaforthianum_01G036150.1	-	Solanum_viarum1_01G002740.1	DM8C01G03620.1,DM8C01G03300.1,	-	-	-	-	-
SL4.0ch01	mRNA:Solyc01g007910.3.1	Datura_stramonium_01G021780.1	Lycianthes_biflora_12G020940.1	Lba02g00056	mRNA:Niben1.0Scf012g01040.1,mRNA:Niben1.0Scf001g01516.1,	Physalis_angulata_00G361280.1,Physalis_angulata_00G527080.1,	Solanum_capsicoides_00G074600.1	Solanum_dulcamara_00G224640.1	Solanum_lyratum1_03G036840.1	Solanum_macrocarpon_01G042590.1	Solanum_mammosum_00G144560.1	Solanum_melongena1_03G041950.1	Solanum_pseudocapsicum_00G235130.1	Solanum_seaforthianum_01G036420.1	Solanum_torvum_01G042370.1	Solanum_viarum1_01G002450.1	DM8C01G03310.1	Ntab18g011660-1.1,Ntab09g010970-1.1,	DaaT023890.1	Cbp01g34380.1	ZLC08G000670.1	pf03G063950.1
SL4.0ch01	-	-	-	-	-	-	-	-	-	-	Solanum_mammosum_00G144680.1	Solanum_melongena1_03G041930.1	-	-	-	-	-	-	-	-	-	-
SL4.0ch01	-	-	-	-	-	-	Solanum_capsicoides_00G074300.1	-	-	-	-	-	-	-	Solanum_torvum_01G042280.1	-	-	-	-	-	-	-
SL4.0ch01	-	-	-	-	-	Physalis_angulata_00G361240.1	-	-	-	-	-	-	-	-	-	-	-	-	-	-	-	pf03G064040.1
SL4.0ch01	mRNA:Solyc01g007920.2.1	Datura_stramonium_01G021790.1	-	Lba02g00057	mRNA:Niben1.0Scf001g01515.1	Physalis_angulata_00G361270.1,Physalis_angulata_00G527070.1,	Solanum_capsicoides_00G074590.1	Solanum_dulcamara_00G224630.1	Solanum_lyratum1_03G036850.1	Solanum_macrocarpon_01G042600.1	Solanum_mammosum_00G144550.1	Solanum_melongena1_03G041960.1	Solanum_pseudocapsicum_00G235140.1	-	Solanum_torvum_01G042380.1	Solanum_viarum1_01G002460.1	DM8C01G03320.1	Ntab18g011650-1.1,Ntab09g010980-1.1,	DaaT023891.1	-	-	pf03G063960.1
SL4.0ch01	mRNA:Solyc01g007930.4.1	Datura_stramonium_01G021800.1	Lycianthes_biflora_12G020900.1	Lba02g00060	mRNA:Niben1.0Scf001g01512.1,mRNA:Niben1.0Scf012g01042.1,	Physalis_angulata_00G361030.1,Physalis_angulata_00G280090.1,	Solanum_capsicoides_00G074580.1	Solanum_dulcamara_00G224610.1	Solanum_lyratum1_03G036870.1	Solanum_macrocarpon_01G042610.1	Solanum_mammosum_00G144540.1	Solanum_melongena1_03G041970.1	Solanum_pseudocapsicum_00G235160.1	Solanum_seaforthianum_01G036390.1	Solanum_torvum_01G042390.1	Solanum_viarum1_01G002470.1	DM8C01G03340.1	Ntab09g011000-1.1	DaaT023892.1	Cbp01g34370.1	ZLC08G000680.1	pf03G088750.1
SL4.0ch01	mRNA:Solyc01g007940.4.1	Datura_stramonium_01G021810.1	Lycianthes_biflora_12G020890.1	Lba02g00061	mRNA:Niben1.0Scf001g01511.1,mRNA:Niben1.0Scf012g01043.1,	Physalis_angulata_00G526800.1,Physalis_angulata_00G361040.1,	Solanum_capsicoides_00G074570.1	Solanum_dulcamara_00G224600.1	Solanum_lyratum1_03G036880.1	Solanum_macrocarpon_01G042620.1	-	Solanum_melongena1_03G041980.1	Solanum_pseudocapsicum_00G235170.1	Solanum_seaforthianum_01G036380.1	Solanum_torvum_01G042400.1	Solanum_viarum1_01G002480.1	DM8C01G03350.1	Ntab09g011030-1.1,Ntab18g011620-1.1,	DaaT023893.1	Cbp01g34360.1	ZLC08G000690.1	pf03G088770.1
SL4.0ch01	-	-	Lycianthes_biflora_12G020880.1	-	-	Physalis_angulata_00G361060.1,Physalis_angulata_00G279930.1,	Solanum_capsicoides_00G074530.1	-	-	-	Solanum_mammosum_00G144520.1	Solanum_melongena1_03G041990.1	-	-	-	Solanum_viarum1_01G002490.1	-	-	-	Cbp01g34350.1	ZLC08G000700.1	pf03G088790.1,pf03G088710.1,
SL4.0ch01	-	-	-	-	-	-	Solanum_capsicoides_00G074520.1	-	-	-	-	-	-	-	-	Solanum_viarum1_01G002520.1	-	-	-	-	-	-
SL4.0ch01	mRNA:Solyc01g007950.4.1	Datura_stramonium_01G021830.1	Lycianthes_biflora_12G020860.1	Lba02g00062	mRNA:Niben1.0Scf012g01045.1	Physalis_angulata_00G360990.3	Solanum_capsicoides_00G074500.1	Solanum_dulcamara_00G224580.1	Solanum_lyratum1_03G036900.1	-	Solanum_mammosum_00G144500.1	Solanum_melongena1_03G042010.1	Solanum_pseudocapsicum_00G235190.1	Solanum_seaforthianum_01G036370.1	-	Solanum_viarum1_01G002540.1	DM8C01G03380.1	Ntab09g011010-1.1	DaaT023895.1	Cbp01g34330.1	ZLC08G000730.1	pf03G088690.1
SL4.0ch01	mRNA:Solyc01g007990.4.1	Datura_stramonium_01G021850.1	Lycianthes_biflora_12G020810.1	-	mRNA:Niben1.0Scf001g01509.1,mRNA:Niben1.0Scf012g01046.1,	Physalis_angulata_00G279900.1,Physalis_angulata_00G360980.1,	-	Solanum_dulcamara_00G224570.1	Solanum_lyratum1_03G036930.1	-	Solanum_mammosum_00G144480.1	Solanum_melongena1_03G042040.1	Solanum_pseudocapsicum_00G235240.1	Solanum_seaforthianum_01G036340.1	-	-	DM8C01G03420.2	Ntab09g010960-1.1,Ntab18g011600-1.1,	DaaT023896.1	Cbp01g34290.1	ZLC08G000750.1	pf03G088680.1
SL4.0ch01	mRNA:Solyc01g008000.3.1	Datura_stramonium_01G021860.1	Lycianthes_biflora_12G020800.1	-	mRNA:Niben1.0Scf012g01047.1,mRNA:Niben1.0Scf001g01508.1,	Physalis_angulata_00G279870.1,Physalis_angulata_00G360970.1,	Solanum_capsicoides_00G074470.1	-	Solanum_lyratum1_03G036960.1	Solanum_macrocarpon_01G042810.1	-	Solanum_melongena1_03G042110.1	-	Solanum_seaforthianum_01G036330.1	-	Solanum_viarum1_01G002560.1	-	Ntab09g010950-1.1,Ntab18g011590-1.1,	-	Cbp01g34270.1	ZLC08G000760.1	-
SL4.0ch01	-	Datura_stramonium_01G021820.1	Lycianthes_biflora_12G020870.1	-	mRNA:Niben1.0Scf012g01044.1,mRNA:Niben1.0Scf001g01510.1,	Physalis_angulata_00G361000.1,Physalis_angulata_00G279920.1,	Solanum_capsicoides_00G074510.1	Solanum_dulcamara_00G224590.1	Solanum_lyratum1_03G036890.1	Solanum_macrocarpon_01G042630.1	Solanum_mammosum_00G144510.1	Solanum_melongena1_03G042000.1	Solanum_pseudocapsicum_00G235180.1	-	Solanum_torvum_01G042410.1	Solanum_viarum1_01G002530.1	DM8C01G03370.1	Ntab09g011020-1.1	DaaT023894.1	Cbp01g34340.1	ZLC08G000710.1	pf03G088700.1
SL4.0ch01	-	-	-	-	-	-	-	-	-	-	Solanum_mammosum_00G144490.1	-	-	-	Solanum_torvum_01G042570.1	Solanum_viarum1_01G002550.1	-	-	-	-	-	-
SL4.0ch01	-	-	-	-	-	-	-	-	Solanum_lyratum1_03G036950.1	Solanum_macrocarpon_01G042710.1	-	-	-	-	Solanum_torvum_01G042600.1	-	-	-	-	-	-	-
SL4.0ch01	mRNA:Solyc01g150102.1.1	-	Lycianthes_biflora_12G020790.1	-	-	-	-	-	-	-	-	-	Solanum_pseudocapsicum_00G235300.1	-	-	-	DM8C01G03480.1	-	-	Cbp01g34260.1	ZLC08G000770.1	-
SL4.0ch01	mRNA:Solyc01g008010.3.1	Datura_stramonium_01G021870.1	Lycianthes_biflora_12G020780.1	Lba02g00076	mRNA:Niben1.0Scf001g01507.1,mRNA:Niben1.0Scf012g01048.1,	Physalis_angulata_00G279850.1,Physalis_angulata_00G360960.1,	Solanum_capsicoides_00G074460.1	Solanum_dulcamara_00G224540.1	Solanum_lyratum1_03G036970.1	Solanum_macrocarpon_01G042820.1	Solanum_mammosum_00G144470.1	Solanum_melongena1_03G042120.1	Solanum_pseudocapsicum_00G235310.1	Solanum_seaforthianum_01G036320.1	Solanum_torvum_01G042580.1	Solanum_viarum1_01G002570.1	DM8C01G03490.1	Ntab18g011560-1.1	DaaT023900.1	Cbp01g34250.1	ZLC08G000780.1	-
SL4.0ch01	-	-	-	Lba02g00075	-	-	-	-	-	-	-	-	-	-	-	-	-	-	-	-	-	-
SL4.0ch01	mRNA:Solyc01g008020.4.1	Datura_stramonium_01G021880.1	-	Lba02g00077	mRNA:Niben1.0Scf001g01506.1,mRNA:Niben1.0Scf012g01049.1,	Physalis_angulata_00G360950.1,Physalis_angulata_00G279840.1,	-	Solanum_dulcamara_00G224530.1	Solanum_lyratum1_03G036980.1	Solanum_macrocarpon_01G042830.1	Solanum_mammosum_00G144460.1	Solanum_melongena1_03G042130.1	Solanum_pseudocapsicum_00G235320.1	Solanum_seaforthianum_01G036310.1	Solanum_torvum_01G042590.1	Solanum_viarum1_01G002580.1	DM8C01G03500.1	Ntab18g011550-1.1,Ntab09g010920-1.1,	DaaT023901.1	Cbp01g34240.1	ZLC08G000790.1	pf03G088670.1
SL4.0ch01	mRNA:Solyc01g008040.1.1	Datura_stramonium_01G021900.1	Lycianthes_biflora_12G020760.1	Lba02g00078	mRNA:Niben1.0Scf012g01050.1,mRNA:Niben1.0Scf001g01504.1,	Physalis_angulata_00G360930.1,Physalis_angulata_00G279820.1,	Solanum_capsicoides_00G074430.2	Solanum_dulcamara_00G224520.1	-	Solanum_macrocarpon_01G042850.1	Solanum_mammosum_00G144440.1	Solanum_melongena1_03G042150.1	Solanum_pseudocapsicum_00G235340.1	Solanum_seaforthianum_01G036290.1	Solanum_torvum_01G042610.1	Solanum_viarum1_01G002600.1	-	Ntab09g010910-1.1,Ntab18g011530-1.1,	DaaT023902.1	Cbp01g34230.1	ZLC08G000810.1	pf03G088660.1
SL4.0ch01	-	Datura_stramonium_01G021890.1	-	-	mRNA:Niben1.0Scf001g01505.1	Physalis_angulata_00G279830.1	Solanum_capsicoides_00G074440.1	-	Solanum_lyratum1_03G036990.1	Solanum_macrocarpon_01G042840.1	Solanum_mammosum_00G144450.1	Solanum_melongena1_03G042140.1	Solanum_pseudocapsicum_00G235330.1	Solanum_seaforthianum_01G036300.1	-	Solanum_viarum1_01G002590.1	-	Ntab18g011540-1.1	-	-	ZLC08G000800.1	-
SL4.0ch01	mRNA:Solyc01g008050.4.1	Datura_stramonium_01G021910.1	-	Lba02g00079	mRNA:Niben1.0Scf012g01051.1,mRNA:Niben1.0Scf001g01503.1,	Physalis_angulata_00G279810.2,Physalis_angulata_00G360920.2,	Solanum_capsicoides_00G074420.1	Solanum_dulcamara_00G224510.1	Solanum_lyratum1_03G037010.1	Solanum_macrocarpon_01G042860.1	Solanum_mammosum_00G144430.1	Solanum_melongena1_03G042160.1	Solanum_pseudocapsicum_00G235350.1	Solanum_seaforthianum_01G036280.1	Solanum_torvum_01G042620.1	Solanum_viarum1_01G002610.1	-	Ntab18g011520-1.1,Ntab09g010900-1.1,	DaaT023903.1	Cbp01g34220.1	ZLC08G000820.1	-
SL4.0ch01	mRNA:Solyc01g008060.3.1	Datura_stramonium_01G021920.1	Lycianthes_biflora_12G020750.1	Lba02g00080	mRNA:Niben1.0Scf001g01502.1,mRNA:Niben1.0Scf012g01053.1,	Physalis_angulata_00G279800.1,Physalis_angulata_00G360910.1,	Solanum_capsicoides_00G074410.1	Solanum_dulcamara_00G224500.1	Solanum_lyratum1_03G037020.1	Solanum_macrocarpon_01G042870.1	Solanum_mammosum_00G144420.1	-	Solanum_pseudocapsicum_00G235360.1	Solanum_seaforthianum_01G036270.1	Solanum_torvum_01G042630.1	Solanum_viarum1_01G002620.1	-	Ntab09g010890-1.1,Ntab18g011480-1.1,	DaaT023904.1	Cbp01g34210.1	ZLC08G000830.1	pf03G088650.1
SL4.0ch01	mRNA:Solyc01g008070.3.1	Datura_stramonium_01G021930.1	Lycianthes_biflora_12G020740.1	Lba02g00081	mRNA:Niben1.0Scf012g01054.1,mRNA:Niben1.0Scf001g01501.1,	Physalis_angulata_00G360890.1,Physalis_angulata_00G279790.1,	Solanum_capsicoides_00G074400.1	Solanum_dulcamara_00G224490.1	Solanum_lyratum1_03G037030.1	Solanum_macrocarpon_01G042880.1	Solanum_mammosum_00G144410.1	Solanum_melongena1_03G042170.1	Solanum_pseudocapsicum_00G235370.1	Solanum_seaforthianum_01G036260.1	Solanum_torvum_01G042640.1	Solanum_viarum1_01G002630.1	DM8C01G03520.1	Ntab09g010880-1.1,Ntab18g011490-1.1,	DaaT023906.1	-	ZLC08G000840.1	pf03G088640.1
SL4.0ch01	mRNA:Solyc01g008080.3.1	Datura_stramonium_01G021940.1	Lycianthes_biflora_12G020730.1	-	mRNA:Niben1.0Scf001g01500.1,mRNA:Niben1.0Scf012g01055.1,	Physalis_angulata_00G279780.1,Physalis_angulata_00G360880.1,	Solanum_capsicoides_00G074390.1	Solanum_dulcamara_00G224450.1	Solanum_lyratum1_03G037040.1	Solanum_macrocarpon_01G042890.1	-	-	Solanum_pseudocapsicum_00G235420.1	Solanum_seaforthianum_01G036250.1	Solanum_torvum_01G042650.1	Solanum_viarum1_01G002640.1	DM8C01G03530.1	Ntab09g010870-1.1,Ntab18g011500-1.1,	DaaT023907.1	Cbp01g34050.1	ZLC08G000850.1	-
SL4.0ch01	mRNA:Solyc01g008100.3.1	Datura_stramonium_01G021950.1	Lycianthes_biflora_12G020720.1	-	mRNA:Niben1.0Scf012g01056.1	Physalis_angulata_00G279770.1,Physalis_angulata_00G360860.1,	-	Solanum_dulcamara_00G224440.1	-	Solanum_macrocarpon_01G042900.1	Solanum_mammosum_00G144390.1	Solanum_melongena1_03G042190.1	Solanum_pseudocapsicum_00G235430.1	Solanum_seaforthianum_01G036240.1	-	-	-	Ntab09g010860-1.1,Ntab18g011510-1.1,	DaaT023908.1	Cbp01g34060.1	ZLC08G000860.1	-
SL4.0ch01	-	-	-	-	-	-	-	-	-	-	-	-	-	-	-	-	DM8C01G03510.1	-	-	-	-	-
SL4.0ch01	mRNA:Solyc01g008110.4.1	Datura_stramonium_01G021960.1	Lycianthes_biflora_12G020710.1	Lba02g00083	mRNA:Niben1.0Scf012g01057.1,mRNA:Niben1.0Scf001g01499.1,	Physalis_angulata_00G279760.1,Physalis_angulata_00G360850.1,	Solanum_capsicoides_00G074370.1	Solanum_dulcamara_00G224430.1	Solanum_lyratum1_03G037060.1	Solanum_macrocarpon_01G042910.1	Solanum_mammosum_00G144380.1	Solanum_melongena1_03G042200.1	Solanum_pseudocapsicum_00G235440.1	Solanum_seaforthianum_01G036230.1	Solanum_torvum_01G042670.1	Solanum_viarum1_01G002660.1	DM8C01G03550.2	Ntab09g010850-1.1,Ntab18g011440-1.1,	DaaT023909.1	Cbp01g34070.1	ZLC08G000870.1	-
SL4.0ch01	mRNA:Solyc01g008120.4.1	Datura_stramonium_01G021970.1	Lycianthes_biflora_12G020700.1	Lba02g00084	mRNA:Niben1.0Scf001g01498.1,mRNA:Niben1.0Scf012g01058.1,	Physalis_angulata_00G360840.1,Physalis_angulata_00G279750.2,	Solanum_capsicoides_00G074360.1	Solanum_dulcamara_00G224420.1	Solanum_lyratum1_03G037070.1	Solanum_macrocarpon_01G042920.1	Solanum_mammosum_00G144370.1	Solanum_melongena1_03G042210.1	Solanum_pseudocapsicum_00G235450.2	Solanum_seaforthianum_01G036220.1	-	Solanum_viarum1_01G002670.1	DM8C01G03560.2	Ntab09g010840-1.1,Ntab18g011390-1.1,	DaaT023910.1	Cbp01g34080.1	ZLC08G000880.1	pf03G088620.1
SL4.0ch01	mRNA:Solyc01g008130.4.1	Datura_stramonium_01G021980.1	Lycianthes_biflora_12G020690.1	Lba02g00085	mRNA:Niben1.0Scf001g01497.1	Physalis_angulata_00G360830.1,Physalis_angulata_00G279740.1,	Solanum_capsicoides_00G074350.1	Solanum_dulcamara_00G224410.1	Solanum_lyratum1_03G037080.1	Solanum_macrocarpon_01G042950.1	Solanum_mammosum_00G144360.1	Solanum_melongena1_03G042220.1	Solanum_pseudocapsicum_00G235460.1	Solanum_seaforthianum_01G036210.1	Solanum_torvum_01G042690.1	-	DM8C01G03570.1	Ntab18g011420-1.1,Ntab09g010810-1.1,	DaaT023911.1	Cbp01g34090.1	ZLC08G000890.1	pf03G088610.1
SL4.0ch01	mRNA:Solyc01g008140.4.1	Datura_stramonium_01G021990.1	Lycianthes_biflora_12G020680.1	Lba02g00086	mRNA:Niben1.0Scf001g01496.1,mRNA:Niben1.0Scf012g01064.1,	Physalis_angulata_00G360820.1,Physalis_angulata_00G279730.1,	Solanum_capsicoides_00G074340.1	Solanum_dulcamara_00G224400.1	Solanum_lyratum1_03G037090.1	Solanum_macrocarpon_01G042960.1	Solanum_mammosum_00G144350.1	Solanum_melongena1_03G042230.1	Solanum_pseudocapsicum_00G235470.1	Solanum_seaforthianum_01G036200.1	Solanum_torvum_01G042700.1	Solanum_viarum1_01G002690.1	DM8C01G03580.1	Ntab09g010800-1.1,Ntab18g011430-1.1,	DaaT023912.1	Cbp01g34100.1	ZLC08G000900.1	pf03G088590.1
SL4.0ch01	mRNA:Solyc01g008160.4.1	Datura_stramonium_01G022020.1	Lycianthes_biflora_12G020670.1	Lba02g00087	mRNA:Niben1.0Scf001g01492.1,mRNA:Niben1.0Scf012g01066.1,	Physalis_angulata_00G279710.1,Physalis_angulata_00G360810.1,	Solanum_capsicoides_00G074330.1	Solanum_dulcamara_00G224390.1	Solanum_lyratum1_03G037100.1	Solanum_macrocarpon_01G042970.1	Solanum_mammosum_00G144340.1	Solanum_melongena1_03G042240.1	-	Solanum_seaforthianum_01G036190.1	Solanum_torvum_01G042710.1	Solanum_viarum1_01G002700.1	DM8C01G03590.1	Ntab09g010790-1.1,Ntab18g011370-1.1,	DaaT023857.1	Cbp01g34110.1	ZLC08G000920.1	pf03G088580.1
SL4.0ch01	mRNA:Solyc01g008170.3.1	Datura_stramonium_01G022030.1	Lycianthes_biflora_12G020660.1	Lba02g00088	mRNA:Niben1.0Scf012g01067.1,mRNA:Niben1.0Scf001g01491.1,	Physalis_angulata_00G279690.2,Physalis_angulata_00G360790.1,	Solanum_capsicoides_00G074320.1	Solanum_dulcamara_00G224380.1	Solanum_lyratum1_03G037110.1	Solanum_macrocarpon_01G042980.1	Solanum_mammosum_00G144330.1	Solanum_melongena1_03G042250.1	Solanum_pseudocapsicum_00G235480.1	Solanum_seaforthianum_01G036180.1	Solanum_torvum_01G042720.1	Solanum_viarum1_01G002710.1	DM8C01G03600.1	Ntab18g011360-1.1,Ntab09g010780-1.1,	DaaT023856.1	Cbp01g34120.1	ZLC08G000930.1	pf03G088560.1
SL4.0ch01	-	-	-	-	mRNA:Niben1.0Scf001g01466.1	-	-	-	-	-	-	-	-	Solanum_seaforthianum_01G036700.1	-	-	-	Ntab18g010930-1.1	-	-	ZLC08G001270.1	pf03G088140.1
SL4.0ch01	-	-	-	-	-	-	Solanum_capsicoides_00G074310.1	Solanum_dulcamara_00G224370.1	-	-	Solanum_mammosum_00G144310.1	-	-	-	-	-	-	-	-	-	-	-
SL4.0ch01	-	-	-	-	-	-	Solanum_capsicoides_00G074290.1	-	-	-	Solanum_mammosum_00G144290.1	-	-	-	-	-	-	-	-	-	-	-
SL4.0ch01	mRNA:Solyc01g008180.3.1	Datura_stramonium_01G022040.1	Lycianthes_biflora_12G020650.1	Lba02g00089	mRNA:Niben1.0Scf001g01490.1,mRNA:Niben1.0Scf012g01068.1,	Physalis_angulata_00G360780.1,Physalis_angulata_00G279680.1,	-	-	Solanum_lyratum1_03G037120.1	Solanum_macrocarpon_01G042990.1	-	Solanum_melongena1_03G042260.1	Solanum_pseudocapsicum_00G235490.1	Solanum_seaforthianum_01G036160.1	Solanum_torvum_01G042740.1	-	-	Ntab09g010770-1.1,Ntab18g011350-1.1,	DaaT023855.1	Cbp01g34130.1	ZLC08G000940.1	pf03G088550.1
SL4.0ch01	mRNA:Solyc01g008190.4.1	Datura_stramonium_01G021770.1	Lycianthes_biflora_12G020950.1	Lba02g00055	mRNA:Niben1.0Scf012g01039.1,mRNA:Niben1.0Scf001g01517.1,	Physalis_angulata_00G361290.1,Physalis_angulata_00G527090.1,	Solanum_capsicoides_00G074270.1	Solanum_dulcamara_00G224330.1	Solanum_lyratum1_03G037140.1	Solanum_macrocarpon_01G042570.1	Solanum_mammosum_00G144670.1	Solanum_melongena1_03G041940.1	Solanum_pseudocapsicum_00G235100.1	Solanum_seaforthianum_01G036140.1	Solanum_torvum_01G042260.1	Solanum_viarum1_01G002750.1	DM8C01G03660.1	Ntab09g011060-1.1	DaaT023889.1	Cbp01g34390.1	ZLC08G000660.1	pf03G063940.1
SL4.0ch01	-	-	-	Lba02g00053	-	Physalis_angulata_00G361320.1	-	-	-	-	-	-	-	-	-	-	-	-	-	-	-	pf03G063920.1
SL4.0ch01	-	-	-	-	-	Physalis_angulata_00G526840.1	-	-	-	-	-	-	-	-	-	-	-	-	-	-	-	-
SL4.0ch01	-	-	-	Lba02g00054	-	-	-	-	-	-	-	-	-	-	-	-	-	-	-	-	-	-
SL4.0ch01	-	-	Lycianthes_biflora_12G003570.1	-	-	Physalis_angulata_00G526710.1	-	-	-	-	-	-	-	-	-	-	-	-	-	-	-	-
SL4.0ch01	mRNA:Solyc01g008220.3.1	Datura_stramonium_01G021760.1	Lycianthes_biflora_12G020960.1	-	mRNA:Niben1.0Scf012g01038.1,mRNA:Niben1.0Scf001g01518.1,	Physalis_angulata_00G361300.1,Physalis_angulata_00G527100.1,	Solanum_capsicoides_00G074260.1	Solanum_dulcamara_00G224320.1	Solanum_lyratum1_03G037150.1	Solanum_macrocarpon_01G042560.1	-	-	Solanum_pseudocapsicum_00G235090.1	-	Solanum_torvum_01G042250.1	Solanum_viarum1_01G002760.1	DM8C01G03680.1	Ntab09g011070-1.1,Ntab18g011680-1.1,	DaaT023888.1	Cbp01g34400.1	ZLC08G000650.1	pf03G063930.1
SL4.0ch01	mRNA:Solyc01g008230.4.1	-	-	-	mRNA:Niben1.0Scf001g01520.1,mRNA:Niben1.0Scf012g01037.1,	Physalis_angulata_00G527120.1	-	Solanum_dulcamara_00G224300.1	Solanum_lyratum1_03G037160.1	Solanum_macrocarpon_01G042550.1	Solanum_mammosum_00G144710.1	-	-	-	-	-	DM8C01G03690.1	Ntab09g011080-1.1	DaaT023887.1	Cbp01g34410.1	ZLC08G000640.1	-
SL4.0ch01	-	-	-	-	mRNA:Niben1.0Scf012g01035.1	-	-	-	-	-	-	-	-	-	-	-	-	Ntab09g011090-1.1	-	-	-	-
SL4.0ch01	mRNA:Solyc01g008240.4.1	Datura_stramonium_01G021750.1	Lycianthes_biflora_12G020970.1	Lba02g00052	mRNA:Niben1.0Scf001g01523.1,mRNA:Niben1.0Scf012g01033.1,	Physalis_angulata_00G527130.1,Physalis_angulata_00G361330.1,	-	Solanum_dulcamara_00G224290.1	-	-	Solanum_mammosum_00G144720.1	Solanum_melongena1_03G041920.1	Solanum_pseudocapsicum_00G235080.1	-	-	-	DM8C01G03700.1	Ntab09g011100-1.1,Ntab18g011730-1.1,	DaaT023886.1	Cbp01g34420.1	ZLC08G000630.1	pf03G063910.1
SL4.0ch01	-	-	-	-	mRNA:Niben1.0Scf001g01524.1,mRNA:Niben1.0Scf012g01031.1,	-	-	-	-	-	-	-	-	-	-	-	-	Ntab09g011120-1.1,Ntab18g011740-1.1,	-	-	-	-
SL4.0ch01	mRNA:Solyc01g008250.3.1	Datura_stramonium_01G021740.1	Lycianthes_biflora_12G020980.1	Lba02g00051	mRNA:Niben1.0Scf012g01030.1,mRNA:Niben1.0Scf001g01525.1,	Physalis_angulata_00G361340.1,Physalis_angulata_00G527140.1,	Solanum_capsicoides_00G074230.1	Solanum_dulcamara_00G224280.1	Solanum_lyratum1_03G037180.1	Solanum_macrocarpon_01G042530.1	Solanum_mammosum_00G144730.1	Solanum_melongena1_03G041910.1	Solanum_pseudocapsicum_00G235070.1	Solanum_seaforthianum_01G036130.1	Solanum_torvum_01G042230.1	Solanum_viarum1_01G002780.1	DM8C01G03710.1	Ntab09g011130-1.1,Ntab18g011750-1.1,	DaaT023884.1	Cbp01g34430.1	ZLC08G000620.1	pf03G063900.1
SL4.0ch01	mRNA:Solyc01g008260.4.1	Datura_stramonium_01G021730.1	-	Lba02g00050	mRNA:Niben1.0Scf012g01022.1	Physalis_angulata_00G361350.1,Physalis_angulata_00G527150.1,	Solanum_capsicoides_00G074220.1	Solanum_dulcamara_00G224270.1	Solanum_lyratum1_03G037190.1	-	-	-	Solanum_pseudocapsicum_00G235060.1	Solanum_seaforthianum_01G036120.1	Solanum_torvum_01G042220.1	Solanum_viarum1_01G002790.1	DM8C01G03720.1	Ntab09g011150-1.1	DaaT023883.1	-	ZLC08G000610.1	pf03G063890.1
SL4.0ch01	mRNA:Solyc01g008270.3.1	Datura_stramonium_01G021720.1	-	Lba02g00049	mRNA:Niben1.0Scf001g01527.1,mRNA:Niben1.0Scf012g01023.1,	Physalis_angulata_00G527160.1,Physalis_angulata_00G361360.1,	Solanum_capsicoides_00G074210.1	Solanum_dulcamara_00G224260.1	Solanum_lyratum1_03G037200.1	Solanum_macrocarpon_01G042520.1	-	Solanum_melongena1_03G041900.1	Solanum_pseudocapsicum_00G235050.1	Solanum_seaforthianum_01G036110.1	Solanum_torvum_01G042210.1	Solanum_viarum1_01G002800.1	DM8C01G03730.1	Ntab18g011780-1.1,Ntab09g011140-1.1,	DaaT023882.1	-	ZLC08G000600.1	pf03G063880.1
SL4.0ch01	mRNA:Solyc01g008280.4.1	Datura_stramonium_01G021710.1	Lycianthes_biflora_12G021010.1	Lba02g00048	mRNA:Niben1.0Scf012g01025.1,mRNA:Niben1.0Scf001g01526.1,	Physalis_angulata_00G527170.1,Physalis_angulata_00G361370.1,	Solanum_capsicoides_00G074200.1	Solanum_dulcamara_00G224250.1	Solanum_lyratum1_03G037210.1	Solanum_macrocarpon_01G042510.1	Solanum_mammosum_00G144750.1	Solanum_melongena1_03G041890.1	Solanum_pseudocapsicum_00G235040.1	Solanum_seaforthianum_01G036100.1	Solanum_torvum_01G042200.1	Solanum_viarum1_01G002810.1	DM8C01G03740.1	Ntab18g011790-1.1,Ntab09g011160-1.1,	DaaT023881.1	Cbp01g34450.1	ZLC08G000590.1	pf03G063870.1
SL4.0ch01	-	-	-	-	-	-	-	-	-	-	Solanum_mammosum_00G144740.1	-	-	-	-	-	-	-	-	Cbp01g34440.1	-	-
SL4.0ch01	mRNA:Solyc01g008290.3.1	Datura_stramonium_01G021700.1	Lycianthes_biflora_12G021020.1	Lba02g00047	mRNA:Niben1.0Scf012g01026.1,mRNA:Niben1.0Scf001g01543.1,	Physalis_angulata_00G527180.1,Physalis_angulata_00G361380.1,	Solanum_capsicoides_00G074190.1	Solanum_dulcamara_00G224240.1	Solanum_lyratum1_03G037220.1	Solanum_macrocarpon_01G042500.2	Solanum_mammosum_00G144760.1	Solanum_melongena1_03G041880.1	Solanum_pseudocapsicum_00G235030.1	Solanum_seaforthianum_01G036090.1	Solanum_torvum_01G042190.1	Solanum_viarum1_01G002820.1	DM8C01G03750.1	Ntab18g011800-1.1,Ntab09g011170-1.1,	DaaT023880.1	Cbp01g34460.1	ZLC08G000580.1	pf03G063860.1
SL4.0ch01	mRNA:Solyc01g008300.2.1	-	Lycianthes_biflora_12G021030.1	-	-	Physalis_angulata_00G361400.1	Solanum_capsicoides_00G074180.1	-	-	Solanum_macrocarpon_01G042490.1	Solanum_mammosum_00G144770.1	Solanum_melongena1_03G041870.1	Solanum_pseudocapsicum_00G235020.1	-	Solanum_torvum_01G042180.1	Solanum_viarum1_01G002830.1	DM8C01G03760.1	-	-	-	-	pf03G063830.1
SL4.0ch01	mRNA:Solyc01g008310.4.1	Datura_stramonium_01G021680.1	-	Lba02g00044	mRNA:Niben1.0Scf001g01542.1	Physalis_angulata_00G527200.1,Physalis_angulata_00G361420.1,	Solanum_capsicoides_00G074170.1	Solanum_dulcamara_00G224230.1	Solanum_lyratum1_03G037230.1	-	Solanum_mammosum_00G144780.1	Solanum_melongena1_03G041860.1	Solanum_pseudocapsicum_00G235010.1	Solanum_seaforthianum_01G036080.1	Solanum_torvum_01G042170.1	Solanum_viarum1_01G002840.1	DM8C01G03770.1	Ntab18g011820-1.1,Ntab09g011180-1.1,	DaaT023876.1	Cbp01g34470.1	ZLC08G000570.1	pf03G063820.1
SL4.0ch01	-	Datura_stramonium_01G021670.1	-	-	mRNA:Niben1.0Scf001g01541.1	-	-	-	-	-	-	-	-	-	-	-	-	-	-	-	-	-
SL4.0ch01	-	Datura_stramonium_01G021690.1	-	-	-	Physalis_angulata_00G527190.1	-	-	-	-	-	-	-	-	-	-	-	-	-	-	-	-
SL4.0ch01	mRNA:Solyc01g008320.3.1	Datura_stramonium_01G021660.1	Lycianthes_biflora_12G021040.1	Lba02g00041	mRNA:Niben1.0Scf012g01027.1,mRNA:Niben1.0Scf001g01540.1,	Physalis_angulata_00G527220.1,Physalis_angulata_00G361440.1,	Solanum_capsicoides_00G074160.1	Solanum_dulcamara_00G224220.1	Solanum_lyratum1_03G037240.1	Solanum_macrocarpon_01G042470.1	Solanum_mammosum_00G144790.1	Solanum_melongena1_03G041840.1,Solanum_melongena1_03G041850.1,	Solanum_pseudocapsicum_00G235000.1	Solanum_seaforthianum_01G036070.1	-	-	DM8C01G03790.2	Ntab09g011190-1.1,Ntab18g011850-1.1,	DaaT023875.1	Cbp01g34480.1	ZLC08G000550.1	-
SL4.0ch01	mRNA:Solyc01g008330.4.1	-	-	Lba02g00040	mRNA:Niben1.0Scf001g01539.1,mRNA:Niben1.0Scf012g01029.1,	Physalis_angulata_00G361430.1	Solanum_capsicoides_00G074150.1	Solanum_dulcamara_00G224210.1	-	-	-	-	-	Solanum_seaforthianum_01G036060.1	Solanum_torvum_01G042140.1	Solanum_viarum1_01G002860.1	-	Ntab09g011210-1.1,Ntab18g011870-1.1,	DaaT023874.1	-	ZLC08G000560.1	-
SL4.0ch01	mRNA:Solyc01g008340.3.1	Datura_stramonium_01G021650.1	Lycianthes_biflora_12G021050.1	Lba02g00039	mRNA:Niben1.0Scf001g01538.1,mRNA:Niben1.0Scf012g01021.1,	Physalis_angulata_00G527230.1,Physalis_angulata_00G361450.1,	Solanum_capsicoides_00G074140.1	Solanum_dulcamara_00G224200.1	Solanum_lyratum1_03G037250.1	-	Solanum_mammosum_00G144810.1	Solanum_melongena1_03G041830.1	-	Solanum_seaforthianum_01G036040.1	Solanum_torvum_01G042120.1	Solanum_viarum1_01G002870.1	DM8C01G03800.1	Ntab18g011880-1.1,Ntab09g011220-1.1,	DaaT023873.1	-	ZLC08G000540.1	pf03G063810.1
SL4.0ch01	-	-	-	-	-	-	-	-	-	Solanum_macrocarpon_01G042070.1	-	Solanum_melongena1_03G041690.1	-	-	-	-	-	-	-	-	-	-
SL4.0ch01	mRNA:Solyc01g008360.3.1	Datura_stramonium_01G021640.1	Lycianthes_biflora_12G021060.1	Lba02g00038	mRNA:Niben1.0Scf012g01020.1,mRNA:Niben1.0Scf001g01537.1,	Physalis_angulata_00G361460.1,Physalis_angulata_00G527240.1,	Solanum_capsicoides_00G074130.1	Solanum_dulcamara_00G224190.1	Solanum_lyratum1_03G037260.1	Solanum_macrocarpon_01G042450.1	-	-	Solanum_pseudocapsicum_00G234980.1	Solanum_seaforthianum_01G036030.1	Solanum_torvum_01G042110.1	Solanum_viarum1_01G002880.1	DM8C01G03820.1	Ntab18g011890-1.1,Ntab09g011230-1.1,	DaaT023872.1	Cbp01g34500.1	ZLC08G000530.1	pf03G063800.1
SL4.0ch01	-	-	-	-	-	-	-	-	-	Solanum_macrocarpon_01G042430.1	-	-	-	-	Solanum_torvum_01G041720.1,Solanum_torvum_01G041810.1,Solanum_torvum_01G041960.1,	-	-	-	-	-	-	-
SL4.0ch01	mRNA:Solyc01g008370.3.1	Datura_stramonium_01G021630.1	Lycianthes_biflora_12G021070.1	Lba02g00037	mRNA:Niben1.0Scf001g01536.1,mRNA:Niben1.0Scf012g01019.1,	Physalis_angulata_00G361470.1,Physalis_angulata_00G527260.1,	Solanum_capsicoides_00G074120.1	Solanum_dulcamara_00G224180.1	Solanum_lyratum1_03G037270.1	Solanum_macrocarpon_01G042440.1	Solanum_mammosum_00G144820.1	Solanum_melongena1_03G041820.1	Solanum_pseudocapsicum_00G234970.1	Solanum_seaforthianum_01G036020.1	Solanum_torvum_01G042100.1	-	DM8C01G03830.1	Ntab09g011240-1.1,Ntab18g011900-1.1,	DaaT023871.1	Cbp01g34510.1	ZLC08G000520.1	pf03G063790.1
SL4.0ch01	-	-	-	Lba02g00034	-	-	-	-	-	Solanum_macrocarpon_01G045570.1	-	-	-	Solanum_seaforthianum_01G035160.1	-	-	DM8C01G01220.1	-	-	-	ZLC01G018510.1	-
SL4.0ch01	-	Datura_stramonium_01G021570.1	-	-	-	-	Solanum_capsicoides_00G074100.1	-	-	-	Solanum_mammosum_00G144960.1	-	Solanum_pseudocapsicum_00G234950.1,Solanum_pseudocapsicum_00G234790.1,	-	-	-	DM8C01G03850.1	-	DaaT023863.1	-	-	-
SL4.0ch01	-	-	-	-	-	-	-	-	-	-	Solanum_mammosum_00G145090.1	-	-	-	Solanum_torvum_01G041620.1	Solanum_viarum1_01G003090.1	-	-	-	-	-	-
SL4.0ch01	-	-	-	-	-	-	-	-	Solanum_lyratum1_03G037280.1	-	-	-	-	Solanum_seaforthianum_01G036010.1	-	-	-	-	-	-	-	-
SL4.0ch01	mRNA:Solyc01g008420.3.1	Datura_stramonium_01G021550.1	Lycianthes_biflora_12G017440.1	-	mRNA:Niben1.0Scf004g02121.1	-	-	Solanum_dulcamara_00G224080.3	Solanum_lyratum1_03G037360.2	Solanum_macrocarpon_01G042360.1	Solanum_mammosum_00G145080.1	Solanum_melongena1_03G041600.1	Solanum_pseudocapsicum_00G234720.1	-	Solanum_torvum_01G041610.1	Solanum_viarum1_01G002990.1	DM8C01G03940.1	Ntab19g002080-1.1,Ntab22g033700-1.1,	DaaT023914.1	Cbp01g30300.1	ZLC01G018610.1	pf03G065700.1
SL4.0ch01	-	Datura_stramonium_01G017600.1	Lycianthes_biflora_12G013420.1	-	mRNA:Niben1.0Scf003g00428.1	-	Solanum_capsicoides_00G068790.1	Solanum_dulcamara_00G037090.1	Solanum_lyratum1_03G029580.1	Solanum_macrocarpon_01G035480.1	Solanum_mammosum_00G343600.1	Solanum_melongena1_03G033130.1	Solanum_pseudocapsicum_00G230810.1	Solanum_seaforthianum_01G029620.1	Solanum_torvum_01G035470.1	Solanum_viarum1_01G007500.1	-	Ntab19g002460-1.1,Ntab22g033320-1.1,	DaaT000092.1	-	-	-
SL4.0ch01	-	Datura_stramonium_01G021460.1,Datura_stramonium_01G021530.1,	-	-	mRNA:Niben1.0Scf004g02131.1	Physalis_angulata_00G548150.1	-	Solanum_dulcamara_00G227920.1,Solanum_dulcamara_00G227820.1,	Solanum_lyratum1_03G033930.1,Solanum_lyratum1_03G033850.1,	-	-	-	-	Solanum_seaforthianum_01G033290.1	Solanum_torvum_01G041370.1,Solanum_torvum_01G041450.1,Solanum_torvum_01G041270.1,	-	DM8C01G04140.1	Ntab19g001900-1.1,Ntab19g002060-1.1,Ntab22g033730-1.1,	DaaT023916.1	-	-	-
SL4.0ch01	-	-	-	-	mRNA:Niben1.0Scf003g00453.1	-	Solanum_capsicoides_00G073990.1	-	-	-	Solanum_mammosum_00G145000.1	-	-	-	-	Solanum_viarum1_01G002980.1	-	Ntab22g033890-1.1	-	-	-	-
SL4.0ch01	-	-	-	-	-	-	Solanum_capsicoides_00G074110.1	-	-	-	-	-	-	-	Solanum_torvum_01G041880.1,Solanum_torvum_01G042050.1,Solanum_torvum_01G041750.1,	-	DM8C01G03840.1	-	-	-	-	-
SL4.0ch01	-	-	Lycianthes_biflora_12G013110.1	-	mRNA:Niben1.0Scf004g02117.1	-	Solanum_capsicoides_00G069490.1	-	-	Solanum_macrocarpon_01G037640.1	-	-	Solanum_pseudocapsicum_00G231040.1	-	-	-	-	-	-	-	-	-
SL4.0ch01	-	Datura_stramonium_01G017540.1	Lycianthes_biflora_12G013450.1	-	mRNA:Niben1.0Scf003g00426.1	-	Solanum_capsicoides_00G068390.1	-	-	Solanum_macrocarpon_01G035460.1	Solanum_mammosum_00G343630.1	Solanum_melongena1_03G033160.1	Solanum_pseudocapsicum_00G230790.1	Solanum_seaforthianum_01G029660.1	Solanum_torvum_01G035490.1	-	-	Ntab22g033300-1.1	DaaT024107.1	-	-	-
SL4.0ch01	-	-	Lycianthes_biflora_12G013200.1	-	mRNA:Niben1.0Scf004g02116.1	-	-	-	-	-	-	-	-	-	-	-	-	Ntab19g002120-1.1,Ntab22g033640-1.1,	-	-	-	-
SL4.0ch01	-	-	-	-	mRNA:Niben1.0Scf004g02115.1	-	-	-	-	-	-	-	Solanum_pseudocapsicum_00G230940.1	-	-	-	-	-	-	-	-	-
SL4.0ch01	-	-	-	-	mRNA:Niben1.0Scf004g02111.1	-	-	-	-	-	-	-	-	-	-	-	-	Ntab22g033560-1.1	-	-	-	-
SL4.0ch01	mRNA:Solyc01g008440.3.1	-	Lycianthes_biflora_12G017410.1	Lba02g00908	mRNA:Niben1.0Scf004g02125.1	Physalis_angulata_00G573050.1,Physalis_angulata_00G548080.1,	Solanum_capsicoides_00G074050.1	Solanum_dulcamara_00G224100.1	Solanum_lyratum1_03G037340.1	Solanum_macrocarpon_01G042340.1	Solanum_mammosum_00G145050.1	Solanum_melongena1_03G041590.1	Solanum_pseudocapsicum_00G234700.1	Solanum_seaforthianum_01G035910.1	Solanum_torvum_01G041580.1	Solanum_viarum1_01G003000.1	DM8C01G03980.1	Ntab19g001950-1.1,Ntab22g033820-1.1,	DaaT023918.1	Cbp01g30280.1	ZLC01G018630.1	pf03G065660.1
SL4.0ch01	-	-	-	-	-	-	Solanum_capsicoides_00G073880.1	-	-	-	-	-	-	Solanum_seaforthianum_01G035850.1	Solanum_torvum_01G041140.1	-	-	-	-	-	-	-
SL4.0ch01	-	-	-	-	-	-	-	-	-	-	-	-	-	Solanum_seaforthianum_01G033440.1	-	Solanum_viarum1_01G002900.1	-	-	-	-	-	-
SL4.0ch01	-	-	-	-	-	-	-	-	-	-	-	Solanum_melongena1_03G041570.1	Solanum_pseudocapsicum_00G234680.1	-	Solanum_torvum_01G041560.1	-	DM8C01G04020.1	-	-	-	-	-
SL4.0ch01	-	-	-	-	-	-	Solanum_capsicoides_00G074060.1	Solanum_dulcamara_00G224090.1	-	Solanum_macrocarpon_01G042350.1	Solanum_mammosum_00G145070.1	-	-	-	Solanum_torvum_01G041600.1	-	-	-	-	-	-	-
SL4.0ch01	-	-	-	-	-	-	-	-	-	-	Solanum_mammosum_00G145040.1	-	-	-	-	Solanum_viarum1_01G003020.1	-	-	-	-	-	-
SL4.0ch01	-	-	-	-	-	Physalis_angulata_00G547870.1	-	-	-	-	-	-	-	-	-	-	-	-	-	-	-	pf01G007350.1
SL4.0ch01	mRNA:Solyc01g008450.1.1	Datura_stramonium_01G021520.1	-	-	-	-	-	Solanum_dulcamara_00G224120.1	Solanum_lyratum1_03G037330.1	Solanum_macrocarpon_01G042330.1	-	-	-	-	-	Solanum_viarum1_01G003010.1	-	-	-	-	-	-
SL4.0ch01	-	-	-	-	-	Physalis_angulata_00G573040.1	-	-	-	-	-	-	-	-	-	-	-	-	-	-	ZLC01G018650.1	pf03G065650.1
SL4.0ch01	-	-	-	-	-	Physalis_angulata_00G548090.1	-	-	-	-	-	-	-	-	-	-	-	-	DaaT023919.1	-	-	pf03G065650.1
SL4.0ch01	-	-	-	-	-	-	-	-	-	-	-	-	-	-	-	-	-	-	-	Cbp01g30270.1	ZLC01G018640.1	-
SL4.0ch01	mRNA:Solyc01g008460.3.1	Datura_stramonium_01G021510.1	Lycianthes_biflora_12G017390.1	-	mRNA:Niben1.0Scf004g02126.1,mRNA:Niben1.0Scf003g00451.1,	-	Solanum_capsicoides_00G074030.1	Solanum_dulcamara_00G224130.2	Solanum_lyratum1_03G037320.2	Solanum_macrocarpon_01G042310.1	Solanum_mammosum_00G145030.1	Solanum_melongena1_03G041560.1	Solanum_pseudocapsicum_00G234670.1	Solanum_seaforthianum_01G035940.1	Solanum_torvum_01G041550.2	Solanum_viarum1_01G003030.1	DM8C01G04030.1	Ntab22g033850-1.1,Ntab19g001930-1.1,	DaaT023920.1	-	-	-
SL4.0ch01	-	Datura_stramonium_01G017710.1	Lycianthes_biflora_12G013330.1	-	mRNA:Niben1.0Scf003g00439.1,mRNA:Niben1.0Scf004g02110.1,	-	Solanum_capsicoides_00G069420.1	Solanum_dulcamara_00G231330.1	-	-	-	-	Solanum_pseudocapsicum_00G230900.1	-	-	Solanum_viarum1_01G007190.1	-	Ntab22g033550-1.1	DaaT000080.1	-	-	-
SL4.0ch01	-	-	-	-	-	-	Solanum_capsicoides_00G074040.1	-	-	-	-	-	-	-	-	-	DM8C01G03990.1	-	-	-	-	-
SL4.0ch01	-	-	-	-	mRNA:Niben1.0Scf003g00438.1	-	-	-	-	-	-	-	-	-	-	-	-	Ntab19g002310-1.1,Ntab22g033480-1.1,	-	-	-	-
SL4.0ch01	-	-	-	-	mRNA:Niben1.0Scf003g00434.1	-	-	-	-	-	-	-	-	-	-	-	-	Ntab19g002390-1.1,Ntab22g033390-1.1,	-	-	-	-
SL4.0ch01	mRNA:Solyc01g008470.3.1	Datura_stramonium_01G021500.1	Lycianthes_biflora_12G017370.1	Lba02g00912	mRNA:Niben1.0Scf003g00452.1,mRNA:Niben1.0Scf004g02128.1,	Physalis_angulata_00G573030.1,Physalis_angulata_00G548100.1,	Solanum_capsicoides_00G074020.1	-	Solanum_lyratum1_03G037310.1	-	-	Solanum_melongena1_03G041550.1	Solanum_pseudocapsicum_00G234660.1	Solanum_seaforthianum_01G035950.1	Solanum_torvum_01G041540.1	Solanum_viarum1_01G003040.1	DM8C01G04060.1	Ntab19g001920-1.1,Ntab22g033860-1.1,	DaaT023921.1	Cbp01g30240.1	ZLC01G018660.1	pf03G065640.1
SL4.0ch01	mRNA:Solyc01g008480.4.1	-	Lycianthes_biflora_12G017360.1	-	-	Physalis_angulata_00G548110.1,Physalis_angulata_00G573020.1,	Solanum_capsicoides_00G074010.1	Solanum_dulcamara_00G224140.1	Solanum_lyratum1_03G037300.1	Solanum_macrocarpon_01G042300.1	Solanum_mammosum_00G145020.1	Solanum_melongena1_03G041540.1	Solanum_pseudocapsicum_00G234650.1	Solanum_seaforthianum_01G035960.1	Solanum_torvum_01G041530.1	Solanum_viarum1_01G003050.1	DM8C01G04050.1	-	-	Cbp01g30220.1	ZLC01G018670.1	pf03G065630.1
SL4.0ch01	mRNA:Solyc01g008490.4.1	Datura_stramonium_01G021480.1	Lycianthes_biflora_12G017270.1	Lba02g00916	mRNA:Niben1.0Scf004g02129.1	Physalis_angulata_00G548140.1,Physalis_angulata_00G592700.1,	Solanum_capsicoides_00G074000.1	Solanum_dulcamara_00G224160.1	Solanum_lyratum1_03G037290.1	Solanum_macrocarpon_01G042290.1	Solanum_mammosum_00G145010.1	Solanum_melongena1_03G041530.1	Solanum_pseudocapsicum_00G234640.1	Solanum_seaforthianum_01G035980.1	Solanum_torvum_01G041520.1	Solanum_viarum1_01G003060.1	DM8C01G04070.1	Ntab19g001910-1.1,Ntab22g033870-1.1,	DaaT023923.1	Cbp01g30210.1	ZLC01G018750.1	pf03G060710.1
SL4.0ch01	-	Datura_stramonium_01G017380.1	Lycianthes_biflora_12G012750.1	-	mRNA:Niben1.0Scf003g00417.1	-	Solanum_capsicoides_00G068070.1	Solanum_dulcamara_00G037600.1	Solanum_lyratum1_03G029360.1	Solanum_macrocarpon_01G034900.1	Solanum_mammosum_00G343960.1	Solanum_melongena1_03G033560.1	Solanum_pseudocapsicum_00G230380.1	Solanum_seaforthianum_01G029940.1	Solanum_torvum_01G034940.1	Solanum_viarum1_01G007830.1	-	Ntab22g033130-1.1,Ntab19g002670-1.1,	DaaT026184.1	Cbp01g26390.1	ZLC01G023360.1	-
SL4.0ch01	-	-	-	-	-	Physalis_angulata_00G548130.1	Solanum_capsicoides_00G073970.1	-	-	-	Solanum_mammosum_00G144910.1	-	-	Solanum_seaforthianum_01G033200.1	-	Solanum_viarum1_01G003080.1	DM8C01G04300.1,DM8C01G04100.1,	-	-	-	-	-
SL4.0ch01	-	-	-	-	-	-	-	-	-	-	-	-	-	-	Solanum_torvum_01G041300.1	-	-	-	-	Cbp01g30110.1	ZLC01G018830.1	-
SL4.0ch01	-	-	-	-	-	-	-	-	-	-	-	-	-	-	-	-	-	-	-	Cbp01g30180.1	-	-
SL4.0ch01	-	-	-	-	-	-	-	-	-	-	Solanum_mammosum_00G145120.1	-	-	-	Solanum_torvum_01G041400.1	-	-	-	-	-	-	-
SL4.0ch01	-	-	-	-	mRNA:Niben1.0Scf004g02107.1	-	-	-	-	-	-	-	-	-	-	-	-	-	-	-	-	-
SL4.0ch01	-	-	Lycianthes_biflora_12G017260.1	-	-	-	-	-	-	-	-	-	-	-	-	-	-	-	-	-	-	-
SL4.0ch01	mRNA:Solyc01g008500.4.1,mRNA:Solyc01g008570.1.1,	-	-	-	mRNA:Niben1.0Scf004g02122.1	-	Solanum_capsicoides_00G074090.1	Solanum_dulcamara_00G227840.1	-	-	-	-	Solanum_pseudocapsicum_00G234540.1	-	Solanum_torvum_01G041320.1,Solanum_torvum_01G041190.1,Solanum_torvum_01G041260.1,Solanum_torvum_01G041410.1,	-	DM8C01G04320.1,DM8C01G04330.1,	Ntab22g033910-1.1	-	-	-	-
SL4.0ch01	mRNA:Solyc01g008510.3.1	Datura_stramonium_01G021440.1	Lycianthes_biflora_12G017250.1	-	-	-	Solanum_capsicoides_00G073900.1	Solanum_dulcamara_00G227850.1	Solanum_lyratum1_03G033910.1	Solanum_macrocarpon_01G042110.1	-	Solanum_melongena1_03G041440.1	Solanum_pseudocapsicum_00G234480.1	Solanum_seaforthianum_01G033270.1	-	Solanum_viarum1_01G003150.1	DM8C01G04370.1	-	-	Cbp01g30160.1	ZLC01G018780.1	pf03G060750.1
SL4.0ch01	-	-	-	-	-	-	-	Solanum_dulcamara_00G227810.1	Solanum_lyratum1_03G033950.1	-	-	-	-	Solanum_seaforthianum_01G033330.1	-	-	-	-	-	-	-	-
SL4.0ch01	-	-	-	-	-	-	-	Solanum_dulcamara_00G227860.1	-	-	-	-	-	-	-	-	DM8C01G04120.1	-	-	-	-	-
SL4.0ch01	-	-	-	-	-	-	-	-	-	-	-	-	-	-	-	-	-	-	-	Cbp01g30170.1	ZLC01G018760.1	-
SL4.0ch01	-	-	-	-	-	-	-	-	-	-	-	-	-	-	-	Solanum_viarum1_01G003110.1	DM8C01G04350.1	-	-	-	-	-
SL4.0ch01	-	-	-	-	-	-	-	-	-	-	-	-	-	-	-	-	-	-	DaaT023924.1	-	-	pf03G060740.1
SL4.0ch01	-	-	-	-	-	-	-	-	-	-	-	-	-	-	Solanum_torvum_01G041280.1	Solanum_viarum1_01G003100.1	-	-	-	-	-	-
SL4.0ch01	-	-	-	-	-	-	-	-	-	-	-	-	-	-	Solanum_torvum_01G041420.1	-	DM8C01G04180.1	-	-	-	-	-
SL4.0ch01	mRNA:Solyc01g008520.3.1	Datura_stramonium_01G021430.1	Lycianthes_biflora_12G017240.2	Lba02g00757	mRNA:Niben1.0Scf004g02135.1	Physalis_angulata_00G548170.1,Physalis_angulata_00G592770.1,	Solanum_capsicoides_00G073860.1	Solanum_dulcamara_00G227870.1	Solanum_lyratum1_03G033900.1	Solanum_macrocarpon_01G042100.1	Solanum_mammosum_00G145170.1	Solanum_melongena1_03G041430.2	Solanum_pseudocapsicum_00G234460.2	Solanum_seaforthianum_01G033260.1	Solanum_torvum_01G041180.1,Solanum_torvum_01G041350.1,	Solanum_viarum1_01G003190.2	DM8C01G04390.1	Ntab19g001830-1.1	DaaT023952.1	-	ZLC01G018790.1	pf03G060760.1
SL4.0ch01	-	-	-	Lba02g00754	-	-	-	-	-	-	-	-	-	-	-	-	DM8C01G04360.1	-	-	-	-	-
SL4.0ch01	mRNA:Solyc01g008540.4.1	Datura_stramonium_01G021410.1	Lycianthes_biflora_12G017230.1	Lba02g00761	mRNA:Niben1.0Scf004g02137.1	Physalis_angulata_00G592790.1,Physalis_angulata_00G548180.1,	Solanum_capsicoides_00G073890.1	Solanum_dulcamara_00G227890.1	Solanum_lyratum1_03G033880.1	Solanum_macrocarpon_01G042030.1,Solanum_macrocarpon_01G042090.1,	Solanum_mammosum_00G145160.1	Solanum_melongena1_03G041360.1,Solanum_melongena1_03G041420.1,	Solanum_pseudocapsicum_00G234450.1	Solanum_seaforthianum_01G033240.1	Solanum_torvum_01G041210.1	Solanum_viarum1_01G003160.1	DM8C01G04420.1	Ntab22g034020-1.1,Ntab19g001800-1.1,	DaaT023953.1	Cbp01g30120.1	-	pf03G060780.1
SL4.0ch01	mRNA:Solyc01g008560.3.1	Datura_stramonium_01G021400.1	-	Lba02g00763	mRNA:Niben1.0Scf004g02138.1,mRNA:Niben1.0Scf003g00458.1,	Physalis_angulata_00G548200.1,Physalis_angulata_00G592800.1,	Solanum_capsicoides_00G073850.1	-	Solanum_lyratum1_03G033870.1	Solanum_macrocarpon_01G042020.1	Solanum_mammosum_00G145190.1	Solanum_melongena1_03G041350.1	Solanum_pseudocapsicum_00G234430.1	Solanum_seaforthianum_01G033230.1	Solanum_torvum_01G041120.1	Solanum_viarum1_01G003200.1	DM8C01G04430.1	Ntab22g034030-1.1,Ntab19g001780-1.1,	DaaT023958.1	Cbp01g30090.1	ZLC01G018840.1	pf03G060790.1
SL4.0ch01	-	-	Lycianthes_biflora_12G017080.1	-	-	-	-	-	-	-	-	-	-	-	-	-	-	-	-	Cbp01g30010.1	ZLC01G018970.1	-
SL4.0ch01	-	-	-	-	-	-	-	-	-	-	-	-	-	-	-	-	-	-	-	Cbp01g29940.1	ZLC01G019060.1	-
SL4.0ch01	mRNA:Solyc01g008580.1.1	Datura_stramonium_01G021380.1	-	Lba02g00777	-	-	-	-	-	Solanum_macrocarpon_01G042000.1	-	Solanum_melongena1_03G041330.1	-	-	-	-	DM8C01G04510.1	-	-	-	-	-
SL4.0ch01	mRNA:Solyc01g008600.4.1	Datura_stramonium_01G021370.2	Lycianthes_biflora_12G017160.1	Lba02g00771	mRNA:Niben1.0Scf003g00460.1	Physalis_angulata_00G548220.1,Physalis_angulata_00G592810.1,	Solanum_capsicoides_00G073840.1	Solanum_dulcamara_00G227930.1	-	Solanum_macrocarpon_01G042010.1	Solanum_mammosum_00G145200.1	Solanum_melongena1_03G041340.1	Solanum_pseudocapsicum_00G234410.1	Solanum_seaforthianum_01G033180.1	Solanum_torvum_01G041110.1	Solanum_viarum1_01G003220.1	DM8C01G04500.1	Ntab22g034070-1.1,Ntab19g001760-1.1,	DaaT023959.1	Cbp01g29930.1	ZLC01G019070.1	pf03G060800.1
SL4.0ch01	-	Datura_stramonium_01G021330.1	-	-	-	-	-	-	-	Solanum_macrocarpon_01G041970.1	-	Solanum_melongena1_03G041290.1	-	-	-	-	-	-	-	-	ZLC01G018990.1	-
SL4.0ch01	-	Datura_stramonium_01G021340.1	-	-	-	-	-	Solanum_dulcamara_00G227970.1	-	-	-	-	-	-	Solanum_torvum_01G041070.1	-	DM8C01G04560.1,DM8C01G04620.1,	-	-	-	-	-
SL4.0ch01	mRNA:Solyc01g008620.4.1	-	Lycianthes_biflora_12G017130.1	Lba02g00769,Lba02g00778,	mRNA:Niben1.0Scf003g00463.1,mRNA:Niben1.0Scf004g02139.1,	Physalis_angulata_00G592840.1	Solanum_capsicoides_00G073820.1	-	Solanum_lyratum1_03G033830.1	Solanum_macrocarpon_01G041990.1	Solanum_mammosum_00G145230.1	Solanum_melongena1_03G041320.1	Solanum_pseudocapsicum_00G234380.1	Solanum_seaforthianum_01G033170.1	-	Solanum_viarum1_01G003250.1	-	Ntab22g034090-1.1,Ntab19g001720-1.1,	-	-	ZLC01G019040.1	pf03G060810.1
SL4.0ch01	-	-	Lycianthes_biflora_12G017140.1	-	mRNA:Niben1.0Scf003g00461.1	-	Solanum_capsicoides_00G073830.1	-	-	-	Solanum_mammosum_00G145210.1	-	Solanum_pseudocapsicum_00G234400.1	-	Solanum_torvum_01G041100.1	Solanum_viarum1_01G003230.1	-	Ntab19g001740-1.1,Ntab22g034080-1.1,	-	Cbp01g29950.1	ZLC01G019050.1	-
SL4.0ch01	-	-	-	-	-	-	-	-	Solanum_lyratum1_03G033800.1	-	-	-	-	-	-	-	DM8C01G04850.1	-	DaaT023973.1	-	-	-
SL4.0ch01	-	-	-	-	mRNA:Niben1.0Scf004g02144.1	Physalis_angulata_00G548280.1	-	-	-	Solanum_macrocarpon_01G041920.1	-	-	-	Solanum_seaforthianum_01G033120.1	-	Solanum_viarum1_01G003380.1	-	Ntab19g001670-1.1	-	Cbp01g30000.1	ZLC01G018980.1	-
SL4.0ch01	mRNA:Solyc01g008640.4.1	-	-	-	mRNA:Niben1.0Scf003g00466.1	Physalis_angulata_00G592850.1	Solanum_capsicoides_00G073660.1	-	-	-	-	-	Solanum_pseudocapsicum_00G233940.1	-	-	-	-	Ntab22g034370-1.1	-	Cbp01g29890.1	ZLC01G019150.1	pf03G060840.1
SL4.0ch01	-	-	-	-	-	-	-	-	-	-	Solanum_mammosum_00G145740.1	-	Solanum_pseudocapsicum_00G233930.1	-	-	Solanum_viarum1_01G003550.1	DM8C01G05130.1,DM8C01G05230.1,	-	-	-	ZLC01G019500.1	-
SL4.0ch01	mRNA:Solyc01g008660.4.1	-	Lycianthes_biflora_12G016930.1	-	-	Physalis_angulata_00G548310.1,Physalis_angulata_00G592920.1,	Solanum_capsicoides_00G073730.1	-	Solanum_lyratum1_03G033760.1	Solanum_macrocarpon_01G041930.1	Solanum_mammosum_00G145300.1	Solanum_melongena1_03G041230.1	Solanum_pseudocapsicum_00G234290.1	Solanum_seaforthianum_01G033140.1	Solanum_torvum_01G040970.1	Solanum_viarum1_01G003320.1	DM8C01G04750.1	-	DaaT023970.1	Cbp01g29910.1,Cbp01g30060.1,	ZLC01G018850.1,ZLC01G019080.1,	pf03G060910.1
SL4.0ch01	-	-	-	-	-	-	-	Solanum_dulcamara_00G227940.1	Solanum_lyratum1_03G033830.1	-	-	-	-	-	-	-	-	-	DaaT023965.1	Cbp01g29990.1	ZLC01G019040.1	-
SL4.0ch01	-	-	-	-	-	-	-	-	-	-	-	-	-	-	-	-	-	-	-	Cbp01g29900.1	ZLC01G019100.1	-
SL4.0ch01	-	-	-	-	-	Physalis_angulata_00G592890.1	-	-	-	-	-	-	-	-	-	-	-	-	-	-	-	pf03G060880.1
SL4.0ch01	-	-	-	-	-	Physalis_angulata_00G592900.1	-	-	-	-	-	-	-	-	-	-	-	-	-	-	-	pf03G060890.1
SL4.0ch01	mRNA:Solyc01g008680.4.1	Datura_stramonium_01G021280.1	Lycianthes_biflora_12G016870.1	Lba02g00783	mRNA:Niben1.0Scf003g00467.1,mRNA:Niben1.0Scf004g02147.1,	Physalis_angulata_00G548340.1	Solanum_capsicoides_00G073630.1	-	Solanum_lyratum1_03G033720.1	Solanum_macrocarpon_01G041890.1	Solanum_mammosum_00G145380.1	-	Solanum_pseudocapsicum_00G234100.1	Solanum_seaforthianum_01G033110.1	Solanum_torvum_01G040870.1	Solanum_viarum1_01G003400.1	DM8C01G04870.1	Ntab22g034430-1.1,Ntab19g001570-1.1,	-	Cbp01g29880.1	ZLC01G019160.1	-
SL4.0ch01	-	Datura_stramonium_01G021290.1	Lycianthes_biflora_12G017100.1	-	-	-	-	-	-	-	-	-	-	-	-	-	-	Ntab22g034190-1.1,Ntab22g034160-1.1,	-	-	-	-
SL4.0ch01	-	-	-	-	-	-	-	-	-	-	-	-	-	-	-	-	-	-	-	Cbp01g29810.1	ZLC01G019210.1	-
SL4.0ch01	-	-	Lycianthes_biflora_12G016900.1	-	-	-	-	-	-	-	Solanum_mammosum_00G145330.1	-	-	-	-	-	-	-	-	-	-	-
SL4.0ch01	mRNA:Solyc01g008690.3.1	Datura_stramonium_01G021270.1	Lycianthes_biflora_12G016860.1	Lba02g00784	-	Physalis_angulata_00G548350.1,Physalis_angulata_00G592960.1,	Solanum_capsicoides_00G073620.1	Solanum_dulcamara_00G228160.2	Solanum_lyratum1_03G033710.1	Solanum_macrocarpon_01G041880.1	Solanum_mammosum_00G145390.1	Solanum_melongena1_03G041100.2	Solanum_pseudocapsicum_00G234090.1	Solanum_seaforthianum_01G033100.1	Solanum_torvum_01G040860.1	Solanum_viarum1_01G003410.1	DM8C01G04880.1	-	DaaT023978.1	Cbp01g29870.1	ZLC01G019170.1	pf03G060940.1
SL4.0ch01	-	-	-	Lba02g00781	-	-	-	-	-	-	-	-	-	-	-	-	-	-	DaaT023977.1	-	-	-
SL4.0ch01	mRNA:Solyc01g008700.4.1	Datura_stramonium_01G021260.1	Lycianthes_biflora_12G016850.1	Lba02g00785	mRNA:Niben1.0Scf003g00468.1,mRNA:Niben1.0Scf004g02148.1,	Physalis_angulata_00G548370.1,Physalis_angulata_00G592980.1,	Solanum_capsicoides_00G073610.1	Solanum_dulcamara_00G228170.1	Solanum_lyratum1_03G033700.1	Solanum_macrocarpon_01G041870.1	Solanum_mammosum_00G145400.1	Solanum_melongena1_03G041090.1	Solanum_pseudocapsicum_00G234080.1	Solanum_seaforthianum_01G033090.2	Solanum_torvum_01G040850.1	-	DM8C01G04890.1	Ntab19g001560-1.1,Ntab22g034460-1.1,	-	-	ZLC01G019180.1	pf03G060960.1
SL4.0ch01	-	-	-	-	mRNA:Niben1.0Scf003g00469.1	-	-	-	-	-	-	-	-	-	-	-	-	Ntab19g001550-1.1,Ntab22g034470-1.1,	-	-	-	-
SL4.0ch01	mRNA:Solyc01g008710.5.1.1	Datura_stramonium_01G021240.1	-	Lba02g00787	mRNA:Niben1.0Scf003g00470.1	Physalis_angulata_00G548380.1,Physalis_angulata_00G592990.1,	Solanum_capsicoides_00G073600.1	Solanum_dulcamara_00G228180.1	Solanum_lyratum1_03G033690.1	Solanum_macrocarpon_01G041860.1	Solanum_mammosum_00G145410.1	Solanum_melongena1_03G041080.1	Solanum_pseudocapsicum_00G234070.1	Solanum_seaforthianum_01G033080.1	-	Solanum_viarum1_01G003420.1	DM8C01G04910.1	-	DaaT023980.1	-	ZLC01G019200.1	pf03G060970.1
SL4.0ch01	mRNA:Solyc01g008730.3.1	-	Lycianthes_biflora_12G016820.1	-	mRNA:Niben1.0Scf004g02150.1,mRNA:Niben1.0Scf003g00471.1,	-	Solanum_capsicoides_00G073580.1	-	Solanum_lyratum1_03G033680.1	Solanum_macrocarpon_01G041840.1	Solanum_mammosum_00G145420.1	Solanum_melongena1_03G041070.1	Solanum_pseudocapsicum_00G234060.1	Solanum_seaforthianum_01G033070.1	Solanum_torvum_01G040820.1	-	DM8C01G04930.1	Ntab22g034480-1.1,Ntab19g001530-1.1,	-	Cbp01g29760.1	ZLC01G019280.1	-
SL4.0ch01	mRNA:Solyc01g008740.2.1	Datura_stramonium_01G021230.1	Lycianthes_biflora_12G016810.1	Lba02g00789	mRNA:Niben1.0Scf004g02151.1,mRNA:Niben1.0Scf003g00473.1,	Physalis_angulata_00G548400.1	Solanum_capsicoides_00G073570.1	-	Solanum_lyratum1_03G033670.1	Solanum_macrocarpon_01G041830.1	Solanum_mammosum_00G145430.1	Solanum_melongena1_03G041060.1	Solanum_pseudocapsicum_00G234050.1	Solanum_seaforthianum_01G033060.1	Solanum_torvum_01G040810.1	-	DM8C01G04940.1	Ntab19g001520-1.1,Ntab22g034490-1.1,	DaaT023981.1	Cbp01g29770.1	ZLC01G019270.1	pf03G061000.1
SL4.0ch01	mRNA:Solyc01g008760.4.1	-	-	-	-	-	-	-	-	-	-	-	-	-	-	-	DM8C01G04950.1	-	-	-	-	-
SL4.0ch01	mRNA:Solyc01g008770.3.1	Datura_stramonium_01G021220.1	Lycianthes_biflora_12G016800.2	Lba02g00790	mRNA:Niben1.0Scf004g02153.1	Physalis_angulata_00G548530.1	Solanum_capsicoides_00G073560.2	Solanum_dulcamara_00G228220.1	Solanum_lyratum1_03G033660.1	Solanum_macrocarpon_01G041820.1	Solanum_mammosum_00G145440.1	Solanum_melongena1_03G041050.1	Solanum_pseudocapsicum_00G234040.2	Solanum_seaforthianum_01G033050.1	Solanum_torvum_01G040800.1	Solanum_viarum1_01G003440.2	DM8C01G04960.1	Ntab19g001500-1.1,Ntab22g034510-1.1,	DaaT023982.1	Cbp01g29780.1	ZLC01G019250.1	pf03G061070.1
SL4.0ch01	-	-	-	-	mRNA:Niben1.0Scf003g00474.1,mRNA:Niben1.0Scf004g02152.1,	-	-	-	-	-	-	-	-	-	-	-	-	Ntab22g034500-1.1,Ntab19g001510-1.1,	-	-	-	-
SL4.0ch01	mRNA:Solyc01g008780.3.1	Datura_stramonium_01G021210.1	Lycianthes_biflora_12G016790.1	Lba02g00791	mRNA:Niben1.0Scf003g00475.1	Physalis_angulata_00G548540.1	Solanum_capsicoides_00G073550.1	Solanum_dulcamara_00G228230.1	Solanum_lyratum1_03G033650.1	Solanum_macrocarpon_01G041810.1	Solanum_mammosum_00G145450.1	Solanum_melongena1_03G041040.1	Solanum_pseudocapsicum_00G234030.1	Solanum_seaforthianum_01G033040.1	Solanum_torvum_01G040790.1	Solanum_viarum1_01G003450.1	DM8C01G04970.1	Ntab19g001490-1.1	DaaT023983.1	Cbp01g29790.1	ZLC01G019240.1	pf03G061090.1
SL4.0ch01	mRNA:Solyc01g008790.4.1	Datura_stramonium_01G021200.1	Lycianthes_biflora_12G016780.1	Lba02g00792	mRNA:Niben1.0Scf004g02154.1,mRNA:Niben1.0Scf003g00476.1,	Physalis_angulata_00G548580.1	Solanum_capsicoides_00G073540.1	Solanum_dulcamara_00G228240.1	Solanum_lyratum1_03G033640.1	Solanum_macrocarpon_01G041800.1	Solanum_mammosum_00G145460.1	Solanum_melongena1_03G041030.1	Solanum_pseudocapsicum_00G234020.1	Solanum_seaforthianum_01G033030.1	Solanum_torvum_01G040780.1	Solanum_viarum1_01G003460.1	DM8C01G04980.1	Ntab19g001480-1.1,Ntab22g034530-1.1,	DaaT023984.1	Cbp01g29800.1	ZLC01G019230.1	pf03G061140.1
SL4.0ch01	-	Datura_stramonium_01G021130.1	-	-	-	-	-	-	-	-	-	-	-	-	-	-	-	-	DaaT023985.1	-	-	-
SL4.0ch01	-	-	-	-	mRNA:Niben1.0Scf004g02156.1	-	-	-	-	-	-	-	-	-	-	-	-	Ntab19g001460-1.1,Ntab22g034550-1.1,	-	-	-	-
SL4.0ch01	mRNA:Solyc01g008800.3.1	-	-	-	-	-	-	-	-	-	-	-	-	-	-	-	DM8C01G04990.1	-	-	-	-	-
SL4.0ch01	mRNA:Solyc01g008810.3.1	Datura_stramonium_01G021120.1	-	Lba02g00793	mRNA:Niben1.0Scf003g00478.1	-	Solanum_capsicoides_00G073530.1	Solanum_dulcamara_00G228270.1	Solanum_lyratum1_03G033620.1	Solanum_macrocarpon_01G041790.1	Solanum_mammosum_00G145470.1	Solanum_melongena1_03G041020.1	Solanum_pseudocapsicum_00G234010.1	Solanum_seaforthianum_01G033010.1	Solanum_torvum_01G040770.1	Solanum_viarum1_01G003480.1	DM8C01G05000.1	-	DaaT023990.1	Cbp01g29730.1	ZLC01G019380.1	-
SL4.0ch01	-	-	-	-	-	-	-	-	-	-	-	-	-	-	-	-	-	-	-	Cbp01g29750.1	ZLC01G019360.1	-
SL4.0ch01	mRNA:Solyc01g008820.3.1	Datura_stramonium_01G021110.1	Lycianthes_biflora_12G016660.1	Lba02g00794	mRNA:Niben1.0Scf004g02157.1	-	Solanum_capsicoides_00G073520.1	Solanum_dulcamara_00G228280.1	Solanum_lyratum1_03G033610.1	Solanum_macrocarpon_01G041780.1	Solanum_mammosum_00G145480.1	Solanum_melongena1_03G041010.1	Solanum_pseudocapsicum_00G234000.1	Solanum_seaforthianum_01G033000.1	Solanum_torvum_01G040760.1	Solanum_viarum1_01G003490.1	DM8C01G05030.1	Ntab19g001440-1.1,Ntab22g034580-1.1,	DaaT023991.1	Cbp01g29700.1	ZLC01G019410.1	-
SL4.0ch01	-	-	-	-	mRNA:Niben1.0Scf003g00477.1,mRNA:Niben1.0Scf004g02155.1,	-	-	-	-	-	-	-	-	-	-	-	-	Ntab22g034540-1.1,Ntab19g001470-1.1,	-	-	-	-
SL4.0ch01	mRNA:Solyc01g008830.2.1	Datura_stramonium_01G021100.1	Lycianthes_biflora_12G016650.1	-	-	-	-	Solanum_dulcamara_00G228290.2	Solanum_lyratum1_03G033600.1	Solanum_macrocarpon_01G041770.1	Solanum_mammosum_00G145490.1	Solanum_melongena1_03G041000.1	Solanum_pseudocapsicum_00G233990.1	-	Solanum_torvum_01G040750.1	Solanum_viarum1_01G003500.1	DM8C01G05040.1	Ntab19g001430-1.1,Ntab22g034590-1.1,	-	Cbp01g29690.1	ZLC01G019420.1	-
SL4.0ch01	-	-	-	Lba02g01139	-	-	-	-	-	-	-	-	Solanum_pseudocapsicum_00G221790.1	-	-	Solanum_viarum1_01G012780.2	-	Ntab19g004040-1.1	-	-	-	-
SL4.0ch01	-	Datura_stramonium_01G017560.1	-	-	-	-	-	-	-	-	-	-	-	-	-	-	-	-	DaaT024109.1	-	-	-
SL4.0ch01	-	-	-	-	-	-	-	-	-	-	-	-	-	-	-	Solanum_viarum1_01G012760.1	-	-	-	-	-	-
SL4.0ch01	-	-	-	-	-	-	-	-	-	-	-	-	Solanum_pseudocapsicum_00G221210.1	-	-	Solanum_viarum1_01G013140.1	-	-	-	-	-	-
SL4.0ch01	-	-	Lycianthes_biflora_12G012450.1	-	-	-	-	-	-	-	-	-	-	Solanum_seaforthianum_01G028270.1	-	-	-	-	-	-	-	-
SL4.0ch01	-	-	-	Lba02g01267	-	-	Solanum_capsicoides_00G062800.1	-	-	Solanum_macrocarpon_01G032060.1	Solanum_mammosum_00G015810.1	-	Solanum_pseudocapsicum_00G222510.1	-	Solanum_torvum_01G031310.1	Solanum_viarum1_01G008490.1	-	-	-	-	-	-
SL4.0ch01	-	-	-	-	mRNA:Niben1.0Scf004g02119.1	-	-	-	-	-	-	-	-	-	-	-	-	-	-	-	-	-
SL4.0ch01	mRNA:Solyc01g008840.3.1	Datura_stramonium_01G021090.1	Lycianthes_biflora_12G016640.1	-	mRNA:Niben1.0Scf004g02160.1	-	Solanum_capsicoides_00G073490.1	Solanum_dulcamara_00G228300.1	Solanum_lyratum1_03G033590.1	Solanum_macrocarpon_01G041760.1	Solanum_mammosum_00G145500.1	Solanum_melongena1_03G040990.1	Solanum_pseudocapsicum_00G233980.1	Solanum_seaforthianum_01G032970.1	Solanum_torvum_01G040740.1	Solanum_viarum1_01G003510.1	DM8C01G05050.1	Ntab19g001420-1.1,Ntab22g034600-1.1,	DaaT023994.1	Cbp01g29650.1	-	-
SL4.0ch01	-	-	-	-	-	-	-	-	-	-	-	-	-	-	-	-	-	-	-	Cbp01g29630.1	ZLC01G019460.1	-
SL4.0ch01	-	-	-	Lba02g00796	mRNA:Niben1.0Scf004g02159.1	-	Solanum_capsicoides_00G073500.1	-	-	-	-	-	-	-	-	-	-	-	DaaT023993.1	-	-	-
SL4.0ch01	-	-	-	-	mRNA:Niben1.0Scf004g02158.1	-	Solanum_capsicoides_00G073510.1	-	-	-	-	-	-	-	-	-	-	-	-	-	-	-
SL4.0ch01	mRNA:Solyc01g008850.3.1	Datura_stramonium_01G021080.1	Lycianthes_biflora_12G016630.1	Lba02g00804	mRNA:Niben1.0Scf004g02161.1,mRNA:Niben1.0Scf003g00479.1,	-	Solanum_capsicoides_00G073460.1	Solanum_dulcamara_00G228320.1	Solanum_lyratum1_03G033570.1	Solanum_macrocarpon_01G041750.1	Solanum_mammosum_00G145520.1	Solanum_melongena1_03G040980.1	Solanum_pseudocapsicum_00G233970.1	Solanum_seaforthianum_01G032960.1	Solanum_torvum_01G040720.1	Solanum_viarum1_01G003520.1	DM8C01G05060.1	Ntab22g034610-1.1,Ntab19g001400-1.1,	DaaT023995.1	Cbp01g29620.1	ZLC01G019480.1	pf03G061180.1
SL4.0ch01	-	-	-	-	-	-	-	-	-	-	-	-	-	-	-	-	-	-	-	Cbp01g29680.1	ZLC01G019430.1	-
SL4.0ch01	mRNA:Solyc01g008870.1.1	Datura_stramonium_01G021070.1	Lycianthes_biflora_12G016620.1,Lycianthes_biflora_12G016440.1,	-	mRNA:Niben1.0Scf004g02162.1	Physalis_angulata_00G552230.1,Physalis_angulata_00G555610.1,	Solanum_capsicoides_00G073450.1	Solanum_dulcamara_00G228330.2	Solanum_lyratum1_03G033560.2	Solanum_macrocarpon_01G041740.2	-	Solanum_melongena1_03G040970.1	Solanum_pseudocapsicum_00G233960.1	Solanum_seaforthianum_01G032950.1	Solanum_torvum_01G040710.1	Solanum_viarum1_01G003530.1	DM8C01G05080.1	Ntab19g001390-1.1,Ntab22g034620-1.1,	DaaT023996.1	Cbp01g29610.1	ZLC01G019490.1	pf03G061300.1
SL4.0ch01	-	-	-	Lba02g00817	-	Physalis_angulata_00G552200.1	-	-	-	-	Solanum_mammosum_00G146310.1	-	Solanum_pseudocapsicum_00G233700.1	Solanum_seaforthianum_01G032890.1	Solanum_torvum_01G040670.1	-	-	-	-	Cbp01g29600.1	-	pf03G061330.1
SL4.0ch01	-	Datura_stramonium_01G021050.1	-	-	-	-	-	-	Solanum_lyratum1_03G033510.1	-	-	-	-	-	-	-	-	-	-	-	-	-
SL4.0ch01	-	-	-	-	-	-	Solanum_capsicoides_00G073420.1	-	-	-	-	-	Solanum_pseudocapsicum_00G233920.1	-	-	-	-	-	-	-	-	-
SL4.0ch01	-	-	-	-	-	Physalis_angulata_00G552220.1	-	-	-	-	-	-	-	-	-	-	-	-	-	-	-	pf03G061310.1
SL4.0ch01	mRNA:Solyc01g008900.4.1	-	Lycianthes_biflora_12G016360.1	-	mRNA:Niben1.0Scf003g00481.1,mRNA:Niben1.0Scf004g02166.1,	Physalis_angulata_00G552150.1,Physalis_angulata_00G555680.1,	Solanum_capsicoides_00G073400.1	Solanum_dulcamara_00G228410.1	-	Solanum_macrocarpon_01G041730.1	Solanum_mammosum_00G146020.1	Solanum_melongena1_03G040960.1	Solanum_pseudocapsicum_00G233900.1	-	Solanum_torvum_01G040640.2	Solanum_viarum1_01G003630.1	DM8C01G05250.1	Ntab22g034670-1.1,Ntab19g001360-1.1,	DaaT024000.1	Cbp01g29580.1	ZLC01G019650.1	pf03G061380.1
SL4.0ch01	-	-	-	-	mRNA:Niben1.0Scf004g02105.1	-	-	-	-	-	-	-	-	-	-	-	-	Ntab19g002350-1.1	-	-	-	-
SL4.0ch01	-	-	Lycianthes_biflora_12G012390.1	-	-	-	-	-	-	-	-	-	-	Solanum_seaforthianum_01G029110.1	-	-	DM8C01G12970.1	Ntab19g003150-1.1,Ntab22g032570-1.1,	-	-	-	-
SL4.0ch01	-	Datura_stramonium_01G016300.2	-	-	mRNA:Niben1.0Scf004g02024.1	-	-	-	Solanum_lyratum1_03G028450.1	-	-	-	-	Solanum_seaforthianum_01G028560.2	-	-	-	-	DaaT006664.1	-	-	-
SL4.0ch01	-	-	-	-	-	-	-	Solanum_dulcamara_00G228370.1	Solanum_lyratum1_03G033530.1	-	-	-	-	-	-	-	-	-	-	-	-	-
SL4.0ch01	-	Datura_stramonium_01G021060.1	-	-	-	-	-	-	-	-	-	-	-	-	-	-	-	-	DaaT023999.1	-	-	-
SL4.0ch01	-	-	-	Lba02g01146	-	-	-	-	-	-	-	-	-	-	-	-	-	-	-	-	-	-
SL4.0ch01	-	-	-	-	-	-	-	-	-	-	Solanum_mammosum_00G145870.1	-	-	-	-	Solanum_viarum1_01G003610.1	-	-	-	-	-	-
SL4.0ch01	-	-	-	-	mRNA:Niben1.0Scf003g00404.1	-	-	-	-	-	-	-	-	-	-	-	-	-	-	-	-	-
SL4.0ch01	-	-	-	-	mRNA:Niben1.0Scf004g02163.1,mRNA:Niben1.0Scf003g00480.1,	-	-	-	-	-	-	-	-	-	-	-	-	Ntab19g001370-1.1,Ntab22g034660-1.1,	-	-	-	-
SL4.0ch01	-	-	-	-	-	-	-	-	-	-	-	-	Solanum_pseudocapsicum_00G221780.1	-	-	-	-	-	-	-	-	-
SL4.0ch01	-	-	Lycianthes_biflora_12G013130.1	-	-	-	-	-	-	-	-	-	-	-	-	-	-	-	-	-	-	-
SL4.0ch01	mRNA:Solyc01g008910.2.1	-	Lycianthes_biflora_12G016350.1	Lba02g00822	mRNA:Niben1.0Scf004g02167.1	Physalis_angulata_00G555670.1,Physalis_angulata_00G552160.1,	Solanum_capsicoides_00G073390.1	Solanum_dulcamara_00G228420.1	-	Solanum_macrocarpon_01G041720.1	Solanum_mammosum_00G146040.1	Solanum_melongena1_03G040950.1	Solanum_pseudocapsicum_00G233890.1	Solanum_seaforthianum_01G032840.1	Solanum_torvum_01G040630.1	Solanum_viarum1_01G003640.1	DM8C01G05260.1	Ntab22g034680-1.1,Ntab19g001350-1.1,	DaaT024001.1	Cbp01g29570.1	ZLC01G019660.1	pf03G061370.1
SL4.0ch01	mRNA:Solyc01g008920.4.1	Datura_stramonium_01G021030.1	Lycianthes_biflora_12G016340.1	Lba02g00824	mRNA:Niben1.0Scf004g02168.1,mRNA:Niben1.0Scf003g00482.1,	Physalis_angulata_00G555660.1,Physalis_angulata_00G552170.1,	Solanum_capsicoides_00G073380.1	Solanum_dulcamara_00G228430.1	Solanum_lyratum1_03G033500.1	Solanum_macrocarpon_01G041710.1	Solanum_mammosum_00G146050.1	Solanum_melongena1_03G040940.1	Solanum_pseudocapsicum_00G233880.1	Solanum_seaforthianum_01G032830.1	Solanum_torvum_01G040620.1	Solanum_viarum1_01G003650.1	DM8C01G05270.1	Ntab19g001330-1.1,Ntab22g034740-1.1,	DaaT024002.1	Cbp01g29550.1	ZLC01G019670.1	pf03G061360.1
SL4.0ch01	mRNA:Solyc01g008930.4.1	Datura_stramonium_01G021020.1	Lycianthes_biflora_12G016330.1	Lba02g00826	mRNA:Niben1.0Scf004g02169.1,mRNA:Niben1.0Scf003g00483.1,	Physalis_angulata_00G552130.1,Physalis_angulata_00G555690.1,	Solanum_capsicoides_00G073370.1	Solanum_dulcamara_00G228440.1	Solanum_lyratum1_03G033490.1	Solanum_macrocarpon_01G041700.1	Solanum_mammosum_00G146060.1	Solanum_melongena1_03G040930.1	Solanum_pseudocapsicum_00G233870.1	Solanum_seaforthianum_01G032820.1	Solanum_torvum_01G040610.1	Solanum_viarum1_01G003660.1	DM8C01G05280.2	Ntab19g001320-1.1	DaaT024003.1	Cbp01g29520.1	ZLC01G019680.1	pf03G061410.1
SL4.0ch01	-	-	-	-	-	-	Solanum_capsicoides_00G073350.1	Solanum_dulcamara_00G228470.1	Solanum_lyratum1_03G033460.1	Solanum_macrocarpon_01G041680.1	-	Solanum_melongena1_03G040910.1	Solanum_pseudocapsicum_00G233850.1	Solanum_seaforthianum_01G032780.1	Solanum_torvum_01G040570.1	Solanum_viarum1_01G003680.1	-	-	-	-	-	-
SL4.0ch01	-	Datura_stramonium_01G021000.1	-	Lba02g00829	mRNA:Niben1.0Scf003g00484.1,mRNA:Niben1.0Scf004g02170.1,	-	-	Solanum_dulcamara_00G228450.1	Solanum_lyratum1_03G033480.1	-	-	-	-	Solanum_seaforthianum_01G032810.1	-	-	DM8C01G05290.1	Ntab22g034760-1.1	DaaT024004.1	-	ZLC01G019700.1	-
SL4.0ch01	-	-	-	-	-	-	Solanum_capsicoides_00G073360.1	-	-	-	-	-	-	-	-	Solanum_viarum1_01G003670.1	-	-	-	-	-	-
SL4.0ch01	mRNA:Solyc01g008940.2.1	-	-	-	-	-	-	-	-	-	-	-	Solanum_pseudocapsicum_00G233860.1	-	-	-	DM8C01G05300.1	-	-	-	-	-
SL4.0ch01	mRNA:Solyc01g008950.4.1	-	-	-	mRNA:Niben1.0Scf004g02171.1,mRNA:Niben1.0Scf003g00486.1,	Physalis_angulata_00G555710.1,Physalis_angulata_00G552110.1,	Solanum_capsicoides_00G073340.1	Solanum_dulcamara_00G228480.1	Solanum_lyratum1_03G033450.1	Solanum_macrocarpon_01G041670.1	Solanum_mammosum_00G146070.1	Solanum_melongena1_03G040900.1	Solanum_pseudocapsicum_00G233840.1	Solanum_seaforthianum_01G032770.1	Solanum_torvum_01G040560.1	Solanum_viarum1_01G003690.1	DM8C01G05310.1	Ntab19g001290-1.1	DaaT024005.1	Cbp01g29480.1	ZLC01G019780.1	pf03G061420.1
SL4.0ch01	-	-	-	-	-	Physalis_angulata_00G552080.1	-	-	-	-	-	-	-	-	-	-	-	-	-	-	-	pf03G061450.1
SL4.0ch01	mRNA:Solyc01g008960.3.1	Datura_stramonium_01G020970.1	Lycianthes_biflora_12G016280.1	Lba02g00836	mRNA:Niben1.0Scf004g02172.1	Physalis_angulata_00G552100.1,Physalis_angulata_00G555720.1,	Solanum_capsicoides_00G073330.1	Solanum_dulcamara_00G228490.1	Solanum_lyratum1_03G033440.1	Solanum_macrocarpon_01G041660.1	Solanum_mammosum_00G146080.1	Solanum_melongena1_03G040880.1	Solanum_pseudocapsicum_00G233830.1	Solanum_seaforthianum_01G032760.1	Solanum_torvum_01G040540.1	Solanum_viarum1_01G003700.1	DM8C01G05320.1	Ntab22g034840-1.1,Ntab19g001240-1.1,	DaaT024006.1	Cbp01g29460.1	ZLC01G019790.1	pf03G061430.1
SL4.0ch01	mRNA:Solyc01g008970.4.1	Datura_stramonium_01G020960.1	Lycianthes_biflora_12G016270.1	-	mRNA:Niben1.0Scf003g00487.1,mRNA:Niben1.0Scf004g02173.1,	Physalis_angulata_00G552090.1,Physalis_angulata_00G555730.1,	Solanum_capsicoides_00G073320.1	Solanum_dulcamara_00G228500.1	Solanum_lyratum1_03G033430.1	Solanum_macrocarpon_01G041650.1	Solanum_mammosum_00G146090.1	Solanum_melongena1_03G040870.1	Solanum_pseudocapsicum_00G233820.1	Solanum_seaforthianum_01G032750.1	Solanum_torvum_01G040530.1	Solanum_viarum1_01G003710.1	DM8C01G05330.1	Ntab22g034850-1.1,Ntab19g001230-1.1,	DaaT024007.1	Cbp01g29450.1	ZLC01G019800.1	pf03G061440.1
SL4.0ch01	mRNA:Solyc01g008980.3.1	Datura_stramonium_01G020950.1	Lycianthes_biflora_12G016260.1	-	mRNA:Niben1.0Scf003g00489.1,mRNA:Niben1.0Scf004g02174.1,	-	Solanum_capsicoides_00G073310.1	-	-	Solanum_macrocarpon_01G041640.1	-	Solanum_melongena1_03G040860.1	Solanum_pseudocapsicum_00G233810.1	Solanum_seaforthianum_01G032740.1	Solanum_torvum_01G040520.1	Solanum_viarum1_01G003720.1	DM8C01G05340.1	Ntab22g034860-1.1	DaaT024008.1	-	ZLC01G019810.1	pf03G061460.1
SL4.0ch01	mRNA:Solyc01g008990.4.1	Datura_stramonium_01G020940.1	Lycianthes_biflora_12G016250.1	-	mRNA:Niben1.0Scf004g02175.1,mRNA:Niben1.0Scf003g00490.1,	-	Solanum_capsicoides_00G073300.1	Solanum_dulcamara_00G228530.1	Solanum_lyratum1_03G033400.1	Solanum_macrocarpon_01G041630.1	Solanum_mammosum_00G146150.1	Solanum_melongena1_03G040850.1	Solanum_pseudocapsicum_00G233800.1	Solanum_seaforthianum_01G032720.1	Solanum_torvum_01G040510.1	Solanum_viarum1_01G003740.1	-	Ntab19g001220-1.1,Ntab22g034870-1.1,	DaaT024010.1	Cbp01g29430.1	ZLC01G019820.1	-
SL4.0ch01	mRNA:Solyc01g009000.3.1	Datura_stramonium_01G020930.1	-	-	mRNA:Niben1.0Scf004g02176.1,mRNA:Niben1.0Scf003g00494.1,	Physalis_angulata_00G552060.1	-	-	Solanum_lyratum1_03G033390.1	Solanum_macrocarpon_01G041620.2	Solanum_mammosum_00G146170.1	Solanum_melongena1_03G040840.1	-	Solanum_seaforthianum_01G032710.1	Solanum_torvum_01G040500.1	Solanum_viarum1_01G003750.1	DM8C01G05350.1	Ntab19g001210-1.1,Ntab22g034880-1.1,	DaaT024011.1	Cbp01g29410.1	ZLC01G019850.1	pf03G061470.1
SL4.0ch01	mRNA:Solyc01g009010.3.1	Datura_stramonium_01G020920.1	Lycianthes_biflora_12G016210.1	-	mRNA:Niben1.0Scf004g02177.1	Physalis_angulata_00G552050.1,Physalis_angulata_00G555770.1,	Solanum_capsicoides_00G073280.1	Solanum_dulcamara_00G228550.1	Solanum_lyratum1_03G033380.1	Solanum_macrocarpon_01G041610.1	Solanum_mammosum_00G146180.1	Solanum_melongena1_03G040830.1	Solanum_pseudocapsicum_00G233790.1	Solanum_seaforthianum_01G032700.1	Solanum_torvum_01G040490.1	Solanum_viarum1_01G003760.1	DM8C01G05360.1	Ntab19g001200-1.1,Ntab22g034890-1.1,	DaaT024012.1	Cbp01g29400.1	ZLC01G019860.1	pf03G061480.1
SL4.0ch01	-	Datura_stramonium_01G020910.1	-	-	-	-	-	-	-	-	-	-	-	-	-	-	-	-	DaaT024018.1	-	-	-
SL4.0ch01	mRNA:Solyc01g009020.4.1	Datura_stramonium_01G020900.1	Lycianthes_biflora_12G016200.1	-	mRNA:Niben1.0Scf004g02178.1,mRNA:Niben1.0Scf003g00495.1,	Physalis_angulata_00G552040.1,Physalis_angulata_00G555780.1,	Solanum_capsicoides_00G073270.1	Solanum_dulcamara_00G228560.1	Solanum_lyratum1_03G033370.1	Solanum_macrocarpon_01G041600.1	Solanum_mammosum_00G146190.1	Solanum_melongena1_03G040820.1	Solanum_pseudocapsicum_00G233780.1	Solanum_seaforthianum_01G032690.1	Solanum_torvum_01G040480.1	Solanum_viarum1_01G003770.1	DM8C01G05370.1	Ntab22g034910-1.1,Ntab19g001180-1.1,	DaaT024019.1	-	ZLC01G019870.1	pf03G061490.1
SL4.0ch01	mRNA:Solyc01g009030.4.1	Datura_stramonium_01G020890.1	Lycianthes_biflora_12G016190.1	-	mRNA:Niben1.0Scf003g00497.1,mRNA:Niben1.0Scf004g02179.1,	Physalis_angulata_00G555790.2,Physalis_angulata_00G552030.1,	Solanum_capsicoides_00G073260.1	Solanum_dulcamara_00G228570.1	Solanum_lyratum1_03G033360.1	Solanum_macrocarpon_01G041590.1	-	Solanum_melongena1_03G040810.1	-	Solanum_seaforthianum_01G032680.1	Solanum_torvum_01G040470.1	Solanum_viarum1_01G003780.1	DM8C01G05380.1	Ntab22g034930-1.1,Ntab19g001160-1.1,	DaaT024020.1	Cbp01g29380.1	ZLC01G020010.1	-
SL4.0ch01	-	-	-	-	-	Physalis_angulata_00G552020.1	-	-	-	-	-	-	-	-	-	-	-	-	-	-	-	pf03G061500.1
SL4.0ch01	mRNA:Solyc01g009040.4.1	Datura_stramonium_01G020880.1	Lycianthes_biflora_12G016180.1	-	mRNA:Niben1.0Scf003g00498.1,mRNA:Niben1.0Scf004g02180.1,	Physalis_angulata_00G552010.1,Physalis_angulata_00G555810.1,	Solanum_capsicoides_00G073250.1	Solanum_dulcamara_00G228580.1	Solanum_lyratum1_03G033350.1	Solanum_macrocarpon_01G041580.1	-	Solanum_melongena1_03G040800.1	-	Solanum_seaforthianum_01G032670.1	Solanum_torvum_01G040460.1	Solanum_viarum1_01G003790.1	DM8C01G05390.1	Ntab19g001150-1.1,Ntab22g034940-1.1,	DaaT024021.1	Cbp01g29360.1	ZLC01G019990.1	pf03G061510.1
SL4.0ch01	-	-	-	-	-	-	-	-	-	-	-	-	-	-	-	-	-	-	-	Cbp01g29350.1	ZLC01G019980.1	-
SL4.0ch01	mRNA:Solyc01g009050.3.1	Datura_stramonium_01G020870.1	Lycianthes_biflora_12G016170.1	-	mRNA:Niben1.0Scf004g02181.1,mRNA:Niben1.0Scf003g00499.1,	Physalis_angulata_00G552000.1,Physalis_angulata_00G555820.1,	Solanum_capsicoides_00G073240.1	Solanum_dulcamara_00G228590.1	Solanum_lyratum1_03G033340.1	Solanum_macrocarpon_01G041570.1	Solanum_mammosum_00G146240.1	Solanum_melongena1_03G040790.1	Solanum_pseudocapsicum_00G233760.1	Solanum_seaforthianum_01G032660.1	Solanum_torvum_01G040430.1	Solanum_viarum1_01G003800.1	DM8C01G05400.1	Ntab22g034950-1.1,Ntab19g001140-1.1,	DaaT024022.1	Cbp01g29340.1	ZLC01G019970.1	pf03G061520.1
SL4.0ch01	-	-	-	-	-	-	-	-	-	-	Solanum_mammosum_00G146230.1	-	Solanum_pseudocapsicum_00G233770.1	-	-	-	-	-	-	-	-	-
SL4.0ch01	-	-	-	-	-	-	-	-	-	Solanum_macrocarpon_01G041560.1	-	-	-	-	Solanum_torvum_01G040410.1	-	-	-	-	-	-	-
SL4.0ch01	mRNA:Solyc01g009060.3.1	Datura_stramonium_01G020860.2	Lycianthes_biflora_12G016160.1	-	mRNA:Niben1.0Scf003g00500.1	Physalis_angulata_00G551990.1	Solanum_capsicoides_00G073230.1	Solanum_dulcamara_00G228600.1	Solanum_lyratum1_03G033330.1	-	Solanum_mammosum_00G146260.1	Solanum_melongena1_03G040780.1	Solanum_pseudocapsicum_00G233750.1	Solanum_seaforthianum_01G032650.1	-	Solanum_viarum1_01G003810.1	DM8C01G05410.1	Ntab19g001110-1.1,Ntab22g034960-1.1,	DaaT024023.1	Cbp01g29270.1	ZLC01G019890.1	pf03G061530.1
SL4.0ch01	mRNA:Solyc01g009070.3.1	Datura_stramonium_01G020850.1	Lycianthes_biflora_12G016150.1	-	mRNA:Niben1.0Scf003g00501.1	Physalis_angulata_00G555860.1,Physalis_angulata_00G551980.1,	Solanum_capsicoides_00G073220.1	Solanum_dulcamara_00G228610.1	Solanum_lyratum1_03G033320.1	Solanum_macrocarpon_01G041540.2	Solanum_mammosum_00G146270.1	Solanum_melongena1_03G040770.1	-	Solanum_seaforthianum_01G032640.1	Solanum_torvum_01G040390.1	Solanum_viarum1_01G003820.1	DM8C01G05420.1	Ntab19g001100-1.1,Ntab22g034970-1.1,	DaaT024025.1	Cbp01g29260.1	ZLC01G019880.1	pf03G061540.1
SL4.0ch01	mRNA:Solyc01g009080.4.1	Datura_stramonium_01G020840.1	Lycianthes_biflora_12G016140.1	-	mRNA:Niben1.0Scf003g00502.1,mRNA:Niben1.0Scf004g02183.1,	Physalis_angulata_00G555870.1,Physalis_angulata_00G551970.1,	Solanum_capsicoides_00G073210.1	Solanum_dulcamara_00G228620.1	Solanum_lyratum1_03G033310.1	Solanum_macrocarpon_01G041530.1	Solanum_mammosum_00G146280.1	Solanum_melongena1_03G040760.1	Solanum_pseudocapsicum_00G233730.1	Solanum_seaforthianum_01G032630.1	Solanum_torvum_01G040380.1	Solanum_viarum1_01G003830.1	DM8C01G05430.1	Ntab22g034980-1.1,Ntab19g001090-1.1,	DaaT024026.1	Cbp01g29240.1	ZLC01G020020.1	pf03G061550.1
SL4.0ch01	mRNA:Solyc01g009090.3.1	Datura_stramonium_01G020830.2	Lycianthes_biflora_12G016130.1	-	mRNA:Niben1.0Scf003g00504.1,mRNA:Niben1.0Scf004g02184.1,	Physalis_angulata_00G555890.1,Physalis_angulata_00G551950.1,	Solanum_capsicoides_00G073200.1	Solanum_dulcamara_00G228630.1	Solanum_lyratum1_03G033300.1	Solanum_macrocarpon_01G041520.1	Solanum_mammosum_00G146290.1	Solanum_melongena1_03G040750.1	Solanum_pseudocapsicum_00G233720.1	Solanum_seaforthianum_01G032620.1	Solanum_torvum_01G040370.1	Solanum_viarum1_01G003840.1	DM8C01G05440.1	Ntab22g034990-1.1	DaaT024027.1	Cbp01g29230.1	ZLC01G020030.1	pf03G061570.1
SL4.0ch01	-	-	-	-	-	-	Solanum_capsicoides_00G073170.1	Solanum_dulcamara_00G228660.1	Solanum_lyratum1_03G033270.1	Solanum_macrocarpon_01G041470.1	Solanum_mammosum_00G146320.1	Solanum_melongena1_03G040730.1	-	-	-	-	-	-	-	-	-	-
SL4.0ch01	-	-	-	-	-	-	Solanum_capsicoides_00G073150.1	-	-	Solanum_macrocarpon_01G041420.1	-	Solanum_melongena1_03G040710.1	-	-	Solanum_torvum_01G040290.1	-	-	-	-	-	-	-
SL4.0ch01	mRNA:Solyc01g009100.4.1	-	Lycianthes_biflora_12G016120.1	-	mRNA:Niben1.0Scf004g02185.1	Physalis_angulata_00G555880.1,Physalis_angulata_00G551960.1,	-	-	Solanum_lyratum1_03G033280.1	Solanum_macrocarpon_01G041510.1	Solanum_mammosum_00G146300.1	-	-	Solanum_seaforthianum_01G032610.1	Solanum_torvum_01G040360.1	-	DM8C01G05450.1	Ntab19g001060-1.1,Ntab22g035000-1.1,	DaaT024028.1	Cbp01g29180.1	ZLC01G020040.1	pf03G061560.1
SL4.0ch01	-	-	-	-	-	-	Solanum_capsicoides_00G073180.1	-	-	-	-	-	-	-	Solanum_torvum_01G040350.1	Solanum_viarum1_01G003860.1	-	-	-	-	-	-
SL4.0ch01	-	-	-	-	-	-	-	-	-	-	Solanum_mammosum_00G146380.1	-	-	-	Solanum_torvum_01G040280.1	-	-	-	-	-	-	-
SL4.0ch01	-	-	-	-	-	-	-	-	-	-	-	-	-	Solanum_seaforthianum_01G032520.1	-	-	DM8C01G05670.1	-	-	-	-	-
SL4.0ch01	-	-	-	-	-	Physalis_angulata_00G551930.1	-	-	-	-	-	-	-	-	-	-	-	-	-	-	-	pf03G061580.1
SL4.0ch01	-	-	-	-	mRNA:Niben1.0Scf003g00506.1	-	-	-	-	-	-	-	-	-	-	-	-	Ntab19g001040-1.1,Ntab22g035050-1.1,	-	-	-	-
SL4.0ch01	-	-	-	-	-	-	-	-	-	Solanum_macrocarpon_01G041410.1	-	Solanum_melongena1_03G040700.1	-	-	-	-	-	-	-	-	-	-
SL4.0ch01	mRNA:Solyc01g009120.3.1	-	-	-	-	-	-	-	-	-	-	-	-	-	-	-	DM8C01G05680.1	-	-	-	-	-
SL4.0ch01	-	-	-	-	-	-	-	Solanum_dulcamara_00G228650.1	-	-	-	-	-	-	-	-	DM8C01G05530.1	-	-	-	-	-
SL4.0ch01	-	-	-	-	-	-	-	-	-	-	-	-	-	-	Solanum_torvum_01G040300.1	-	DM8C01G05560.1	-	-	-	-	-
SL4.0ch01	-	-	-	-	-	-	-	-	-	-	-	-	-	-	Solanum_torvum_01G040310.1	-	DM8C01G05660.1	-	-	-	-	-
SL4.0ch01	mRNA:Solyc01g009160.2.1	Datura_stramonium_01G020660.1	Lycianthes_biflora_12G016080.1	Lba02g00688	-	Physalis_angulata_00G555910.1,Physalis_angulata_00G551940.1,	-	Solanum_dulcamara_00G228680.1	Solanum_lyratum1_03G033230.1	Solanum_macrocarpon_01G041390.1	Solanum_mammosum_00G146420.1	Solanum_melongena1_03G040610.1	Solanum_pseudocapsicum_00G233680.1	Solanum_seaforthianum_01G032490.1	Solanum_torvum_01G040260.1	Solanum_viarum1_01G003920.1	DM8C01G05720.1	Ntab22g035030-1.1	DaaT024039.1	Cbp01g29160.1	ZLC01G020100.1	pf03G061590.1
SL4.0ch01	-	-	Lycianthes_biflora_12G016090.1	Lba02g00687	-	-	Solanum_capsicoides_00G073060.1	Solanum_dulcamara_00G228690.1	Solanum_lyratum1_03G033240.1	Solanum_macrocarpon_01G041400.1	Solanum_mammosum_00G146400.1	-	Solanum_pseudocapsicum_00G233690.1	Solanum_seaforthianum_01G032500.1	Solanum_torvum_01G040270.1	Solanum_viarum1_01G003910.1	DM8C01G05710.1	-	DaaT024038.1	Cbp01g29150.1	ZLC01G020110.1	-
SL4.0ch01	mRNA:Solyc01g009170.4.1	Datura_stramonium_01G020650.1	Lycianthes_biflora_12G016070.1	-	mRNA:Niben1.0Scf003g00507.1,mRNA:Niben1.0Scf004g02190.1,	Physalis_angulata_00G555920.1	-	Solanum_dulcamara_00G228720.1	Solanum_lyratum1_03G033190.1	Solanum_macrocarpon_01G041380.1	Solanum_mammosum_00G146430.1	Solanum_melongena1_03G040600.1	-	Solanum_seaforthianum_01G032480.1	Solanum_torvum_01G040250.1	Solanum_viarum1_01G003930.1	DM8C01G05730.1	Ntab19g001030-1.1,Ntab22g035060-1.1,	DaaT024040.1	Cbp01g29120.1	ZLC01G020130.1	pf03G061600.1
SL4.0ch01	-	-	-	-	-	-	-	-	-	-	-	-	-	-	-	-	-	-	-	-	-	-
SL4.0ch01	-	-	-	-	mRNA:Niben1.0Scf004g02189.1	-	-	-	-	-	-	-	-	-	-	-	-	-	-	-	-	-
SL4.0ch01	-	-	-	-	mRNA:Niben1.0Scf004g02186.1,mRNA:Niben1.0Scf003g00505.1,	-	-	-	-	-	-	-	-	-	-	-	-	Ntab19g001050-1.1,Ntab22g035020-1.1,	-	-	-	-
SL4.0ch01	mRNA:Solyc01g009180.4.1	Datura_stramonium_01G020620.1	Lycianthes_biflora_12G016060.1	-	mRNA:Niben1.0Scf004g02191.1	Physalis_angulata_00G555930.1,Physalis_angulata_00G551910.1,	Solanum_capsicoides_00G073030.1	Solanum_dulcamara_00G228730.1	Solanum_lyratum1_03G033180.1	Solanum_macrocarpon_01G041370.1	Solanum_mammosum_00G146440.1	Solanum_melongena1_03G040590.1	Solanum_pseudocapsicum_00G233660.1	Solanum_seaforthianum_01G032470.1	Solanum_torvum_01G040240.1	Solanum_viarum1_01G003940.1	DM8C01G05750.1	Ntab22g035070-1.1,Ntab19g001020-1.1,	DaaT024041.1	Cbp01g29110.1	ZLC01G020150.1	pf03G061610.1
SL4.0ch01	-	-	-	-	-	-	-	-	-	-	-	-	-	-	-	-	-	-	-	-	-	-
SL4.0ch01	-	-	-	-	mRNA:Niben1.0Scf003g00522.1	-	-	-	-	-	-	-	-	-	-	-	-	Ntab22g035310-1.1,Ntab22g035160-1.1,Ntab19g000910-1.1,	-	-	-	-
SL4.0ch01	mRNA:Solyc01g009190.3.1	-	Lycianthes_biflora_12G016050.2	-	-	Physalis_angulata_00G555940.1,Physalis_angulata_00G551900.1,	Solanum_capsicoides_00G073020.1	Solanum_dulcamara_00G228740.1	Solanum_lyratum1_03G033170.1	Solanum_macrocarpon_01G041360.1	Solanum_mammosum_00G146450.1	Solanum_melongena1_03G040580.1	Solanum_pseudocapsicum_00G233650.1	Solanum_seaforthianum_01G032460.1	-	Solanum_viarum1_01G003950.1	DM8C01G05760.1	-	DaaT024042.1	Cbp01g29100.1	ZLC01G020160.1	pf03G061620.1
SL4.0ch01	mRNA:Solyc01g009220.3.1	Datura_stramonium_01G020580.1	Lycianthes_biflora_12G016010.1	-	-	Physalis_angulata_00G551880.1	-	Solanum_dulcamara_00G228770.1	Solanum_lyratum1_03G033130.1	Solanum_macrocarpon_01G041330.1	-	-	-	Solanum_seaforthianum_01G032430.1	Solanum_torvum_01G040180.1	-	DM8C01G05790.1	-	DaaT024045.1	Cbp01g29070.1	ZLC01G020180.1	pf03G061640.1
SL4.0ch01	mRNA:Solyc01g009230.4.1	Datura_stramonium_01G020570.1	Lycianthes_biflora_12G016000.1	Lba02g00695	mRNA:Niben1.0Scf003g00528.1,mRNA:Niben1.0Scf004g02202.1,	-	Solanum_capsicoides_00G072990.1	Solanum_dulcamara_00G228780.1	Solanum_lyratum1_03G033120.1	Solanum_macrocarpon_01G041320.1	Solanum_mammosum_00G146480.1	Solanum_melongena1_03G040550.1	Solanum_pseudocapsicum_00G233630.1	Solanum_seaforthianum_01G032420.1	Solanum_torvum_01G040170.1	Solanum_viarum1_01G003980.1	DM8C01G05800.1	Ntab22g035200-1.1,Ntab19g000860-1.1,	DaaT024046.1	Cbp01g29060.1	ZLC01G020200.1	-
SL4.0ch01	-	-	-	-	-	Physalis_angulata_00G551890.1	Solanum_capsicoides_00G073010.1	-	-	-	Solanum_mammosum_00G146460.1	Solanum_melongena1_03G040570.1	-	-	-	Solanum_viarum1_01G003960.1	-	Ntab22g035150-1.1,Ntab22g035320-1.1,	-	-	-	pf03G061630.1
SL4.0ch01	-	-	-	-	mRNA:Niben1.0Scf003g00529.1	-	-	-	-	Solanum_macrocarpon_01G041280.1	-	-	-	-	-	-	-	-	-	Cbp01g29020.1	-	-
SL4.0ch01	-	-	-	-	mRNA:Niben1.0Scf003g00527.1	-	-	-	-	-	-	-	-	-	-	-	-	Ntab19g000880-1.1	-	-	-	-
SL4.0ch01	mRNA:Solyc01g009240.4.1	Datura_stramonium_01G020560.1	Lycianthes_biflora_12G015950.1	Lba02g00697	-	-	Solanum_capsicoides_00G072980.1	Solanum_dulcamara_00G228790.1	Solanum_lyratum1_03G033110.1	Solanum_macrocarpon_01G041310.1	Solanum_mammosum_00G146500.1	Solanum_melongena1_03G040510.1	Solanum_pseudocapsicum_00G233620.1	Solanum_seaforthianum_01G032410.1	Solanum_torvum_01G040160.1	Solanum_viarum1_01G004000.1	DM8C01G05820.1	Ntab22g035220-1.1,Ntab19g000810-1.1,	DaaT024047.1	-	ZLC01G020230.1	pf03G082420.1
SL4.0ch01	mRNA:Solyc01g009245.1.1	Datura_stramonium_01G020550.1	Lycianthes_biflora_12G015940.1	Lba02g00698	mRNA:Niben1.0Scf003g00530.1,mRNA:Niben1.0Scf004g02205.1,	-	Solanum_capsicoides_00G072950.1	Solanum_dulcamara_00G228800.1	Solanum_lyratum1_03G033100.1	Solanum_macrocarpon_01G041290.1	Solanum_mammosum_00G146510.1	Solanum_melongena1_03G040520.1	Solanum_pseudocapsicum_00G233610.1	Solanum_seaforthianum_01G032400.1	Solanum_torvum_01G040140.1	Solanum_viarum1_01G004010.1	DM8C01G05830.1	Ntab19g000820-1.1	DaaT024048.1	Cbp01g29010.1	ZLC01G020240.1	pf03G082410.1
SL4.0ch01	mRNA:Solyc01g009250.3.1	Datura_stramonium_01G020540.1	Lycianthes_biflora_12G015930.1	-	-	Physalis_angulata_00G551870.1	Solanum_capsicoides_00G072940.1	Solanum_dulcamara_00G228810.1	Solanum_lyratum1_03G033090.1	Solanum_macrocarpon_01G041300.1	Solanum_mammosum_00G146520.1	Solanum_melongena1_03G040530.1	Solanum_pseudocapsicum_00G233600.1	Solanum_seaforthianum_01G032390.1	-	Solanum_viarum1_01G004020.1	DM8C01G05840.1	-	DaaT024049.1	Cbp01g28990.1	ZLC01G020250.1	pf03G061650.1
SL4.0ch01	mRNA:Solyc01g009260.1.1	Datura_stramonium_01G020520.1	Lycianthes_biflora_12G015870.1	Lba02g00700	mRNA:Niben1.0Scf003g00531.1	-	Solanum_capsicoides_00G072920.1	Solanum_dulcamara_00G228830.1	Solanum_lyratum1_03G033070.1	Solanum_macrocarpon_01G041270.1	Solanum_mammosum_00G146540.1	Solanum_melongena1_03G040500.1	Solanum_pseudocapsicum_00G233590.1	Solanum_seaforthianum_01G032380.1	Solanum_torvum_01G040130.1	Solanum_viarum1_01G004040.1	DM8C01G05860.1	Ntab22g035250-1.1	DaaT024056.1,DaaT024050.1,	Cbp01g28980.1	ZLC01G020280.1	-
SL4.0ch01	mRNA:Solyc01g009280.4.1	-	-	Lba02g00704	mRNA:Niben1.0Scf003g00532.1,mRNA:Niben1.0Scf004g02207.1,	-	Solanum_capsicoides_00G072910.1	Solanum_dulcamara_00G228850.1	Solanum_lyratum1_03G033050.1	Solanum_macrocarpon_01G041250.1	Solanum_mammosum_00G146550.1	Solanum_melongena1_03G040490.1	Solanum_pseudocapsicum_00G233570.1	Solanum_seaforthianum_01G032360.1	Solanum_torvum_01G040110.1	Solanum_viarum1_01G004050.1	DM8C01G05870.1	Ntab19g000800-1.1,Ntab22g035260-1.1,	DaaT024057.1	Cbp01g28950.1	ZLC01G020290.1	pf03G082430.1
SL4.0ch01	mRNA:Solyc01g009290.4.1	-	Lycianthes_biflora_12G015780.1	Lba02g00705	mRNA:Niben1.0Scf003g00533.1,mRNA:Niben1.0Scf004g02208.1,	-	Solanum_capsicoides_00G072900.1	Solanum_dulcamara_00G228870.1	Solanum_lyratum1_03G033030.1	-	-	-	Solanum_pseudocapsicum_00G233560.1	Solanum_seaforthianum_01G032350.1	Solanum_torvum_01G040100.1	Solanum_viarum1_01G004060.1	DM8C01G05880.1	Ntab19g000770-1.1,Ntab22g035280-1.1,	DaaT024067.1	Cbp01g28940.1	ZLC01G020310.1	pf03G082440.1
SL4.0ch01	-	-	-	-	-	-	-	Solanum_dulcamara_00G228860.1	Solanum_lyratum1_03G033040.1	-	-	-	-	-	-	-	-	-	-	-	-	-
SL4.0ch01	-	-	-	-	-	-	-	-	-	-	-	-	-	-	-	-	-	-	-	-	-	-
SL4.0ch01	mRNA:Solyc01g009300.3.1	Datura_stramonium_01G020490.1	Lycianthes_biflora_12G015740.1	Lba02g00706	mRNA:Niben1.0Scf003g00534.1	-	Solanum_capsicoides_00G072890.1	Solanum_dulcamara_00G228880.1	Solanum_lyratum1_03G033020.1	Solanum_macrocarpon_01G041240.1	Solanum_mammosum_00G146570.1	Solanum_melongena1_03G040480.1	Solanum_pseudocapsicum_00G233550.1	Solanum_seaforthianum_01G032340.1	Solanum_torvum_01G040090.1	Solanum_viarum1_01G004080.1	DM8C01G05920.1	Ntab19g000760-1.1,Ntab22g035290-1.1,	DaaT024070.1	Cbp01g28930.1	ZLC01G020320.1	pf03G082450.1
SL4.0ch01	-	-	-	-	-	-	-	-	-	-	-	Solanum_melongena1_03G040460.1	-	-	-	-	-	-	-	-	-	-
SL4.0ch01	-	-	-	-	-	-	Solanum_capsicoides_00G072880.1	-	-	-	Solanum_mammosum_00G146670.1	-	-	-	-	-	-	-	-	-	-	-
SL4.0ch01	mRNA:Solyc01g009310.3.1	Datura_stramonium_01G020430.1	Lycianthes_biflora_12G015730.1	Lba02g00707	-	-	Solanum_capsicoides_00G072860.1	Solanum_dulcamara_00G228890.1	Solanum_lyratum1_03G033010.1	Solanum_macrocarpon_01G041220.1	Solanum_mammosum_00G146720.1	Solanum_melongena1_03G040450.1	Solanum_pseudocapsicum_00G233520.1	Solanum_seaforthianum_01G032310.1	Solanum_torvum_01G040080.1	Solanum_viarum1_01G004100.1	DM8C01G05930.1	-	DaaT024071.1	Cbp01g28890.1	ZLC01G020370.1	pf03G082460.1
SL4.0ch01	-	-	Lycianthes_biflora_12G015650.1	Lba02g00718	-	-	Solanum_capsicoides_00G072790.1	Solanum_dulcamara_00G228950.1	-	-	Solanum_mammosum_00G146820.1	Solanum_melongena1_03G040360.1	Solanum_pseudocapsicum_00G233320.1	-	Solanum_torvum_01G040010.1	Solanum_viarum1_01G004170.1	DM8C01G06020.1	-	DaaT024081.1	Cbp01g28800.1	ZLC01G020530.1	-
SL4.0ch01	-	-	-	-	-	-	-	-	-	Solanum_macrocarpon_01G041170.1	-	Solanum_melongena1_03G040400.1	-	-	-	-	-	-	-	-	-	-
SL4.0ch01	-	-	-	-	-	-	-	-	-	Solanum_macrocarpon_01G041200.1	-	Solanum_melongena1_03G040430.1	-	-	-	-	-	-	-	-	-	-
SL4.0ch01	mRNA:Solyc01g009320.2.1	Datura_stramonium_01G020420.1	Lycianthes_biflora_12G015720.1	Lba02g00708	mRNA:Niben1.0Scf004g02210.1	-	Solanum_capsicoides_00G072850.1	-	Solanum_lyratum1_03G033000.1	-	Solanum_mammosum_00G146730.1	-	Solanum_pseudocapsicum_00G233510.1	Solanum_seaforthianum_01G032300.1	Solanum_torvum_01G040070.1	Solanum_viarum1_01G004110.1	DM8C01G05940.1	Ntab19g000740-1.1,Ntab22g035300-1.1,	DaaT024072.1	Cbp01g28880.1	ZLC01G020380.1	-
SL4.0ch01	-	-	-	-	-	-	-	-	-	-	-	-	Solanum_pseudocapsicum_00G233490.1	Solanum_seaforthianum_01G032280.1	-	-	-	-	-	Cbp01g28870.1	-	-
SL4.0ch01	-	-	-	-	-	-	-	-	-	-	-	-	-	-	-	-	-	Ntab19g000700-1.1	-	Cbp01g28840.1	-	-
SL4.0ch01	mRNA:Solyc01g009340.4.1	Datura_stramonium_01G020390.1	Lycianthes_biflora_12G015680.1	Lba02g00716	-	-	Solanum_capsicoides_00G072820.1	Solanum_dulcamara_00G228930.1	Solanum_lyratum1_03G032980.1	Solanum_macrocarpon_01G041180.1	-	-	Solanum_pseudocapsicum_00G233480.1	Solanum_seaforthianum_01G032270.1	Solanum_torvum_01G040040.1	-	DM8C01G05970.1	-	DaaT024075.1	Cbp01g28850.1	ZLC01G020430.1	-
SL4.0ch01	-	Datura_stramonium_01G020400.1	Lycianthes_biflora_12G015690.1	Lba02g00713	-	-	Solanum_capsicoides_00G072830.1	Solanum_dulcamara_00G228920.1	Solanum_lyratum1_03G032990.1	Solanum_macrocarpon_01G041190.1	Solanum_mammosum_00G146750.1	Solanum_melongena1_03G040420.1	-	-	Solanum_torvum_01G040050.1	Solanum_viarum1_01G004130.1	DM8C01G05960.1	-	DaaT024074.1	-	ZLC01G020410.1	-
SL4.0ch01	mRNA:Solyc01g009350.2.1	Datura_stramonium_01G020380.1	-	-	-	-	Solanum_capsicoides_00G072810.1	Solanum_dulcamara_00G228940.1	Solanum_lyratum1_03G032970.1	-	Solanum_mammosum_00G146780.1	-	-	Solanum_seaforthianum_01G032260.1	Solanum_torvum_01G040030.1	-	DM8C01G05990.1	Ntab22g035360-1.1	DaaT024076.1	-	ZLC01G020440.1	-
SL4.0ch01	-	-	-	-	-	-	Solanum_capsicoides_00G072800.1	-	-	Solanum_macrocarpon_01G041160.1	Solanum_mammosum_00G146790.1	Solanum_melongena1_03G040370.1	-	-	Solanum_torvum_01G040020.1	Solanum_viarum1_01G004160.1	-	-	-	-	-	-
SL4.0ch01	mRNA:Solyc01g009370.2.1	Datura_stramonium_01G020340.1	Lycianthes_biflora_12G015630.1	-	-	Physalis_angulata_00G527680.1,Physalis_angulata_00G361990.1,	Solanum_capsicoides_00G072780.1	Solanum_dulcamara_00G228970.1	Solanum_lyratum1_03G032940.1	Solanum_macrocarpon_01G041140.1	Solanum_mammosum_00G146830.1	Solanum_melongena1_03G040350.1	Solanum_pseudocapsicum_00G233310.1	Solanum_seaforthianum_01G032240.1	Solanum_torvum_01G040000.1	Solanum_viarum1_01G004180.1	-	-	DaaT024089.1	-	ZLC01G020560.1	pf03G063090.1
SL4.0ch01	mRNA:Solyc01g009380.3.1	-	Lycianthes_biflora_12G015620.1	-	mRNA:Niben1.0Scf003g00538.1,mRNA:Niben1.0Scf004g02213.1,	-	Solanum_capsicoides_00G072770.1	Solanum_dulcamara_00G229000.1	Solanum_lyratum1_03G032930.1	Solanum_macrocarpon_01G041130.1	Solanum_mammosum_00G146840.1	Solanum_melongena1_03G040340.1	Solanum_pseudocapsicum_00G233300.1	Solanum_seaforthianum_01G032230.1	Solanum_torvum_01G039990.1	Solanum_viarum1_01G004190.1	DM8C01G06040.1	Ntab22g035380-1.1,Ntab19g000680-1.1,	DaaT024091.1	Cbp01g28750.1	ZLC01G020570.1	-
SL4.0ch01	-	-	-	-	-	-	-	-	-	-	-	-	-	-	-	-	-	-	DaaT024090.1	Cbp01g28760.1	-	-
SL4.0ch01	-	-	-	-	mRNA:Niben1.0Scf004g02212.1	-	-	-	-	-	-	-	-	-	-	-	-	Ntab22g035370-1.1,Ntab19g000690-1.1,	-	-	-	-
SL4.0ch01	mRNA:Solyc01g009390.4.1	Datura_stramonium_01G020310.1	Lycianthes_biflora_12G015610.1	Lba02g00640	mRNA:Niben1.0Scf004g02214.1	-	Solanum_capsicoides_00G072760.1	Solanum_dulcamara_00G229010.1	Solanum_lyratum1_03G032920.1	Solanum_macrocarpon_01G041120.1	Solanum_mammosum_00G146850.1	Solanum_melongena1_03G040330.1	Solanum_pseudocapsicum_00G233290.1	Solanum_seaforthianum_01G032220.1	Solanum_torvum_01G039980.1	Solanum_viarum1_01G004200.1	DM8C01G06050.1	Ntab19g000670-1.1,Ntab22g035390-1.1,	-	Cbp01g28730.1	ZLC01G020600.1	pf03G082470.1
SL4.0ch01	-	-	-	-	-	-	Solanum_capsicoides_00G072630.1	-	Solanum_lyratum1_03G032870.1	-	-	-	-	-	-	-	-	-	-	-	-	-
SL4.0ch01	mRNA:Solyc01g009400.3.1	Datura_stramonium_01G020300.1	Lycianthes_biflora_12G015580.1	Lba02g00636	mRNA:Niben1.0Scf003g00540.1,mRNA:Niben1.0Scf004g02215.1,	-	Solanum_capsicoides_00G072620.1	Solanum_dulcamara_00G229020.1	-	Solanum_macrocarpon_01G041110.1	-	Solanum_melongena1_03G040320.1	Solanum_pseudocapsicum_00G233270.1	Solanum_seaforthianum_01G032210.1	Solanum_torvum_01G039960.1	Solanum_viarum1_01G004550.1	-	Ntab22g035400-1.1,Ntab19g000660-1.1,	DaaT024094.1	-	-	-
SL4.0ch01	-	-	-	-	mRNA:Niben1.0Scf003g00542.1	-	Solanum_capsicoides_00G072670.1	Solanum_dulcamara_00G229030.1	Solanum_lyratum1_03G032880.1	-	-	Solanum_melongena1_03G040020.1	Solanum_pseudocapsicum_00G233210.1	Solanum_seaforthianum_01G032190.1	-	-	DM8C01G06180.1,DM8C01G06100.1,	Ntab19g000620-1.1,Ntab22g035600-1.1,Ntab22g035500-1.1,Ntab22g035430-1.1,	-	-	-	-
SL4.0ch01	-	Datura_stramonium_01G020140.1	-	-	-	-	-	-	-	-	-	-	-	-	-	-	-	-	-	-	-	-
SL4.0ch01	-	-	-	-	-	-	-	-	Solanum_lyratum1_03G032860.1	-	-	-	Solanum_pseudocapsicum_00G233160.1	-	-	-	-	-	-	-	-	-
SL4.0ch01	-	-	-	-	mRNA:Niben1.0Scf004g02216.1,mRNA:Niben1.0Scf003g00541.1,	-	-	-	-	-	-	-	-	-	-	-	-	Ntab19g000650-1.1,Ntab22g035410-1.1,	-	-	-	-
SL4.0ch01	mRNA:Solyc01g009420.4.1	Datura_stramonium_01G020130.1	Lycianthes_biflora_12G015530.1	Lba02g00628	mRNA:Niben1.0Scf004g02231.1,mRNA:Niben1.0Scf003g00543.1,	-	Solanum_capsicoides_00G072600.1	Solanum_dulcamara_00G229040.1	Solanum_lyratum1_03G032850.1	Solanum_macrocarpon_01G041080.1	Solanum_mammosum_00G146980.1	Solanum_melongena1_03G040300.1	Solanum_pseudocapsicum_00G233140.1	Solanum_seaforthianum_01G032140.1	Solanum_torvum_01G039900.1	Solanum_viarum1_01G004350.1	DM8C01G06220.1	Ntab19g000430-1.1	DaaT024097.1	Cbp01g28720.1	ZLC01G020620.1	-
SL4.0ch01	-	-	-	-	-	-	-	-	-	Solanum_macrocarpon_01G041070.1	-	-	Solanum_pseudocapsicum_00G233120.1	-	-	-	DM8C01G06230.1	-	-	-	-	-
SL4.0ch01	-	Datura_stramonium_01G020290.1	Lycianthes_biflora_12G015570.1	-	-	-	-	-	-	-	-	-	-	-	-	-	-	-	DaaT024095.1	-	-	-
SL4.0ch01	-	-	-	-	-	-	-	-	-	-	-	-	-	-	Solanum_torvum_01G039630.1	Solanum_viarum1_01G004290.1	-	-	-	-	-	-
SL4.0ch01	-	-	-	-	-	-	Solanum_capsicoides_00G072590.1	-	Solanum_lyratum1_03G032840.1	-	Solanum_mammosum_00G146990.1	-	Solanum_pseudocapsicum_00G233130.1	-	Solanum_torvum_01G039890.1	-	-	-	-	-	-	-
SL4.0ch01	mRNA:Solyc01g009430.3.1	Datura_stramonium_01G020110.1	Lycianthes_biflora_12G015510.1	Lba02g00625	mRNA:Niben1.0Scf003g00545.1	-	Solanum_capsicoides_00G072560.1	Solanum_dulcamara_00G229070.1	Solanum_lyratum1_03G032820.1	Solanum_macrocarpon_01G041060.1	Solanum_mammosum_00G147020.1	Solanum_melongena1_03G040280.1	Solanum_pseudocapsicum_00G233110.1	Solanum_seaforthianum_01G032120.1	Solanum_torvum_01G039870.1	Solanum_viarum1_01G004370.1	DM8C01G06240.1	Ntab19g000440-1.1	DaaT024100.1	Cbp01g28700.1	ZLC01G020640.1	-
SL4.0ch01	-	Datura_stramonium_01G020120.1	Lycianthes_biflora_12G015520.1	-	mRNA:Niben1.0Scf003g00544.1,mRNA:Niben1.0Scf004g02230.1,	-	Solanum_capsicoides_00G072570.1	Solanum_dulcamara_00G229060.1	Solanum_lyratum1_03G032830.1	-	Solanum_mammosum_00G147010.1	Solanum_melongena1_03G040290.1	-	Solanum_seaforthianum_01G032130.1	Solanum_torvum_01G039880.1	Solanum_viarum1_01G004360.1	-	Ntab19g000470-1.1	DaaT024099.1	Cbp01g28710.1	ZLC01G020630.1	-
SL4.0ch01	-	-	-	-	-	-	-	-	-	-	-	-	-	-	Solanum_torvum_01G039810.1	-	-	-	-	-	-	-
SL4.0ch01	mRNA:Solyc01g009440.3.1	Datura_stramonium_01G020070.1	Lycianthes_biflora_12G015500.1	Lba02g00623	mRNA:Niben1.0Scf004g02229.1	-	Solanum_capsicoides_00G072550.1	Solanum_dulcamara_00G229080.1	Solanum_lyratum1_03G032810.1	Solanum_macrocarpon_01G041050.1	Solanum_mammosum_00G147030.1	Solanum_melongena1_03G040270.1	Solanum_pseudocapsicum_00G233100.1	Solanum_seaforthianum_01G032110.1	Solanum_torvum_01G039860.1	Solanum_viarum1_01G004390.1	DM8C01G06250.1	Ntab19g000480-1.1	DaaT024101.1	Cbp01g28680.1	ZLC01G020680.1	-
SL4.0ch01	mRNA:Solyc01g009443.1.1	-	Lycianthes_biflora_12G015460.1	Lba02g00622	mRNA:Niben1.0Scf004g02228.1,mRNA:Niben1.0Scf003g00546.1,	-	Solanum_capsicoides_00G072540.1	Solanum_dulcamara_00G229090.1	Solanum_lyratum1_03G032800.1	Solanum_macrocarpon_01G041040.1	Solanum_mammosum_00G147040.1	Solanum_melongena1_03G040260.1	Solanum_pseudocapsicum_00G233090.1	Solanum_seaforthianum_01G032070.1	Solanum_torvum_01G039850.1	Solanum_viarum1_01G004400.1	DM8C01G06260.1	Ntab19g000490-1.1,Ntab22g035710-1.1,	DaaT024102.1	Cbp01g28670.1	ZLC01G020690.1	-
SL4.0ch01	mRNA:Solyc01g009447.1.1	-	-	-	-	-	-	Solanum_dulcamara_00G229100.1	Solanum_lyratum1_03G032790.1	-	-	-	Solanum_pseudocapsicum_00G233080.1	-	-	-	DM8C01G06270.1	-	-	-	-	-
SL4.0ch01	mRNA:Solyc01g009470.2.1	Datura_stramonium_01G020040.2	-	Lba02g00619	mRNA:Niben1.0Scf004g02227.1,mRNA:Niben1.0Scf003g00549.1,	-	Solanum_capsicoides_00G072520.1	Solanum_dulcamara_00G229110.1	Solanum_lyratum1_03G032780.1	-	Solanum_mammosum_00G147060.1	Solanum_melongena1_03G040240.1	Solanum_pseudocapsicum_00G233070.1	Solanum_seaforthianum_01G032030.1	Solanum_torvum_01G039830.1	Solanum_viarum1_01G004420.1	DM8C01G06280.1	Ntab22g035690-1.1,Ntab19g000510-1.1,	DaaT024105.1	Cbp01g28620.1	ZLC01G020800.1	-
SL4.0ch01	-	-	-	-	mRNA:Niben1.0Scf004g02226.1	-	-	-	-	-	-	-	-	-	-	Solanum_viarum1_01G004450.1	-	-	-	-	-	-
SL4.0ch01	-	-	-	-	-	-	-	-	-	Solanum_macrocarpon_01G040920.1	-	-	-	-	-	-	-	-	-	-	ZLC01G020790.1	-
SL4.0ch01	mRNA:Solyc01g009480.4.1	-	Lycianthes_biflora_12G015440.1	Lba02g00617	mRNA:Niben1.0Scf003g00550.1	-	Solanum_capsicoides_00G072510.1	-	-	Solanum_macrocarpon_01G040910.1	-	Solanum_melongena1_03G040230.1	Solanum_pseudocapsicum_00G233060.1	Solanum_seaforthianum_01G032000.1	-	-	DM8C01G06290.1	Ntab22g035680-1.1,Ntab19g000520-1.1,	-	Cbp01g28590.1	-	-
SL4.0ch01	-	Datura_stramonium_01G020010.1	-	Lba02g00615	-	-	-	-	-	-	-	-	-	-	-	-	-	Ntab22g035660-1.1	-	Cbp01g28560.1	-	-
SL4.0ch01	-	-	-	-	-	-	-	-	-	-	-	-	-	-	-	-	-	-	-	Cbp01g28580.1	ZLC01G020850.1	-
SL4.0ch01	-	-	-	-	-	-	-	-	-	-	-	-	-	-	-	-	-	Ntab22g035630-1.1	-	-	-	-
SL4.0ch01	mRNA:Solyc01g009490.1.1	-	-	-	-	-	Solanum_capsicoides_00G072490.1	Solanum_dulcamara_00G229140.1	Solanum_lyratum1_03G032750.1	Solanum_macrocarpon_01G040870.1	Solanum_mammosum_00G147090.1	Solanum_melongena1_03G040210.1	Solanum_pseudocapsicum_00G233050.1	Solanum_seaforthianum_01G031980.1	Solanum_torvum_01G039790.1	Solanum_viarum1_01G004460.1	DM8C01G06310.1	-	-	-	-	-
SL4.0ch01	-	-	-	-	-	-	-	Solanum_dulcamara_00G229130.1	-	-	Solanum_mammosum_00G147080.1	-	-	-	-	-	-	-	-	-	ZLC01G020880.1	-
SL4.0ch01	-	-	-	-	-	-	-	-	-	Solanum_macrocarpon_01G040810.1	-	Solanum_melongena1_03G040170.1	-	-	-	-	-	-	-	-	-	-
SL4.0ch01	-	-	-	-	-	-	-	-	-	Solanum_macrocarpon_01G040820.1	-	Solanum_melongena1_03G040180.1	-	-	-	-	-	-	-	-	-	-
SL4.0ch01	-	-	-	-	-	-	-	-	-	Solanum_macrocarpon_01G040860.1	-	Solanum_melongena1_03G040190.1	-	-	-	-	-	-	-	-	-	-
SL4.0ch01	mRNA:Solyc01g009505.1.1	Datura_stramonium_01G019970.1	Lycianthes_biflora_12G015390.1	Lba02g00610	-	-	Solanum_capsicoides_00G072470.1	Solanum_dulcamara_00G229160.1	Solanum_lyratum1_03G032730.1	Solanum_macrocarpon_01G040790.1	Solanum_mammosum_00G147110.1	Solanum_melongena1_03G040150.1	Solanum_pseudocapsicum_00G233030.1	Solanum_seaforthianum_01G031960.1	Solanum_torvum_01G039770.1	Solanum_viarum1_01G004480.1	DM8C01G06370.1	Ntab19g000550-1.1	-	-	ZLC01G020900.1	-
SL4.0ch01	-	-	-	-	-	-	-	-	-	Solanum_macrocarpon_01G040800.1	-	Solanum_melongena1_03G040160.1	-	-	-	-	DM8C01G06360.1	-	-	-	ZLC01G020890.1	-
SL4.0ch01	mRNA:Solyc01g009510.2.1	-	-	-	-	-	-	Solanum_dulcamara_00G229210.1	Solanum_lyratum1_03G032720.1	-	-	-	-	Solanum_seaforthianum_01G031950.1	-	-	DM8C01G06380.1	-	-	-	-	-
SL4.0ch01	mRNA:Solyc01g009520.4.1	Datura_stramonium_01G019950.1	Lycianthes_biflora_12G015370.1	Lba02g00607	mRNA:Niben1.0Scf004g02224.1,mRNA:Niben1.0Scf003g00553.1,	Physalis_angulata_00G527700.1,Physalis_angulata_00G362010.1,	Solanum_capsicoides_00G072460.1	Solanum_dulcamara_00G229220.1	Solanum_lyratum1_03G032710.1	Solanum_macrocarpon_01G040780.1	Solanum_mammosum_00G147120.1	Solanum_melongena1_03G040140.1	Solanum_pseudocapsicum_00G233020.1	Solanum_seaforthianum_01G031940.1	Solanum_torvum_01G039760.1	Solanum_viarum1_01G004490.1	DM8C01G06390.1	Ntab19g000570-1.1	DaaT011404.1	Cbp01g28530.1	-	pf03G063070.1
SL4.0ch01	-	Datura_stramonium_01G019960.1	-	Lba02g00608	-	-	-	-	-	-	-	-	-	-	-	-	-	Ntab19g000560-1.1	DaaT011402.1	-	-	-
SL4.0ch01	-	-	-	-	-	-	-	-	-	Solanum_macrocarpon_01G040770.1	-	Solanum_melongena1_03G040130.1	-	-	-	-	-	-	-	-	-	-
SL4.0ch01	mRNA:Solyc01g009530.1.1	-	-	-	-	-	-	-	-	-	-	-	-	-	-	-	DM8C01G06420.1	-	-	-	-	-
SL4.0ch01	mRNA:Solyc01g009560.2.1	Datura_stramonium_01G019900.1	Lycianthes_biflora_12G015340.1	Lba02g00601	mRNA:Niben1.0Scf001g01614.1,mRNA:Niben1.0Scf012g00920.1,	-	Solanum_capsicoides_00G072440.1	Solanum_dulcamara_00G229240.1	Solanum_lyratum1_03G032700.1	Solanum_macrocarpon_01G040760.1	Solanum_mammosum_00G147160.1	Solanum_melongena1_03G040120.1	Solanum_pseudocapsicum_00G233000.1	Solanum_seaforthianum_01G031930.1	Solanum_torvum_01G039740.1	Solanum_viarum1_01G004510.1	DM8C01G06450.1	Ntab18g013350-1.1,Ntab09g012300-1.1,	DaaT011407.1	Cbp01g28510.1	ZLC01G020910.1	-
SL4.0ch01	-	-	-	-	-	-	-	-	-	-	-	-	-	-	-	-	DM8C01G06440.1	-	-	-	-	-
SL4.0ch01	mRNA:Solyc01g009590.3.1	Datura_stramonium_01G019890.1	-	-	mRNA:Niben1.0Scf001g01615.1,mRNA:Niben1.0Scf012g00919.1,	Physalis_angulata_00G361980.1,Physalis_angulata_00G527690.1,	Solanum_capsicoides_00G072420.1	Solanum_dulcamara_00G229250.1	Solanum_lyratum1_03G032670.1	Solanum_macrocarpon_01G040730.1	Solanum_mammosum_00G147180.1	Solanum_melongena1_03G040100.1	Solanum_pseudocapsicum_00G232990.1	Solanum_seaforthianum_01G031920.1	Solanum_torvum_01G039710.1	-	DM8C01G06460.1	Ntab09g012310-1.1,Ntab18g013360-1.1,	DaaT011408.1	-	ZLC01G020920.1	-
SL4.0ch01	-	-	-	-	-	Physalis_angulata_00G361860.1	-	-	-	-	-	-	-	-	-	-	-	-	-	-	-	pf03G063220.1
SL4.0ch01	-	-	-	-	-	Physalis_angulata_00G361870.1	-	-	-	-	-	-	-	-	-	-	-	-	-	-	-	pf03G063200.1
SL4.0ch01	-	-	-	-	-	Physalis_angulata_00G361960.1	-	-	-	-	-	-	-	-	-	-	-	-	-	-	-	pf03G063120.1
SL4.0ch01	-	-	-	-	-	Physalis_angulata_00G361970.1	-	-	-	-	-	-	-	-	-	-	-	-	-	-	-	pf03G063110.1
SL4.0ch01	mRNA:Solyc01g009600.4.1	Datura_stramonium_01G019880.1	Lycianthes_biflora_12G015320.1	-	mRNA:Niben1.0Scf001g01616.1,mRNA:Niben1.0Scf012g00918.1,	-	Solanum_capsicoides_00G072410.1	Solanum_dulcamara_00G229260.1	Solanum_lyratum1_03G032660.1	-	Solanum_mammosum_00G147190.1	Solanum_melongena1_03G040090.1	Solanum_pseudocapsicum_00G232980.1	Solanum_seaforthianum_01G031900.1	Solanum_torvum_01G039700.1	Solanum_viarum1_01G004530.1	DM8C01G06470.1	Ntab09g012320-1.1,Ntab18g013370-1.1,	DaaT011409.1	Cbp01g28480.1	ZLC01G020940.1	-
SL4.0ch01	-	-	-	-	mRNA:Niben1.0Scf012g00916.1	-	-	-	-	-	-	-	-	-	-	-	-	Ntab09g012340-1.1	-	-	-	-
SL4.0ch01	-	-	Lycianthes_biflora_12G015550.1	-	-	-	-	-	-	Solanum_macrocarpon_01G041100.1	-	Solanum_melongena1_03G040310.1	-	-	Solanum_torvum_01G039620.1	-	-	-	-	-	-	-
SL4.0ch01	-	-	-	-	-	-	-	-	-	Solanum_macrocarpon_01G040590.1	-	Solanum_melongena1_03G039990.1	-	-	-	-	-	-	-	-	-	-
SL4.0ch01	-	-	-	-	-	-	-	-	-	Solanum_macrocarpon_01G040600.1	-	Solanum_melongena1_03G040000.1	-	-	-	-	-	-	-	-	-	-
SL4.0ch01	-	-	-	-	-	-	-	-	-	Solanum_macrocarpon_01G040650.1	-	Solanum_melongena1_03G040060.1	-	-	-	-	-	-	-	-	-	-
SL4.0ch01	mRNA:Solyc01g009610.3.1	Datura_stramonium_01G019870.1	Lycianthes_biflora_12G015310.1	Lba02g00600	mRNA:Niben1.0Scf012g00917.1,mRNA:Niben1.0Scf001g01617.1,	-	Solanum_capsicoides_00G072400.1	Solanum_dulcamara_00G229270.1	Solanum_lyratum1_03G032650.1	Solanum_macrocarpon_01G040720.1	Solanum_mammosum_00G147200.1	-	Solanum_pseudocapsicum_00G232970.1	Solanum_seaforthianum_01G031870.1	Solanum_torvum_01G039690.1	Solanum_viarum1_01G004540.1	-	Ntab09g012330-1.1,Ntab18g013380-1.1,	DaaT011410.1	Cbp01g28490.1	ZLC01G020930.1	-
SL4.0ch01	-	Datura_stramonium_01G019850.1	Lycianthes_biflora_12G015260.1	Lba02g00597	mRNA:Niben1.0Scf001g01692.1,mRNA:Niben1.0Scf012g00913.1,	-	-	-	-	-	-	-	-	Solanum_seaforthianum_01G031830.1	-	-	-	Ntab09g012390-1.1,Ntab18g013430-1.1,	DaaT011414.1	-	-	-
SL4.0ch01	-	-	-	-	-	-	Solanum_capsicoides_00G072660.1	-	-	Solanum_macrocarpon_01G040610.1	Solanum_mammosum_00G146940.1	Solanum_melongena1_03G040030.1	-	-	Solanum_torvum_01G039940.1	Solanum_viarum1_01G004570.1	-	-	-	-	-	-
SL4.0ch01	mRNA:Solyc01g009630.3.1	Datura_stramonium_01G019860.1,Datura_stramonium_01G020460.1,	Lycianthes_biflora_12G015220.1	Lba02g00599	mRNA:Niben1.0Scf012g00915.1	Physalis_angulata_00G362020.1,Physalis_angulata_00G527710.1,	Solanum_capsicoides_00G072200.1	Solanum_dulcamara_00G229280.1	Solanum_lyratum1_03G032630.1	Solanum_macrocarpon_01G040580.1	Solanum_mammosum_00G147370.1	Solanum_melongena1_03G039980.1	Solanum_pseudocapsicum_00G232960.1	Solanum_seaforthianum_01G031860.1	Solanum_torvum_01G039570.1	-	DM8C01G06520.1	Ntab09g012420-1.1,Ntab18g013410-1.1,	DaaT011413.1	Cbp01g28450.1	ZLC01G020960.1	pf03G063060.1
SL4.0ch01	-	-	-	Lba02g00596	-	-	-	-	-	-	-	-	-	-	-	-	-	-	-	-	-	-
SL4.0ch01	-	-	-	-	-	-	-	-	Solanum_lyratum1_03G032620.1	Solanum_macrocarpon_01G040560.1	-	-	-	-	-	-	-	-	-	-	-	-
SL4.0ch01	-	-	-	-	-	-	Solanum_capsicoides_00G072260.1	-	-	-	Solanum_mammosum_00G147240.1	-	-	-	-	-	-	-	-	-	-	-
SL4.0ch01	-	-	Lycianthes_biflora_12G015210.1	-	mRNA:Niben1.0Scf012g00904.1	-	-	-	-	-	-	-	-	-	-	-	-	-	-	-	ZLC01G021010.1	-
SL4.0ch01	-	-	-	-	-	-	-	-	-	Solanum_macrocarpon_01G040570.1	Solanum_mammosum_00G147450.1	-	-	-	-	-	-	-	-	-	-	-
SL4.0ch01	mRNA:Solyc01g009640.3.1	-	-	-	-	-	Solanum_capsicoides_00G072170.1	-	-	-	-	Solanum_melongena1_03G039970.2	Solanum_pseudocapsicum_00G232950.1	Solanum_seaforthianum_01G031850.1	Solanum_torvum_01G039540.1	Solanum_viarum1_01G004610.1	DM8C01G06550.1	-	-	-	-	-
SL4.0ch01	mRNA:Solyc01g009660.3.1	Datura_stramonium_01G019840.1	Lycianthes_biflora_12G015270.1	-	-	Physalis_angulata_00G527730.1,Physalis_angulata_00G362030.1,	Solanum_capsicoides_00G072160.1	Solanum_dulcamara_00G229300.1	Solanum_lyratum1_03G032590.1	Solanum_macrocarpon_01G040540.1	Solanum_mammosum_00G147550.1	-	-	Solanum_seaforthianum_01G031820.1	Solanum_torvum_01G039520.1	Solanum_viarum1_01G004630.1	DM8C01G06570.1	-	DaaT011415.1	Cbp01g28430.1	ZLC01G020980.1	pf03G063050.1
SL4.0ch01	-	Datura_stramonium_01G019830.1	Lycianthes_biflora_12G015280.1	-	mRNA:Niben1.0Scf012g00907.1,mRNA:Niben1.0Scf001g01689.1,	-	-	Solanum_dulcamara_00G229310.1	Solanum_lyratum1_03G032580.1	-	-	-	-	-	-	-	DM8C01G06590.1	Ntab09g012430-1.1	DaaT011416.1	-	-	-
SL4.0ch01	-	-	-	-	-	-	Solanum_capsicoides_00G072150.1	-	-	Solanum_macrocarpon_01G040530.1	Solanum_mammosum_00G147560.1	Solanum_melongena1_03G039930.1	Solanum_pseudocapsicum_00G232920.1	-	Solanum_torvum_01G039510.1	Solanum_viarum1_01G004640.1	-	-	-	-	-	-
SL4.0ch01	-	-	-	-	-	-	Solanum_capsicoides_00G072340.1	-	-	-	Solanum_mammosum_00G147330.1	-	-	-	Solanum_torvum_01G039490.1,Solanum_torvum_01G039600.1,	Solanum_viarum1_01G004320.1	-	-	-	-	-	-
SL4.0ch01	mRNA:Solyc01g009670.4.1	Datura_stramonium_01G019820.2	-	Lba02g00594	mRNA:Niben1.0Scf001g01687.1	-	Solanum_capsicoides_00G072140.1	Solanum_dulcamara_00G229320.1	Solanum_lyratum1_03G032570.1	Solanum_macrocarpon_01G040520.1	Solanum_mammosum_00G147570.1	Solanum_melongena1_03G039920.1	Solanum_pseudocapsicum_00G232910.1	Solanum_seaforthianum_01G031810.1	Solanum_torvum_01G039450.1	Solanum_viarum1_01G004650.1	DM8C01G06600.1	Ntab18g013500-1.1,Ntab09g012460-1.1,	DaaT011417.1	-	-	-
SL4.0ch01	-	-	Lycianthes_biflora_12G015230.1	-	-	-	-	Solanum_dulcamara_00G229290.1	-	-	-	-	Solanum_pseudocapsicum_00G232940.1	-	-	-	-	-	-	-	-	-
SL4.0ch01	mRNA:Solyc01g009720.2.1	Datura_stramonium_01G019810.1	Lycianthes_biflora_12G015200.1	Lba02g00593	-	Physalis_angulata_00G362040.1,Physalis_angulata_00G527740.1,	Solanum_capsicoides_00G072130.1	Solanum_dulcamara_00G229330.1	Solanum_lyratum1_03G032550.1	Solanum_macrocarpon_01G040510.1	Solanum_mammosum_00G147580.1	Solanum_melongena1_03G039910.1	Solanum_pseudocapsicum_00G232900.1	Solanum_seaforthianum_01G031790.1	Solanum_torvum_01G039420.1	Solanum_viarum1_01G004660.1	DM8C01G06610.1	-	DaaT011418.1	Cbp01g28410.1	ZLC01G021030.1	pf03G063040.1
SL4.0ch01	-	Datura_stramonium_01G019520.1	Lycianthes_biflora_12G015020.1	Lba02g00582	mRNA:Niben1.0Scf001g01626.1	Physalis_angulata_00G527870.1	Solanum_capsicoides_00G071710.1	Solanum_dulcamara_00G229510.1	-	Solanum_macrocarpon_01G040370.1	Solanum_mammosum_00G168780.1	Solanum_melongena1_03G039650.1	Solanum_pseudocapsicum_00G232750.1	Solanum_seaforthianum_01G031650.1	Solanum_torvum_01G039150.1	Solanum_viarum1_01G005010.1	DM8C01G06930.1	Ntab18g013250-1.1,Ntab09g012210-1.1,	-	-	ZLC01G021200.1	-
SL4.0ch01	-	-	-	-	-	-	-	Solanum_dulcamara_00G229360.1	Solanum_lyratum1_03G032540.1	-	-	-	-	-	-	-	-	-	-	-	-	-
SL4.0ch01	-	-	-	-	-	-	-	-	-	-	Solanum_mammosum_00G168610.1	-	-	-	-	-	-	-	-	-	-	-
SL4.0ch01	-	-	-	-	-	-	Solanum_capsicoides_00G072120.1	-	-	-	-	-	-	-	-	-	-	-	-	-	-	-
SL4.0ch01	mRNA:Solyc01g009760.3.1	Datura_stramonium_01G019710.1	Lycianthes_biflora_12G015140.1	Lba02g00589	mRNA:Niben1.0Scf001g01618.1,mRNA:Niben1.0Scf012g00923.1,	Physalis_angulata_00G527800.1,Physalis_angulata_00G362060.1,	Solanum_capsicoides_00G072030.1	Solanum_dulcamara_00G229390.1	Solanum_lyratum1_03G032510.1	Solanum_macrocarpon_01G040450.1	-	Solanum_melongena1_03G039750.1	Solanum_pseudocapsicum_00G232840.1	Solanum_seaforthianum_01G031740.1	Solanum_torvum_01G039350.1	Solanum_viarum1_01G004740.1	DM8C01G06670.1	Ntab18g013330-1.1	DaaT011422.1	Cbp01g28360.1	ZLC01G021060.1	pf03G063020.1
SL4.0ch01	-	Datura_stramonium_01G019780.1	Lycianthes_biflora_12G015190.1	Lba02g00592	-	-	Solanum_capsicoides_00G072050.1	Solanum_dulcamara_00G229370.2	Solanum_lyratum1_03G032530.1	Solanum_macrocarpon_01G040470.1	Solanum_mammosum_00G168510.1	Solanum_melongena1_03G039870.1	Solanum_pseudocapsicum_00G232870.1	Solanum_seaforthianum_01G031760.1	Solanum_torvum_01G039380.1	Solanum_viarum1_01G004720.1	-	-	DaaT011420.1	Cbp01g28380.1	ZLC01G021040.1	-
SL4.0ch01	-	Datura_stramonium_01G019630.1	-	-	-	-	Solanum_capsicoides_00G071990.1	-	-	-	-	-	-	Solanum_seaforthianum_01G031710.1	-	-	-	-	-	Cbp01g28330.1	-	-
SL4.0ch01	mRNA:Solyc01g009770.3.1	Datura_stramonium_01G019700.1	Lycianthes_biflora_12G015120.1	Lba02g00588	mRNA:Niben1.0Scf012g00924.1,mRNA:Niben1.0Scf001g01619.1,	Physalis_angulata_00G527810.1,Physalis_angulata_00G362080.1,	Solanum_capsicoides_00G072020.1	Solanum_dulcamara_00G229400.1	Solanum_lyratum1_03G032500.1	Solanum_macrocarpon_01G040440.1	Solanum_mammosum_00G168570.1	Solanum_melongena1_03G039740.1	Solanum_pseudocapsicum_00G232830.1	Solanum_seaforthianum_01G031730.1	Solanum_torvum_01G039340.1	Solanum_viarum1_01G004750.1	DM8C01G06680.1	Ntab09g012280-1.1,Ntab18g013320-1.1,	DaaT011424.1	Cbp01g28350.1	ZLC01G021070.1	pf03G062990.1
SL4.0ch01	-	-	-	Lba02g00598	mRNA:Niben1.0Scf012g00914.1	-	-	-	Solanum_lyratum1_03G032610.1	-	-	-	-	Solanum_seaforthianum_01G031840.1	Solanum_torvum_01G039530.1	-	DM8C01G06560.1	Ntab18g013420-1.1	-	Cbp01g28440.1	ZLC01G020970.1	-
SL4.0ch01	-	-	-	-	-	-	-	-	-	-	-	-	-	-	-	-	-	-	-	Cbp01g28270.1	ZLC01G021170.1	-
SL4.0ch01	-	-	-	-	-	-	-	-	-	-	Solanum_mammosum_00G168500.1	-	-	-	-	-	-	-	-	-	-	-
SL4.0ch01	mRNA:Solyc01g009780.3.1	-	Lycianthes_biflora_12G015090.1	Lba02g00587	mRNA:Niben1.0Scf001g01620.1,mRNA:Niben1.0Scf012g00926.1,	Physalis_angulata_00G527820.1,Physalis_angulata_00G362090.1,	Solanum_capsicoides_00G072000.1	Solanum_dulcamara_00G229440.1	Solanum_lyratum1_03G032490.1	Solanum_macrocarpon_01G040430.2	Solanum_mammosum_00G168580.1	Solanum_melongena1_03G039730.1	Solanum_pseudocapsicum_00G232820.1	-	Solanum_torvum_01G039330.1	Solanum_viarum1_01G004760.1	DM8C01G06690.1	Ntab18g013310-1.1	DaaT011425.1	-	ZLC01G021090.1	pf03G062980.1
SL4.0ch01	mRNA:Solyc01g009810.3.1	Datura_stramonium_01G019560.1	-	-	mRNA:Niben1.0Scf001g01622.1	-	Solanum_capsicoides_00G071980.1	-	-	Solanum_macrocarpon_01G040420.1	Solanum_mammosum_00G168590.1	Solanum_melongena1_03G039720.1	Solanum_pseudocapsicum_00G232780.1	Solanum_seaforthianum_01G031700.1	Solanum_torvum_01G039320.1	Solanum_viarum1_01G004770.1	DM8C01G06710.1	Ntab09g012240-1.1,Ntab18g013290-1.1,	-	Cbp01g28260.1	ZLC01G021140.1	-
SL4.0ch01	-	-	-	-	mRNA:Niben1.0Scf001g01621.1	-	-	-	-	-	-	-	-	-	-	-	-	Ntab18g013300-1.1	-	-	-	-
SL4.0ch01	mRNA:Solyc01g009820.4.1	Datura_stramonium_01G019600.1	Lycianthes_biflora_12G015050.1	Lba02g00584	mRNA:Niben1.0Scf012g00928.1,mRNA:Niben1.0Scf001g01623.1,	Physalis_angulata_00G527830.1,Physalis_angulata_00G362100.1,	Solanum_capsicoides_00G071970.1	Solanum_dulcamara_00G229460.1	Solanum_lyratum1_03G032470.1	Solanum_macrocarpon_01G040410.1	Solanum_mammosum_00G168600.1	Solanum_melongena1_03G039710.1	Solanum_pseudocapsicum_00G232770.1	Solanum_seaforthianum_01G031690.1	Solanum_torvum_01G039310.1	Solanum_viarum1_01G004780.1	DM8C01G06720.2	Ntab18g013260-1.1,Ntab09g012230-1.1,	DaaT011426.1	Cbp01g28250.1	ZLC01G021190.1	pf03G062970.1
SL4.0ch01	-	-	Lycianthes_biflora_12G015070.1	Lba02g00586	mRNA:Niben1.0Scf012g00927.1	-	-	Solanum_dulcamara_00G229450.1	-	-	-	-	-	-	-	-	-	-	-	-	-	-
SL4.0ch01	-	-	-	-	-	-	Solanum_capsicoides_00G071830.1	-	-	-	Solanum_mammosum_00G168700.1	-	-	-	-	-	-	-	-	-	-	-
SL4.0ch01	mRNA:Solyc01g009860.3.1	Datura_stramonium_01G019510.1	Lycianthes_biflora_12G015010.1	Lba02g00580	mRNA:Niben1.0Scf001g01627.1,mRNA:Niben1.0Scf012g00930.1,	Physalis_angulata_00G527860.1,Physalis_angulata_00G362130.1,	Solanum_capsicoides_00G071700.2	Solanum_dulcamara_00G229530.1	Solanum_lyratum1_03G032370.1	Solanum_macrocarpon_01G040360.1	Solanum_mammosum_00G168790.1	Solanum_melongena1_03G039640.1	Solanum_pseudocapsicum_00G232740.1	Solanum_seaforthianum_01G031640.1	Solanum_torvum_01G039160.1	Solanum_viarum1_01G005020.1	DM8C01G06940.1	Ntab18g013240-1.1,Ntab09g012200-1.1,	DaaT011428.1	Cbp01g28230.1	ZLC01G021210.1	pf03G062930.1
SL4.0ch01	-	-	-	-	-	-	-	Solanum_dulcamara_00G229490.1	Solanum_lyratum1_03G032460.1	-	-	-	Solanum_pseudocapsicum_00G232810.1	-	Solanum_torvum_01G039100.1	-	-	-	-	-	-	-
SL4.0ch01	-	-	-	-	-	-	Solanum_capsicoides_00G072090.1	-	-	-	-	-	-	-	-	Solanum_viarum1_01G004860.1	-	-	-	-	-	-
SL4.0ch01	-	-	-	-	-	-	Solanum_capsicoides_00G071850.1	-	-	-	Solanum_mammosum_00G168650.1	-	-	-	-	Solanum_viarum1_01G004820.1	-	-	-	-	-	-
SL4.0ch01	-	-	-	-	-	-	Solanum_capsicoides_00G071780.1	-	-	-	Solanum_mammosum_00G168730.1	-	-	-	-	-	-	-	-	-	-	-
SL4.0ch01	-	-	-	-	-	-	Solanum_capsicoides_00G072070.1	-	-	-	Solanum_mammosum_00G168640.1	-	-	-	-	-	-	-	-	-	-	-
SL4.0ch01	-	-	-	-	-	-	Solanum_capsicoides_00G071840.1	-	-	-	-	-	-	-	-	Solanum_viarum1_01G004900.1	-	-	-	-	-	-
SL4.0ch01	mRNA:Solyc01g009870.3.1	Datura_stramonium_01G019490.1	Lycianthes_biflora_12G015000.1	Lba02g00577	mRNA:Niben1.0Scf001g01632.1,mRNA:Niben1.0Scf012g00931.1,	-	Solanum_capsicoides_00G071690.1	Solanum_dulcamara_00G229550.1	Solanum_lyratum1_03G032360.1	Solanum_macrocarpon_01G040350.1	-	Solanum_melongena1_03G039630.1	Solanum_pseudocapsicum_00G232730.1	Solanum_seaforthianum_01G031630.1	Solanum_torvum_01G039170.1	Solanum_viarum1_01G005030.1	DM8C01G06960.1	Ntab18g013230-1.1,Ntab09g012180-1.1,	DaaT011429.1	-	-	-
SL4.0ch01	mRNA:Solyc01g009880.2.1	Datura_stramonium_01G019480.1	Lycianthes_biflora_12G014980.1	Lba02g00575	mRNA:Niben1.0Scf001g01631.1	Physalis_angulata_00G527880.1,Physalis_angulata_00G362160.1,	Solanum_capsicoides_00G071680.1	Solanum_dulcamara_00G229560.1	Solanum_lyratum1_03G032350.1	Solanum_macrocarpon_01G040340.1	Solanum_mammosum_00G168820.1	Solanum_melongena1_03G039620.1	Solanum_pseudocapsicum_00G232710.1	Solanum_seaforthianum_01G031620.1	Solanum_torvum_01G039180.1	Solanum_viarum1_01G005040.1	DM8C01G06970.1	Ntab09g012170-1.1	DaaT011430.1	-	-	pf03G062910.1
SL4.0ch01	mRNA:Solyc01g009900.3.1	Datura_stramonium_01G019460.1	Lycianthes_biflora_12G014970.1	Lba02g00573	mRNA:Niben1.0Scf001g01634.1,mRNA:Niben1.0Scf012g00932.1,	Physalis_angulata_00G527900.1,Physalis_angulata_00G362170.1,	Solanum_capsicoides_00G071660.1	Solanum_dulcamara_00G229570.1	Solanum_lyratum1_03G032310.1	Solanum_macrocarpon_01G040330.1	Solanum_mammosum_00G168860.1	Solanum_melongena1_03G039610.1	Solanum_pseudocapsicum_00G232690.1	Solanum_seaforthianum_01G031600.1	Solanum_torvum_01G039200.1	Solanum_viarum1_01G005060.1	DM8C01G07010.1	-	DaaT011432.1	Cbp01g28160.1	ZLC01G021260.1	pf03G062900.1
SL4.0ch01	mRNA:Solyc01g009920.3.1	Datura_stramonium_01G019450.1	Lycianthes_biflora_12G014950.1	Lba02g00572	mRNA:Niben1.0Scf001g01635.1,mRNA:Niben1.0Scf012g00933.1,	-	Solanum_capsicoides_00G071640.1	Solanum_dulcamara_00G229600.1	Solanum_lyratum1_03G032290.1	Solanum_macrocarpon_01G040300.2	Solanum_mammosum_00G168880.1	Solanum_melongena1_03G039590.1	Solanum_pseudocapsicum_00G232670.1	Solanum_seaforthianum_01G031580.1	Solanum_torvum_01G039220.1	Solanum_viarum1_01G005080.1	DM8C01G07030.1	Ntab18g013200-1.1,Ntab09g012160-1.1,	DaaT011433.1	Cbp01g28180.1	-	-
SL4.0ch01	-	-	-	-	-	-	-	-	-	Solanum_macrocarpon_01G040280.1	-	Solanum_melongena1_03G039580.1	-	-	-	-	-	-	-	-	-	-
SL4.0ch01	mRNA:Solyc01g009930.3.1	-	-	-	-	-	-	-	-	-	Solanum_mammosum_00G168410.1	-	-	-	-	-	-	-	-	-	-	-
SL4.0ch01	mRNA:Solyc01g009940.1.1	Datura_stramonium_01G019420.2	Lycianthes_biflora_12G014930.1	Lba02g00570	mRNA:Niben1.0Scf001g01636.1	-	-	-	-	-	-	-	-	-	-	-	DM8C01G07060.1	Ntab18g013180-1.1	DaaT011437.1	-	-	-
SL4.0ch01	-	Datura_stramonium_01G019430.1	Lycianthes_biflora_12G014940.1	Lba02g00571	mRNA:Niben1.0Scf012g00935.1	-	Solanum_capsicoides_00G071630.1	Solanum_dulcamara_00G229610.1	Solanum_lyratum1_03G032280.1	Solanum_macrocarpon_01G040120.1	Solanum_mammosum_00G168890.1	Solanum_melongena1_03G039540.1	Solanum_pseudocapsicum_00G232660.1	Solanum_seaforthianum_01G031570.1	Solanum_torvum_01G039090.1	Solanum_viarum1_01G005090.1	DM8C01G07050.1	-	DaaT011434.1	-	-	-
SL4.0ch01	mRNA:Solyc01g009960.4.1	Datura_stramonium_01G019380.1	-	Lba02g00566	-	-	-	-	-	Solanum_macrocarpon_01G040070.1	Solanum_mammosum_00G168910.1	-	Solanum_pseudocapsicum_00G232640.1	-	Solanum_torvum_01G039040.1	-	DM8C01G07070.1	-	-	Cbp01g28120.1	ZLC01G021280.1	-
SL4.0ch01	-	-	-	-	-	-	Solanum_capsicoides_00G071730.1	-	-	-	Solanum_mammosum_00G169230.1	-	-	-	Solanum_torvum_01G039030.1	Solanum_viarum1_01G004950.1,Solanum_viarum1_01G004680.1,	DM8C01G07040.1	-	-	-	-	-
SL4.0ch01	mRNA:Solyc01g009970.3.1	Datura_stramonium_01G019370.1	Lycianthes_biflora_12G014870.2	Lba02g00565	mRNA:Niben1.0Scf012g00937.1,mRNA:Niben1.0Scf001g01638.1,	Physalis_angulata_00G362210.1,Physalis_angulata_00G527920.1,	Solanum_capsicoides_00G071590.1	Solanum_dulcamara_00G229670.1	Solanum_lyratum1_03G032230.1	Solanum_macrocarpon_01G040050.1	Solanum_mammosum_00G168940.1	Solanum_melongena1_03G039500.1	Solanum_pseudocapsicum_00G232630.1	Solanum_seaforthianum_01G031520.1	-	Solanum_viarum1_01G005140.1	DM8C01G07110.2	Ntab18g013160-1.1,Ntab09g012100-1.1,	DaaT011444.1	Cbp01g28200.1	ZLC01G021220.1	pf03G062860.1
SL4.0ch01	-	Datura_stramonium_01G019400.1	-	Lba02g00568	mRNA:Niben1.0Scf012g00936.1,mRNA:Niben1.0Scf001g01637.1,	Physalis_angulata_00G362200.4,Physalis_angulata_00G527910.4,	-	-	-	-	-	-	-	-	-	-	-	Ntab18g013170-1.1,Ntab09g012090-1.1,	DaaT011438.1	-	-	pf03G062870.1
SL4.0ch01	-	-	-	-	-	-	Solanum_capsicoides_00G071600.1	Solanum_dulcamara_00G229650.1	-	Solanum_macrocarpon_01G040080.1	-	Solanum_melongena1_03G039520.1	-	-	-	Solanum_viarum1_01G005130.1	DM8C01G07100.1	-	-	-	-	-
SL4.0ch01	-	-	-	-	-	-	-	Solanum_dulcamara_00G229640.1	-	Solanum_macrocarpon_01G040090.1	-	-	-	Solanum_seaforthianum_01G031540.1	-	-	-	-	DaaT011441.1	-	ZLC01G021290.1	-
SL4.0ch01	-	-	-	-	-	-	Solanum_capsicoides_00G071580.1	-	-	-	-	Solanum_melongena1_03G039420.1	-	-	Solanum_torvum_01G038910.1	Solanum_viarum1_01G005160.1	-	-	-	-	-	-
SL4.0ch01	mRNA:Solyc01g009975.1.1	-	-	-	-	-	-	-	-	-	-	-	-	-	-	-	DM8C01G06900.1	-	-	-	-	-
SL4.0ch01	mRNA:Solyc01g009990.3.1	Datura_stramonium_01G019360.1	Lycianthes_biflora_12G014860.1	-	mRNA:Niben1.0Scf012g00940.1,mRNA:Niben1.0Scf001g01639.1,	Physalis_angulata_00G362220.1,Physalis_angulata_00G527930.1,	Solanum_capsicoides_00G071520.1	Solanum_dulcamara_00G229680.1	Solanum_lyratum1_03G032220.1	Solanum_macrocarpon_01G040040.1	Solanum_mammosum_00G169210.1	Solanum_melongena1_03G039490.1	Solanum_pseudocapsicum_00G232620.1	Solanum_seaforthianum_01G031510.1	Solanum_torvum_01G039000.1	Solanum_viarum1_01G005210.1	DM8C01G07120.1	Ntab18g013140-1.1,Ntab09g012110-1.1,	DaaT011445.1	Cbp01g28110.1	ZLC01G021320.1	pf03G062850.1
SL4.0ch01	-	-	-	-	-	-	-	-	-	-	Solanum_mammosum_00G168970.1	-	-	-	-	Solanum_viarum1_01G005150.1	-	-	-	-	-	-
SL4.0ch01	mRNA:Solyc01g010000.3.1	Datura_stramonium_01G019350.1	Lycianthes_biflora_12G014850.1	Lba02g00562	mRNA:Niben1.0Scf001g01642.1,mRNA:Niben1.0Scf012g00941.1,	Physalis_angulata_00G362230.1	Solanum_capsicoides_00G071510.1	Solanum_dulcamara_00G229690.1	Solanum_lyratum1_03G032210.1	Solanum_macrocarpon_01G040030.1	Solanum_mammosum_00G169220.1	Solanum_melongena1_03G039480.1	Solanum_pseudocapsicum_00G232610.1	Solanum_seaforthianum_01G031480.1	Solanum_torvum_01G038990.1	Solanum_viarum1_01G005220.1	DM8C01G07150.1	Ntab09g012120-1.1,Ntab18g013130-1.1,	DaaT011446.1	Cbp01g28100.1	ZLC01G021330.1	-
SL4.0ch01	mRNA:Solyc01g010020.3.1	Datura_stramonium_01G019310.1	Lycianthes_biflora_12G014840.1	Lba02g00561	mRNA:Niben1.0Scf012g00945.1,mRNA:Niben1.0Scf001g01643.1,	Physalis_angulata_00G362250.1,Physalis_angulata_00G527950.1,	Solanum_capsicoides_00G071440.1	Solanum_dulcamara_00G229700.1	Solanum_lyratum1_03G032200.1	Solanum_macrocarpon_01G040020.1	Solanum_mammosum_00G169320.1	Solanum_melongena1_03G039470.1	Solanum_pseudocapsicum_00G232600.1	Solanum_seaforthianum_01G031470.1	Solanum_torvum_01G038970.1	Solanum_viarum1_01G005260.1	DM8C01G07160.1	Ntab09g012140-1.1,Ntab18g013120-1.1,	DaaT011454.1	-	-	pf03G062830.1
SL4.0ch01	-	-	-	-	-	-	Solanum_capsicoides_00G071430.1	-	-	-	-	-	-	-	-	-	DM8C01G07170.1	-	-	-	-	-
SL4.0ch01	-	-	-	-	-	-	-	-	Solanum_lyratum1_03G032190.1	-	-	-	Solanum_pseudocapsicum_00G232590.1	Solanum_seaforthianum_01G031460.1	-	-	-	-	-	Cbp01g28020.1	ZLC01G021350.1	-
SL4.0ch01	-	-	-	-	-	-	-	-	-	-	-	-	-	-	-	-	-	-	-	-	-	-
SL4.0ch01	mRNA:Solyc01g010050.3.1	Datura_stramonium_01G019270.1	Lycianthes_biflora_12G014810.1	-	mRNA:Niben1.0Scf012g00947.1	-	Solanum_capsicoides_00G071420.1	-	-	-	-	Solanum_melongena1_03G039450.1	-	-	Solanum_torvum_01G038950.1	-	DM8C01G07190.1	Ntab09g012070-1.1,Ntab18g013090-1.1,	DaaT011458.1	-	-	-
SL4.0ch01	-	-	-	-	-	-	-	Solanum_dulcamara_00G229720.1	-	Solanum_macrocarpon_01G040000.1	Solanum_mammosum_00G169340.1	-	Solanum_pseudocapsicum_00G232580.1	-	-	Solanum_viarum1_01G005280.1	DM8C01G07180.1	-	-	-	-	-
SL4.0ch01	mRNA:Solyc01g010060.2.1	Datura_stramonium_01G019260.1	Lycianthes_biflora_12G014800.1	Lba02g00544	-	-	Solanum_capsicoides_00G071410.1	Solanum_dulcamara_00G229730.1	Solanum_lyratum1_03G032170.1	Solanum_macrocarpon_01G039990.1	Solanum_mammosum_00G169350.1	Solanum_melongena1_03G039440.1	Solanum_pseudocapsicum_00G232570.1	-	-	-	DM8C01G07200.1	-	DaaT011459.1	-	-	-
SL4.0ch01	mRNA:Solyc01g010080.3.1	Datura_stramonium_01G019250.1	Lycianthes_biflora_12G014780.1	Lba02g00542	mRNA:Niben1.0Scf001g01607.1,mRNA:Niben1.0Scf012g00948.1,	-	Solanum_capsicoides_00G071360.1	Solanum_dulcamara_00G229780.1	Solanum_lyratum1_03G032150.1	Solanum_macrocarpon_01G039960.1	-	Solanum_melongena1_03G039360.1	Solanum_pseudocapsicum_00G232560.1	Solanum_seaforthianum_01G031410.1	Solanum_torvum_01G038900.1	Solanum_viarum1_01G005320.1	DM8C01G07210.1	Ntab09g012040-1.1,Ntab18g013030-1.1,	DaaT011465.1	-	ZLC01G021390.1	-
SL4.0ch01	-	-	-	-	-	-	-	-	-	-	-	-	-	-	-	-	-	-	-	Cbp01g28010.1	ZLC01G021370.1	-
SL4.0ch01	-	-	-	-	-	-	-	-	-	-	-	-	-	-	-	-	-	-	DaaT011464.1	-	-	-
SL4.0ch01	-	-	-	-	-	-	Solanum_capsicoides_00G071310.1	-	-	-	Solanum_mammosum_00G401930.1	-	-	-	-	Solanum_viarum1_01G005360.1	-	-	-	-	-	-
SL4.0ch01	mRNA:Solyc01g010130.4.1	Datura_stramonium_01G019230.1	Lycianthes_biflora_12G013500.1	Lba02g00541	mRNA:Niben1.0Scf001g01604.1,mRNA:Niben1.0Scf012g00951.1,	-	Solanum_capsicoides_00G071300.1	Solanum_dulcamara_00G229790.1	Solanum_lyratum1_03G032140.1	Solanum_macrocarpon_01G039550.1	Solanum_mammosum_00G401950.1	Solanum_melongena1_03G039340.1	Solanum_pseudocapsicum_00G232550.1	Solanum_seaforthianum_01G031400.1	Solanum_torvum_01G038770.1	Solanum_viarum1_01G005370.1	DM8C01G07220.1	Ntab18g013010-1.1,Ntab09g012030-1.1,	DaaT011468.1	Cbp01g27980.1	ZLC01G021430.1	-
SL4.0ch01	-	Datura_stramonium_01G017620.1	Lycianthes_biflora_12G013400.1	-	-	-	Solanum_capsicoides_00G068780.1	Solanum_dulcamara_00G036960.1	-	-	Solanum_mammosum_00G343590.1	-	Solanum_pseudocapsicum_00G230840.1	Solanum_seaforthianum_01G029780.1	Solanum_torvum_01G035700.1	Solanum_viarum1_01G007490.1	-	-	-	-	-	-
SL4.0ch01	-	Datura_stramonium_01G017630.1	Lycianthes_biflora_12G013380.1	-	mRNA:Niben1.0Scf003g00431.1,mRNA:Niben1.0Scf004g02100.1,	-	Solanum_capsicoides_00G068770.1	Solanum_dulcamara_00G231410.1	-	-	Solanum_mammosum_00G343580.1	-	Solanum_pseudocapsicum_00G230850.1	Solanum_seaforthianum_01G029800.1	Solanum_torvum_01G035710.1	Solanum_viarum1_01G007460.1	-	Ntab22g033360-1.1,Ntab19g002420-1.1,	DaaT000087.1	-	-	-
SL4.0ch01	-	-	-	-	-	-	-	Solanum_dulcamara_00G229820.1	Solanum_lyratum1_03G032090.1	-	-	-	-	-	-	-	-	-	-	-	-	-
SL4.0ch01	-	-	-	-	-	-	-	Solanum_dulcamara_00G229830.1	Solanum_lyratum1_03G032100.1	-	-	-	-	-	-	-	-	-	-	-	-	-
SL4.0ch01	-	Datura_stramonium_01G019190.1	-	Lba02g00539	-	-	-	-	-	-	-	-	-	-	-	-	-	-	DaaT011470.1	-	-	-
SL4.0ch01	-	-	-	-	-	-	-	-	-	-	-	-	-	-	-	-	-	-	-	Cbp01g27990.1	ZLC01G021410.1	-
SL4.0ch01	-	-	-	-	-	-	-	-	-	-	-	-	-	-	-	-	-	-	-	Cbp01g27960.1	ZLC01G021440.1	-
SL4.0ch01	-	-	Lycianthes_biflora_12G012540.1	-	-	-	-	-	-	-	-	-	-	-	-	-	-	-	-	Cbp01g26620.1	ZLC01G023050.1	-
SL4.0ch01	-	-	-	-	-	-	-	-	-	Solanum_macrocarpon_01G039250.1	Solanum_mammosum_00G330920.1	Solanum_melongena1_03G038350.1,Solanum_melongena1_03G038410.1,	-	-	Solanum_torvum_01G038020.1	Solanum_viarum1_01G005850.1	-	-	-	-	-	-
SL4.0ch01	-	-	-	-	-	-	-	-	-	Solanum_macrocarpon_01G039320.1	-	Solanum_melongena1_03G038570.1	-	-	Solanum_torvum_01G038060.1	-	-	-	-	-	-	-
SL4.0ch01	-	-	-	-	mRNA:Niben1.0Scf001g01603.1,mRNA:Niben1.0Scf012g00952.1,	-	-	-	-	-	-	-	-	-	-	-	-	Ntab09g012020-1.1,Ntab18g013000-1.1,	DaaT011469.1	-	-	-
SL4.0ch01	-	-	-	-	mRNA:Niben1.0Scf001g01601.1,mRNA:Niben1.0Scf012g00953.1,	-	-	-	-	-	-	-	-	-	-	-	-	Ntab09g012010-1.1,Ntab18g012990-1.1,	-	-	-	-
SL4.0ch01	-	-	Lycianthes_biflora_12G013460.1	-	-	-	-	-	-	-	-	-	Solanum_pseudocapsicum_00G230570.1	-	-	-	-	-	-	-	-	-
SL4.0ch01	-	-	Lycianthes_biflora_12G012770.1	-	-	-	-	-	-	-	-	-	-	-	-	-	-	-	-	-	-	-
SL4.0ch01	-	-	-	-	-	-	-	-	-	Solanum_macrocarpon_01G039530.1	-	-	-	-	Solanum_torvum_01G038780.1	-	-	-	-	-	-	-
SL4.0ch01	-	-	-	-	-	-	-	-	-	Solanum_macrocarpon_01G039300.1	-	Solanum_melongena1_03G038540.1	-	-	-	-	-	-	-	-	-	-
SL4.0ch01	mRNA:Solyc01g010140.1.1	-	-	-	-	-	-	Solanum_dulcamara_00G229800.1	Solanum_lyratum1_03G032130.1	Solanum_macrocarpon_01G039560.1	Solanum_mammosum_00G401960.1	Solanum_melongena1_03G039330.1	Solanum_pseudocapsicum_00G232540.1	Solanum_seaforthianum_01G031380.1	Solanum_torvum_01G038750.1	Solanum_viarum1_01G005380.1	DM8C01G07230.1	-	-	-	-	-
SL4.0ch01	mRNA:Solyc01g010150.3.1	Datura_stramonium_01G019120.2	Lycianthes_biflora_12G013550.1	Lba02g00537	mRNA:Niben1.0Scf001g01599.1,mRNA:Niben1.0Scf012g00955.1,	Physalis_angulata_00G362290.1,Physalis_angulata_00G528000.1,	Solanum_capsicoides_00G071280.1	Solanum_dulcamara_00G229840.1	Solanum_lyratum1_03G032070.1	Solanum_macrocarpon_01G039580.1	Solanum_mammosum_00G401970.1	Solanum_melongena1_03G039290.1	Solanum_pseudocapsicum_00G232530.1	Solanum_seaforthianum_01G031340.1	Solanum_torvum_01G038700.1	Solanum_viarum1_01G005390.1	DM8C01G07240.1	Ntab18g012980-1.1,Ntab09g012000-1.1,	DaaT024918.1	Cbp01g27920.1	ZLC01G021460.1	pf03G062810.1
SL4.0ch01	-	-	Lycianthes_biflora_12G013560.1	Lba02g00536	-	-	Solanum_capsicoides_00G071270.1	Solanum_dulcamara_00G229850.1	-	-	-	-	Solanum_pseudocapsicum_00G232520.1	-	-	Solanum_viarum1_01G005400.1	DM8C01G07250.1	Ntab18g012970-1.1	DaaT024916.1	-	-	-
SL4.0ch01	-	Datura_stramonium_01G019020.1	-	Lba02g00523	mRNA:Niben1.0Scf001g01598.1,mRNA:Niben1.0Scf012g00956.1,	-	-	-	-	-	-	-	-	-	-	-	-	Ntab09g011970-1.1	DaaT031327.1	-	-	-
SL4.0ch01	-	Datura_stramonium_01G019080.1	-	-	-	-	-	-	-	Solanum_macrocarpon_01G039750.1	Solanum_mammosum_00G402200.1	-	-	-	Solanum_torvum_01G038600.1	Solanum_viarum1_01G005450.1	DM8C01G07320.1	-	DaaT024908.1	-	-	-
SL4.0ch01	-	-	-	-	-	-	-	-	-	-	-	-	-	-	-	-	-	-	-	Cbp01g27910.1	ZLC01G021480.1	-
SL4.0ch01	-	-	-	-	-	-	-	-	-	-	-	-	-	-	-	-	-	-	-	Cbp01g27900.1	ZLC01G021490.1	-
SL4.0ch01	-	-	-	-	-	-	-	-	-	-	-	-	-	-	-	-	-	-	-	Cbp01g27880.1	ZLC01G021540.1	-
SL4.0ch01	-	-	-	-	-	-	-	-	-	-	-	-	-	-	-	-	-	-	DaaT024915.1	-	-	-
SL4.0ch01	-	-	-	-	-	-	Solanum_capsicoides_00G071230.1	-	-	-	-	-	-	-	-	-	-	-	-	-	-	-
SL4.0ch01	-	-	-	-	-	Physalis_angulata_00G184020.1	-	-	-	-	-	-	-	-	-	-	-	-	-	-	-	pf03G051680.1
SL4.0ch01	-	-	-	-	-	Physalis_angulata_00G184030.1	-	-	-	-	-	-	-	-	-	-	-	-	-	-	-	pf03G051670.1
SL4.0ch01	-	-	-	-	-	Physalis_angulata_00G184220.1	-	-	-	-	-	-	-	-	-	-	-	-	-	-	-	pf03G060570.1
SL4.0ch01	-	-	-	-	-	Physalis_angulata_00G184340.1	-	-	-	-	-	-	-	-	-	-	-	-	-	-	-	pf03G051560.1
SL4.0ch01	-	-	-	-	-	Physalis_angulata_00G020330.1	-	-	-	-	-	-	-	-	-	-	-	-	-	-	-	pf03G058600.1
SL4.0ch01	-	-	-	-	-	Physalis_angulata_00G020360.1	-	-	-	-	-	-	-	-	-	-	-	-	-	-	-	pf03G060090.1
SL4.0ch01	-	-	-	-	-	Physalis_angulata_00G020370.1	-	-	-	-	-	-	-	-	-	-	-	-	-	-	-	pf03G060100.1
SL4.0ch01	-	-	-	-	-	Physalis_angulata_00G020590.1	-	-	-	-	-	-	-	-	-	-	-	-	-	-	-	pf03G051860.1
SL4.0ch01	-	-	-	-	-	Physalis_angulata_00G020610.1	-	-	-	-	-	-	-	-	-	-	-	-	-	-	-	pf03G051880.1
SL4.0ch01	-	-	-	-	-	Physalis_angulata_00G184450.1	-	-	-	-	-	-	-	-	-	-	-	-	-	-	-	pf03G051970.1
SL4.0ch01	-	-	-	-	-	Physalis_angulata_00G184470.1	-	-	-	-	-	-	-	-	-	-	-	-	-	-	-	pf03G052070.1
SL4.0ch01	-	-	-	-	-	Physalis_angulata_00G184550.1	-	-	-	-	-	-	-	-	-	-	-	-	-	-	-	pf03G059760.1
SL4.0ch01	-	-	-	-	-	Physalis_angulata_00G184600.1	-	-	-	-	-	-	-	-	-	-	-	-	-	-	-	pf03G059880.1
SL4.0ch01	-	-	-	-	-	Physalis_angulata_00G184730.1	-	-	-	-	-	-	-	-	-	-	-	-	-	-	-	pf03G082850.1
SL4.0ch01	-	-	-	-	-	Physalis_angulata_00G184790.1	-	-	-	-	-	-	-	-	-	-	-	-	-	-	-	pf03G082930.1
SL4.0ch01	-	-	-	-	-	Physalis_angulata_00G308070.1	-	-	-	-	-	-	-	-	-	-	-	-	-	-	-	pf03G082660.1
SL4.0ch01	-	-	-	-	-	Physalis_angulata_00G308280.1	-	-	-	-	-	-	-	-	-	-	-	-	-	-	-	pf03G082720.1,pf03G082830.1,pf03G088890.1,
SL4.0ch01	-	-	-	-	-	Physalis_angulata_00G308270.1	-	-	-	-	-	-	-	-	-	-	-	-	-	-	-	pf03G088910.1,pf03G082730.1,
SL4.0ch01	-	-	-	-	-	Physalis_angulata_00G308160.1	-	-	-	-	-	-	-	-	-	-	-	-	-	-	-	pf03G089040.1
SL4.0ch01	-	-	-	-	-	Physalis_angulata_00G308330.1	-	-	-	-	-	-	-	-	-	-	-	-	-	-	-	pf03G060620.1
SL4.0ch01	-	-	-	-	-	Physalis_angulata_00G010390.1	-	-	-	-	-	-	-	-	-	-	-	-	-	-	-	pf03G055690.1
SL4.0ch01	-	-	Lycianthes_biflora_12G011970.1	-	-	Physalis_angulata_00G009820.1	-	-	-	-	-	-	-	-	-	-	-	-	-	-	-	pf03G083660.1
SL4.0ch01	-	-	-	-	-	Physalis_angulata_00G362260.1	-	-	-	-	-	-	-	-	-	-	-	-	-	-	-	pf03G062820.1
SL4.0ch01	mRNA:Solyc01g010185.1.1	Datura_stramonium_01G019170.1	Lycianthes_biflora_12G013580.1	-	-	-	-	Solanum_dulcamara_00G229910.1	Solanum_lyratum1_03G032040.1	-	-	-	-	Solanum_seaforthianum_01G031310.1	-	-	-	-	-	-	-	-
SL4.0ch01	mRNA:Solyc01g010230.2.1	Datura_stramonium_01G019040.1	-	Lba02g00524	-	-	-	Solanum_dulcamara_00G229930.1	Solanum_lyratum1_03G031990.1	-	Solanum_mammosum_00G402190.1	-	-	Solanum_seaforthianum_01G031280.1	Solanum_torvum_01G038590.1	Solanum_viarum1_01G005460.1	DM8C01G07340.1	-	-	-	-	-
SL4.0ch01	mRNA:Solyc01g010240.3.1	Datura_stramonium_01G019010.1	Lycianthes_biflora_12G013660.1	Lba02g00512	mRNA:Niben1.0Scf001g01597.1,mRNA:Niben1.0Scf012g00960.1,	-	Solanum_capsicoides_00G071220.1	Solanum_dulcamara_00G229980.1	Solanum_lyratum1_03G031980.1	Solanum_macrocarpon_01G039770.1	Solanum_mammosum_00G402160.1	Solanum_melongena1_03G039100.1	Solanum_pseudocapsicum_00G232460.1	Solanum_seaforthianum_01G031270.1	Solanum_torvum_01G038570.1	Solanum_viarum1_01G005470.1	DM8C01G07350.1	Ntab18g012930-1.1,Ntab09g011960-1.1,	DaaT031326.1	-	ZLC01G021470.1	-
SL4.0ch01	-	-	-	-	mRNA:Niben1.0Scf001g01595.1,mRNA:Niben1.0Scf012g00967.1,	-	-	-	-	-	-	-	-	-	-	-	-	Ntab18g012890-1.1,Ntab09g011940-1.1,	-	-	-	-
SL4.0ch01	-	-	-	-	-	-	-	-	-	Solanum_macrocarpon_01G039690.1	-	Solanum_melongena1_03G039240.1	-	-	-	-	-	-	-	-	-	-
SL4.0ch01	-	-	-	-	-	-	-	-	-	Solanum_macrocarpon_01G039660.1	-	Solanum_melongena1_03G039270.1	-	-	-	-	-	-	-	-	-	-
SL4.0ch01	mRNA:Solyc01g010250.4.1	Datura_stramonium_01G018970.1	-	-	mRNA:Niben1.0Scf012g00966.1	-	Solanum_capsicoides_00G071210.1	Solanum_dulcamara_00G230000.1	Solanum_lyratum1_03G031950.1	Solanum_macrocarpon_01G039780.1	Solanum_mammosum_00G402140.1	Solanum_melongena1_03G039090.1	Solanum_pseudocapsicum_00G232450.1	Solanum_seaforthianum_01G031260.1	Solanum_torvum_01G038560.1	Solanum_viarum1_01G005490.1	DM8C01G07360.1	Ntab09g011930-1.1,Ntab18g012880-1.1,	DaaT027768.1	-	-	-
SL4.0ch01	-	-	-	-	-	-	-	Solanum_dulcamara_00G229990.1	Solanum_lyratum1_03G031960.1	-	-	-	-	-	-	-	-	-	-	-	-	-
SL4.0ch01	-	-	-	-	-	-	-	-	-	-	Solanum_mammosum_00G402150.1	-	-	-	-	Solanum_viarum1_01G005480.1	-	-	-	-	-	-
SL4.0ch01	-	-	-	-	mRNA:Niben1.0Scf001g01589.1	-	-	-	-	-	-	-	-	-	-	-	-	Ntab09g011880-1.1	-	-	-	-
SL4.0ch01	mRNA:Solyc01g010260.3.1	Datura_stramonium_01G018960.1	Lycianthes_biflora_12G013710.1	Lba02g00499	-	-	-	Solanum_dulcamara_00G230010.1	Solanum_lyratum1_03G031910.1	Solanum_macrocarpon_01G039790.1	Solanum_mammosum_00G402130.1	Solanum_melongena1_03G039080.1	Solanum_pseudocapsicum_00G232440.1	Solanum_seaforthianum_01G031250.1	Solanum_torvum_01G038550.1	Solanum_viarum1_01G005500.1	DM8C01G07370.1	-	-	Cbp01g27870.1	ZLC01G021550.1	-
SL4.0ch01	-	-	Lycianthes_biflora_12G013700.1	Lba02g00511	mRNA:Niben1.0Scf012g00968.1,mRNA:Niben1.0Scf001g01596.1,	-	-	-	-	-	-	-	-	-	-	-	-	Ntab09g011950-1.1,Ntab18g012910-1.1,	-	-	-	-
SL4.0ch01	mRNA:Solyc01g010270.3.1	Datura_stramonium_01G018950.1	Lycianthes_biflora_12G013720.1	-	mRNA:Niben1.0Scf012g00965.1,mRNA:Niben1.0Scf001g01592.1,	-	Solanum_capsicoides_00G071190.1	Solanum_dulcamara_00G230020.1	Solanum_lyratum1_03G031900.1	Solanum_macrocarpon_01G039800.1	Solanum_mammosum_00G402120.1	Solanum_melongena1_03G039070.1	Solanum_pseudocapsicum_00G232430.1	-	Solanum_torvum_01G038540.1	Solanum_viarum1_01G005510.1	DM8C01G07380.1	Ntab18g012870-1.1	DaaT027767.1	Cbp01g27860.1	ZLC01G021560.1	-
SL4.0ch01	-	-	-	-	-	-	Solanum_capsicoides_00G071180.1	Solanum_dulcamara_00G230060.1	Solanum_lyratum1_03G031880.1	-	Solanum_mammosum_00G402110.1	-	Solanum_pseudocapsicum_00G232420.1	Solanum_seaforthianum_01G031220.1	Solanum_torvum_01G038530.1	Solanum_viarum1_01G005520.1	-	-	-	-	-	-
SL4.0ch01	-	Datura_stramonium_01G018940.1	-	Lba02g00495	mRNA:Niben1.0Scf001g01591.1,mRNA:Niben1.0Scf012g00964.1,	-	-	-	-	-	-	-	-	-	-	-	DM8C01G07390.1	Ntab09g011910-1.1	DaaT027766.1	-	-	-
SL4.0ch01	mRNA:Solyc01g010280.3.1	Datura_stramonium_01G018930.1	-	Lba02g00494	mRNA:Niben1.0Scf001g01590.1	-	Solanum_capsicoides_00G071170.1	Solanum_dulcamara_00G230070.1	Solanum_lyratum1_03G031870.1	Solanum_macrocarpon_01G039820.1	Solanum_mammosum_00G402100.1	Solanum_melongena1_03G039050.1	Solanum_pseudocapsicum_00G232410.1	Solanum_seaforthianum_01G031210.2	Solanum_torvum_01G038510.1	Solanum_viarum1_01G005530.1	DM8C01G07430.1	Ntab18g012830-1.1,Ntab09g011900-1.1,	DaaT027762.1	Cbp01g27830.1	ZLC01G021590.1	-
SL4.0ch01	-	-	-	-	-	-	-	-	-	-	-	-	-	-	-	-	-	-	-	Cbp01g27800.1	ZLC01G021630.1	-
SL4.0ch01	-	-	-	-	-	-	-	-	-	-	-	-	-	-	-	-	-	-	-	Cbp01g27790.1	ZLC01G021640.1	-
SL4.0ch01	mRNA:Solyc01g010290.4.1	Datura_stramonium_01G018900.1	Lycianthes_biflora_12G013730.1	Lba02g00482,Lba02g00488,	mRNA:Niben1.0Scf012g00962.1	-	-	Solanum_dulcamara_00G230140.1	Solanum_lyratum1_03G031840.1	Solanum_macrocarpon_01G039860.1	-	Solanum_melongena1_03G039030.1	Solanum_pseudocapsicum_00G232400.1	Solanum_seaforthianum_01G031200.1	Solanum_torvum_01G038490.1	Solanum_viarum1_01G005590.1	DM8C01G07480.1	Ntab18g012760-1.1,Ntab09g011860-1.1,	DaaT027758.1	Cbp01g27780.1	-	-
SL4.0ch01	-	-	-	-	-	-	-	-	-	-	-	-	-	-	-	-	-	-	-	Cbp01g27740.1	ZLC01G021680.1	-
SL4.0ch01	mRNA:Solyc01g010310.4.1	Datura_stramonium_01G018870.1	Lycianthes_biflora_12G013740.1	-	mRNA:Niben1.0Scf012g00969.1	Physalis_angulata_00G009560.1	Solanum_capsicoides_00G071120.1	-	Solanum_lyratum1_03G031830.1	Solanum_macrocarpon_01G039870.1	Solanum_mammosum_00G402330.1	Solanum_melongena1_03G039020.1	Solanum_pseudocapsicum_00G232390.1	Solanum_seaforthianum_01G031190.1	Solanum_torvum_01G038480.1	Solanum_viarum1_01G005650.1	DM8C01G07490.1	Ntab09g011850-1.1,Ntab18g012740-1.1,	DaaT027757.1	Cbp01g27220.1	ZLC01G021850.1	pf03G062370.1
SL4.0ch01	-	Datura_stramonium_10G012290.1	-	-	mRNA:Niben1.0Scf003g01221.1	-	Solanum_capsicoides_00G062070.1	Solanum_dulcamara_00G313390.1	Solanum_lyratum1_03G026840.1	Solanum_macrocarpon_01G029170.1	Solanum_mammosum_00G365030.1	Solanum_melongena1_03G028250.1	-	Solanum_seaforthianum_01G026680.1	Solanum_torvum_01G032080.1	Solanum_viarum1_01G013260.1	DM8C01G17820.1	-	DaaT027659.1	Cbp01g25800.1	-	-
SL4.0ch01	-	Datura_stramonium_01G018100.1	Lycianthes_biflora_12G012960.1	Lba02g00427	mRNA:Niben1.0Scf012g01011.1	Physalis_angulata_00G009360.1	Solanum_capsicoides_00G070240.1	Solanum_dulcamara_00G230950.1	Solanum_lyratum1_03G031060.1	Solanum_macrocarpon_01G038270.1	Solanum_mammosum_00G313850.1	Solanum_melongena1_03G037400.1	Solanum_pseudocapsicum_00G231470.1	Solanum_seaforthianum_01G030960.1	Solanum_torvum_01G037360.1	Solanum_viarum1_01G006690.1	-	Ntab18g012050-1.1,Ntab09g011280-1.1,	DaaT026241.1	Cbp01g27070.1	ZLC01G022040.1	pf03G062570.1
SL4.0ch01	-	-	-	-	-	Physalis_angulata_00G010060.1	-	-	-	-	-	-	-	-	-	-	-	-	-	Cbp01g27010.1	-	pf03G083450.1
SL4.0ch01	-	Datura_stramonium_01G017410.1	Lycianthes_biflora_12G012800.1	-	mRNA:Niben1.0Scf004g02093.1	-	Solanum_capsicoides_00G068110.1	Solanum_dulcamara_00G037430.1	Solanum_lyratum1_03G029420.1	Solanum_macrocarpon_01G035120.1	Solanum_mammosum_00G343860.1	Solanum_melongena1_03G033520.1	Solanum_pseudocapsicum_00G230460.2	Solanum_seaforthianum_01G029870.1	Solanum_torvum_01G035010.2	-	-	Ntab22g033180-1.1,Ntab19g002610-1.1,	-	Cbp01g26360.1	ZLC01G023400.1	-
SL4.0ch01	-	Datura_stramonium_01G017390.1	Lycianthes_biflora_12G012760.1	-	mRNA:Niben1.0Scf003g00418.1,mRNA:Niben1.0Scf004g02090.1,	-	Solanum_capsicoides_00G068080.1	-	Solanum_lyratum1_03G029370.1	Solanum_macrocarpon_01G034940.1	Solanum_mammosum_00G343930.1	Solanum_melongena1_03G033570.1	Solanum_pseudocapsicum_00G230390.1	Solanum_seaforthianum_01G029920.1	Solanum_torvum_01G034970.1	Solanum_viarum1_01G007840.1	-	Ntab19g002660-1.1,Ntab22g033150-1.1,	DaaT026185.1	Cbp01g26400.1	ZLC01G023350.1	-
SL4.0ch01	-	-	-	-	-	-	-	-	-	-	-	-	-	-	-	-	-	-	-	Cbp01g26860.1	ZLC01G022300.1	pf03G083520.1
SL4.0ch01	-	-	-	-	-	-	-	-	-	-	-	-	-	-	-	-	-	-	-	Cbp01g26950.1	ZLC01G022180.1	-
SL4.0ch01	-	-	-	-	-	-	-	-	-	-	-	-	-	-	-	-	-	-	-	Cbp01g26990.1	ZLC01G022150.1	-
SL4.0ch01	-	-	-	-	-	-	-	-	-	-	-	-	-	-	-	-	-	-	-	Cbp01g27120.1	ZLC01G021990.1	-
SL4.0ch01	-	-	-	-	-	-	-	-	-	-	-	-	-	-	-	-	-	-	-	Cbp01g27140.1	ZLC01G021960.1	-
SL4.0ch01	-	-	-	-	-	-	-	-	-	-	-	-	-	-	-	-	-	-	-	Cbp01g27200.1	ZLC01G021870.1	-
SL4.0ch01	-	-	-	-	-	-	-	-	-	-	-	-	-	-	-	-	-	-	-	Cbp01g26320.1	ZLC01G023470.1	-
SL4.0ch01	-	-	-	-	-	-	-	-	-	-	-	-	-	-	-	-	-	-	-	Cbp01g26330.1	ZLC01G023420.2	-
SL4.0ch01	-	-	-	-	-	-	-	-	-	-	-	-	-	-	-	-	-	-	-	Cbp01g26520.1	ZLC01G023190.1	-
SL4.0ch01	-	-	-	-	-	-	-	-	-	-	-	-	-	-	-	-	-	-	-	Cbp01g26570.1	ZLC01G023150.1	-
SL4.0ch01	-	-	-	-	-	-	-	-	-	-	-	-	-	-	-	-	-	-	-	Cbp01g26140.1	ZLC01G023950.1	-
SL4.0ch01	-	-	-	-	-	-	-	-	-	-	-	-	-	-	-	-	-	-	-	Cbp01g26300.1	ZLC01G023750.1	-
SL4.0ch01	mRNA:Solyc01g010350.4.1	-	-	Lba02g00481	mRNA:Niben1.0Scf012g00970.1	-	Solanum_capsicoides_00G071110.1	Solanum_dulcamara_00G230160.1	Solanum_lyratum1_03G031820.1	Solanum_macrocarpon_01G039880.1	Solanum_mammosum_00G402340.1	Solanum_melongena1_03G039010.1	Solanum_pseudocapsicum_00G232380.2	Solanum_seaforthianum_01G031180.1	Solanum_torvum_01G038470.1	Solanum_viarum1_01G005660.1	DM8C01G07500.1	Ntab18g012720-1.1,Ntab09g011830-1.1,	DaaT027747.1	Cbp01g27230.1	ZLC01G021830.1	-
SL4.0ch01	-	Datura_stramonium_01G018370.1	-	Lba02g00479	-	-	-	-	-	-	-	-	-	-	-	-	-	-	DaaT000064.1	-	-	-
SL4.0ch01	-	-	-	-	-	-	-	-	-	-	-	-	-	-	Solanum_torvum_01G038460.1	-	-	-	-	-	-	-
SL4.0ch01	-	-	-	-	-	-	-	-	-	Solanum_macrocarpon_01G039900.1	-	Solanum_melongena1_03G039000.1	-	-	-	-	-	-	-	-	-	-
SL4.0ch01	mRNA:Solyc01g010360.3.1	-	Lycianthes_biflora_12G013790.1	Lba02g00480	mRNA:Niben1.0Scf001g01587.1	-	Solanum_capsicoides_00G071100.1	Solanum_dulcamara_00G230170.1	Solanum_lyratum1_03G031810.2	Solanum_macrocarpon_01G039910.1	Solanum_mammosum_00G402350.1	Solanum_melongena1_03G038990.1	Solanum_pseudocapsicum_00G232370.1	Solanum_seaforthianum_01G031170.2	Solanum_torvum_01G038440.1	Solanum_viarum1_01G005670.1	DM8C01G07510.1	-	DaaT027746.1	Cbp01g27240.1	ZLC01G021820.1	-
SL4.0ch01	mRNA:Solyc01g010370.3.1	Datura_stramonium_01G018790.1	Lycianthes_biflora_12G013810.1	-	mRNA:Niben1.0Scf001g01586.1	-	Solanum_capsicoides_00G071090.1	Solanum_dulcamara_00G230180.1	Solanum_lyratum1_03G031800.1	Solanum_macrocarpon_01G039920.1	Solanum_mammosum_00G402360.1	Solanum_melongena1_03G038980.1	Solanum_pseudocapsicum_00G232360.1	Solanum_seaforthianum_01G031160.1	Solanum_torvum_01G038430.1	Solanum_viarum1_01G005680.1	DM8C01G07520.1	Ntab09g011810-1.1,Ntab18g012700-1.1,	DaaT027745.1	-	-	-
SL4.0ch01	mRNA:Solyc01g010390.3.1	Datura_stramonium_01G018780.1	Lycianthes_biflora_12G013820.1	Lba02g00477	mRNA:Niben1.0Scf001g01585.1	-	Solanum_capsicoides_00G071080.1	Solanum_dulcamara_00G230200.1	Solanum_lyratum1_03G031790.1	Solanum_macrocarpon_01G039930.1	Solanum_mammosum_00G402370.1	Solanum_melongena1_03G038970.1	Solanum_pseudocapsicum_00G232350.1	Solanum_seaforthianum_01G031150.1	Solanum_torvum_01G038400.1	Solanum_viarum1_01G005690.1	DM8C01G07530.1	Ntab09g011800-1.1,Ntab18g012680-1.1,	DaaT027744.1	Cbp01g27280.1	ZLC01G021760.1	-
SL4.0ch01	mRNA:Solyc01g010410.3.1	Datura_stramonium_01G018760.1	Lycianthes_biflora_12G013830.1	Lba02g00475	mRNA:Niben1.0Scf012g00973.1,mRNA:Niben1.0Scf001g01584.1,	-	Solanum_capsicoides_00G071070.1	Solanum_dulcamara_00G230210.1	Solanum_lyratum1_03G031780.1	Solanum_macrocarpon_01G039940.1	Solanum_mammosum_00G402380.1	Solanum_melongena1_03G038960.1	Solanum_pseudocapsicum_00G232340.1	Solanum_seaforthianum_01G031140.1	Solanum_torvum_01G038390.1	Solanum_viarum1_01G005700.1	-	Ntab18g012660-1.1,Ntab09g011790-1.1,	DaaT027742.1	Cbp01g27290.1	ZLC01G022510.1	-
SL4.0ch01	-	-	-	-	-	Physalis_angulata_00G010070.1	-	-	-	-	-	-	-	-	-	-	-	-	-	Cbp01g27040.1	ZLC01G022090.1	pf03G083440.1
SL4.0ch01	-	Datura_stramonium_01G018750.1	Lycianthes_biflora_12G013870.1	Lba02g00473	mRNA:Niben1.0Scf012g00976.1,mRNA:Niben1.0Scf001g01567.1,	-	Solanum_capsicoides_00G071050.1	Solanum_dulcamara_00G230250.1	Solanum_lyratum1_03G031770.1	Solanum_macrocarpon_01G039460.1	Solanum_mammosum_00G402400.1	Solanum_melongena1_03G038930.1	Solanum_pseudocapsicum_00G232320.1	Solanum_seaforthianum_01G031120.1	Solanum_torvum_01G038340.1	Solanum_viarum1_01G005710.1	DM8C01G07580.1	Ntab18g012620-1.1,Ntab09g011760-1.1,	DaaT027741.1	Cbp01g27320.1	ZLC01G022550.1	-
SL4.0ch01	-	-	-	Lba02g00474	-	-	Solanum_capsicoides_00G071060.1	-	-	Solanum_macrocarpon_01G039950.1	-	Solanum_melongena1_03G038940.1	Solanum_pseudocapsicum_00G232330.1	Solanum_seaforthianum_01G031130.1	Solanum_torvum_01G038380.1	-	-	Ntab09g011770-1.1,Ntab18g012640-1.1,	-	-	-	-
SL4.0ch01	-	-	-	Lba02g00472	-	-	-	-	-	-	-	-	-	-	-	-	-	-	-	-	ZLC01G022410.1	-
SL4.0ch01	mRNA:Solyc01g010440.4.1	Datura_stramonium_01G018730.1	Lycianthes_biflora_12G013880.1	Lba02g00471	mRNA:Niben1.0Scf012g00977.1,mRNA:Niben1.0Scf001g01569.1,	Physalis_angulata_00G009570.1	Solanum_capsicoides_00G071010.1	Solanum_dulcamara_00G230260.1	Solanum_lyratum1_03G031760.1	-	Solanum_mammosum_00G402430.1	Solanum_melongena1_03G038920.1	Solanum_pseudocapsicum_00G232310.1	Solanum_seaforthianum_01G031110.1	Solanum_torvum_01G038330.1	Solanum_viarum1_01G005730.1	DM8C01G07590.2	Ntab09g011750-1.1	DaaT027740.1	Cbp01g27310.1	ZLC01G022530.1	pf03G062360.1
SL4.0ch01	-	-	-	-	-	Physalis_angulata_00G362340.1	-	-	-	-	-	-	-	Solanum_seaforthianum_01G030980.1	-	-	-	-	-	Cbp01g27060.1	ZLC01G022060.1	pf03G062770.1
SL4.0ch01	-	-	-	-	-	-	-	-	-	-	Solanum_mammosum_00G402390.1	-	-	-	-	-	DM8C01G07570.1	-	-	-	-	-
SL4.0ch01	-	-	-	-	-	-	Solanum_capsicoides_00G070990.1	-	-	-	Solanum_mammosum_00G402540.1	-	-	-	-	-	-	-	-	-	-	-
SL4.0ch01	-	-	-	-	mRNA:Niben1.0Scf012g00974.1,mRNA:Niben1.0Scf001g01583.1,	-	-	-	-	-	-	-	-	-	-	-	-	Ntab09g011780-1.1,Ntab18g012650-1.1,	-	-	-	-
SL4.0ch01	-	-	-	-	-	-	-	-	-	-	-	-	Solanum_pseudocapsicum_00G232220.1	Solanum_seaforthianum_01G031050.1	-	-	-	-	-	-	-	-
SL4.0ch01	mRNA:Solyc01g010460.4.1	Datura_stramonium_01G018710.1	-	Lba02g00470	mRNA:Niben1.0Scf012g00978.1	-	-	Solanum_dulcamara_00G230270.1	Solanum_lyratum1_03G031750.1	-	-	-	-	-	-	-	DM8C01G07640.1	Ntab09g011720-1.1,Ntab18g012580-1.1,	DaaT027739.1	Cbp01g27330.1	ZLC01G022570.1	-
SL4.0ch01	mRNA:Solyc01g010480.3.1	Datura_stramonium_01G018690.1	Lycianthes_biflora_12G013920.1	Lba02g00469	mRNA:Niben1.0Scf012g00979.1	-	Solanum_capsicoides_00G070970.1	Solanum_dulcamara_00G230280.1	Solanum_lyratum1_03G031740.1	Solanum_macrocarpon_01G039390.1	Solanum_mammosum_00G331140.1,Solanum_mammosum_00G402470.1,	-	Solanum_pseudocapsicum_00G232270.1	-	Solanum_torvum_01G038250.1	-	DM8C01G07650.1	Ntab09g011740-1.1,Ntab18g012560-1.1,	DaaT027738.1	-	ZLC01G022580.1	-
SL4.0ch01	-	Datura_stramonium_01G018680.1	-	-	-	-	-	-	-	-	-	-	-	Solanum_seaforthianum_01G031060.1	-	-	-	-	-	-	-	-
SL4.0ch01	mRNA:Solyc01g010490.4.1	Datura_stramonium_01G018650.1	-	Lba02g00468	mRNA:Niben1.0Scf001g01570.1	-	Solanum_capsicoides_00G070950.1	-	-	Solanum_macrocarpon_01G039360.1	Solanum_mammosum_00G331010.1,Solanum_mammosum_00G331100.1,	-	-	-	Solanum_torvum_01G038080.1,Solanum_torvum_01G038170.1,	Solanum_viarum1_01G005800.1	-	Ntab18g012550-1.1	-	-	-	-
SL4.0ch01	-	-	-	-	-	-	-	-	-	-	-	Solanum_melongena1_03G038370.1	-	-	Solanum_torvum_01G037990.1	-	-	-	-	-	-	-
SL4.0ch01	-	-	-	-	-	-	Solanum_capsicoides_00G070920.1	-	-	-	Solanum_mammosum_00G330900.1	-	-	-	Solanum_torvum_01G037980.1	Solanum_viarum1_01G005870.1	-	-	-	-	-	-
SL4.0ch01	mRNA:Solyc01g010510.4.1	-	Lycianthes_biflora_12G014460.1	-	mRNA:Niben1.0Scf012g00996.1,mRNA:Niben1.0Scf001g01561.1,	-	Solanum_capsicoides_00G070610.1	Solanum_dulcamara_00G230600.1	Solanum_lyratum1_03G031440.1	-	Solanum_mammosum_00G330450.1	Solanum_melongena1_03G037910.2	Solanum_pseudocapsicum_00G231890.1	Solanum_seaforthianum_01G030720.1	Solanum_torvum_01G037500.1	Solanum_viarum1_01G006200.1	DM8C01G07890.1	Ntab18g012280-1.1,Ntab09g011510-1.1,	DaaT027696.1	-	-	-
SL4.0ch01	-	-	-	-	-	-	-	-	-	Solanum_macrocarpon_01G038850.1	-	Solanum_melongena1_03G037830.1	-	-	-	-	-	-	-	-	-	-
SL4.0ch01	mRNA:Solyc01g010520.3.1	Datura_stramonium_01G017820.1	Lycianthes_biflora_12G014320.1	Lba02g00446	mRNA:Niben1.0Scf001g01562.1,mRNA:Niben1.0Scf012g00994.1,	Physalis_angulata_00G009410.1	Solanum_capsicoides_00G070620.1	Solanum_dulcamara_00G230580.1	Solanum_lyratum1_03G031450.1	Solanum_macrocarpon_01G038900.1	Solanum_mammosum_00G330490.2	-	Solanum_pseudocapsicum_00G231900.1	Solanum_seaforthianum_01G030700.1	Solanum_torvum_01G037510.1	Solanum_viarum1_01G006190.1	DM8C01G07910.1	Ntab09g011530-1.1,Ntab18g012300-1.1,	DaaT027701.1	Cbp01g27400.1	ZLC01G022680.1	pf03G062500.1
SL4.0ch01	-	-	Lycianthes_biflora_12G014180.1	Lba02g00463	mRNA:Niben1.0Scf012g00982.1	-	Solanum_capsicoides_00G070900.1	Solanum_dulcamara_00G230380.1	Solanum_lyratum1_03G031680.1	Solanum_macrocarpon_01G039200.1	Solanum_mammosum_00G330880.1	Solanum_melongena1_03G038230.1	Solanum_pseudocapsicum_00G232040.1	Solanum_seaforthianum_01G030410.1	Solanum_torvum_01G037940.1	Solanum_viarum1_01G005890.1	DM8sca04G00160.1	Ntab09g011660-1.1,Ntab18g012480-1.1,	DaaT027732.1	Cbp01g27360.1	ZLC01G022710.1	-
SL4.0ch01	-	-	-	-	-	-	-	Solanum_dulcamara_00G230570.1	-	-	-	-	-	Solanum_seaforthianum_01G030690.1	-	-	-	-	-	-	-	-
SL4.0ch01	mRNA:Solyc01g010540.3.1	-	Lycianthes_biflora_12G014300.1	-	mRNA:Niben1.0Scf012g00992.1,mRNA:Niben1.0Scf001g01564.1,	-	-	-	-	-	-	-	-	-	-	-	-	Ntab09g011550-1.1,Ntab18g012320-1.1,	-	Cbp01g27430.1	ZLC01G022640.1	-
SL4.0ch01	mRNA:Solyc01g010570.4.1	-	Lycianthes_biflora_12G014310.1	Lba02g00447	mRNA:Niben1.0Scf001g01563.1,mRNA:Niben1.0Scf012g00993.1,	-	Solanum_capsicoides_00G070670.1	Solanum_dulcamara_00G230560.1	-	Solanum_macrocarpon_01G038980.1	Solanum_mammosum_00G330570.1	Solanum_melongena1_03G038040.1	Solanum_pseudocapsicum_00G231910.1	Solanum_seaforthianum_01G030630.1	Solanum_torvum_01G037730.1	Solanum_viarum1_01G006130.1	DM8C01G07950.1	Ntab09g011540-1.1	-	Cbp01g27410.1	ZLC01G022670.1	-
SL4.0ch01	-	-	-	-	-	-	-	-	-	-	Solanum_mammosum_00G330500.1	-	-	-	-	Solanum_viarum1_01G006160.1	-	-	-	-	-	-
SL4.0ch01	-	-	-	-	-	-	-	-	-	Solanum_macrocarpon_01G038910.1	Solanum_mammosum_00G330550.2	Solanum_melongena1_03G037930.1,Solanum_melongena1_03G038030.1,	-	-	Solanum_torvum_01G037710.1	Solanum_viarum1_01G006140.1	-	-	-	-	-	-
SL4.0ch01	-	-	-	-	-	-	Solanum_capsicoides_00G070640.1	-	-	-	-	-	-	-	-	Solanum_viarum1_01G006150.1	-	-	-	-	-	-
SL4.0ch01	-	-	-	-	-	-	-	-	-	Solanum_macrocarpon_01G038940.1	-	Solanum_melongena1_03G038010.1	-	-	-	-	-	-	-	-	-	-
SL4.0ch01	mRNA:Solyc01g010590.2.1	-	Lycianthes_biflora_12G014290.1	Lba02g00450	mRNA:Niben1.0Scf012g00990.1,mRNA:Niben1.0Scf001g01565.1,	-	Solanum_capsicoides_00G070680.1	Solanum_dulcamara_00G230550.2	Solanum_lyratum1_03G031490.1	Solanum_macrocarpon_01G038990.1	Solanum_mammosum_00G330590.1	Solanum_melongena1_03G038050.1	Solanum_pseudocapsicum_00G231940.1	Solanum_seaforthianum_01G030610.1	Solanum_torvum_01G037740.1	Solanum_viarum1_01G006110.1	DM8sca04G00420.1	Ntab18g012330-1.1,Ntab09g011560-1.1,	-	Cbp01g27470.1	ZLC01G022750.1	pf03G062490.1
SL4.0ch01	mRNA:Solyc01g010600.4.1	-	Lycianthes_biflora_12G014280.1	Lba02g00451	mRNA:Niben1.0Scf001g01566.1	-	Solanum_capsicoides_00G070690.1	Solanum_dulcamara_00G230540.1	Solanum_lyratum1_03G031500.1	Solanum_macrocarpon_01G039000.1	Solanum_mammosum_00G330690.1	Solanum_melongena1_03G038060.1	-	Solanum_seaforthianum_01G030600.1	Solanum_torvum_01G037750.1	Solanum_viarum1_01G006100.1	DM8sca04G00410.1	Ntab18g012360-1.1	DaaT027703.1	-	-	-
SL4.0ch01	mRNA:Solyc01g010640.3.1	Datura_stramonium_01G017790.1	Lycianthes_biflora_12G014270.1	Lba02g00453	mRNA:Niben1.0Scf012g00988.1,mRNA:Niben1.0Scf001g01582.1,	Physalis_angulata_00G009430.1	Solanum_capsicoides_00G070700.1	Solanum_dulcamara_00G230510.1	Solanum_lyratum1_03G031530.1	Solanum_macrocarpon_01G039010.1	Solanum_mammosum_00G330700.1	Solanum_melongena1_03G038070.1	Solanum_pseudocapsicum_00G231960.1	Solanum_seaforthianum_01G030570.1	Solanum_torvum_01G037760.1	Solanum_viarum1_01G006090.1	DM8sca04G00400.1	Ntab09g011580-1.1,Ntab18g012370-1.1,	DaaT027706.1	-	-	pf03G062480.1
SL4.0ch01	-	-	-	-	-	-	-	-	-	-	-	-	Solanum_pseudocapsicum_00G231950.1	-	-	-	-	-	-	-	-	-
SL4.0ch01	mRNA:Solyc01g010650.3.1	Datura_stramonium_01G017800.1	Lycianthes_biflora_12G014260.1	Lba02g00454	mRNA:Niben1.0Scf012g00986.1	-	Solanum_capsicoides_00G070710.1	Solanum_dulcamara_00G230500.1	Solanum_lyratum1_03G031540.1	Solanum_macrocarpon_01G039020.1	Solanum_mammosum_00G330710.1	Solanum_melongena1_03G038080.1	Solanum_pseudocapsicum_00G231970.1	Solanum_seaforthianum_01G030560.1	Solanum_torvum_01G037770.1	Solanum_viarum1_01G006080.1	DM8sca04G00360.1	Ntab18g012380-1.1,Ntab09g011590-1.1,	DaaT027705.1	Cbp01g27530.1	ZLC01G022780.1	-
SL4.0ch01	mRNA:Solyc01g010660.3.1	Datura_stramonium_01G018440.1	Lycianthes_biflora_12G014250.1	Lba02g00455	mRNA:Niben1.0Scf001g01580.1,mRNA:Niben1.0Scf012g00985.1,	Physalis_angulata_00G009440.1	Solanum_capsicoides_00G070750.1	Solanum_dulcamara_00G230470.1	Solanum_lyratum1_03G031570.1	Solanum_macrocarpon_01G039030.1	Solanum_mammosum_00G330740.1	Solanum_melongena1_03G038090.1	Solanum_pseudocapsicum_00G231980.1	Solanum_seaforthianum_01G030550.1	Solanum_torvum_01G037780.1	Solanum_viarum1_01G006060.1	DM8sca04G00350.1	Ntab09g011600-1.1,Ntab18g012400-1.1,	DaaT027707.1	Cbp01g27510.1	ZLC01G022770.1	pf03G062470.1
SL4.0ch01	-	-	-	-	-	-	Solanum_capsicoides_00G070720.1	-	-	-	Solanum_mammosum_00G330720.1	-	-	-	-	Solanum_viarum1_01G006070.1	-	-	-	-	-	-
SL4.0ch01	mRNA:Solyc01g010690.1.1	Datura_stramonium_01G018450.1	-	Lba02g00458	mRNA:Niben1.0Scf001g01579.1	-	Solanum_capsicoides_00G070760.1	-	Solanum_lyratum1_03G031600.1	-	Solanum_mammosum_00G330750.1	Solanum_melongena1_03G038120.1	Solanum_pseudocapsicum_00G231990.1	Solanum_seaforthianum_01G030540.1	Solanum_torvum_01G037790.1	Solanum_viarum1_01G006050.1	-	Ntab09g011610-1.1,Ntab18g012420-1.1,	DaaT027708.1	-	-	-
SL4.0ch01	-	-	-	-	-	-	-	Solanum_dulcamara_00G230450.1	-	-	-	-	-	Solanum_seaforthianum_01G030530.1	-	-	-	-	-	-	-	-
SL4.0ch01	mRNA:Solyc01g010700.3.1	Datura_stramonium_01G018460.1	Lycianthes_biflora_12G014210.1	Lba02g00457	mRNA:Niben1.0Scf012g00984.1,mRNA:Niben1.0Scf001g01578.1,	-	Solanum_capsicoides_00G070780.1	Solanum_dulcamara_00G230440.1	Solanum_lyratum1_03G031620.1	Solanum_macrocarpon_01G039060.1	Solanum_mammosum_00G330760.1	Solanum_melongena1_03G038140.1	Solanum_pseudocapsicum_00G232000.1	Solanum_seaforthianum_01G030520.1	Solanum_torvum_01G037800.1	Solanum_viarum1_01G006040.1	-	Ntab09g011620-1.1,Ntab18g012430-1.1,	DaaT027709.1	Cbp01g27490.1	ZLC01G022760.1	-
SL4.0ch01	-	-	Lycianthes_biflora_12G014230.1	-	-	-	-	-	-	Solanum_macrocarpon_01G039040.1	-	-	-	-	-	-	-	-	-	-	-	-
SL4.0ch01	-	-	-	-	-	-	-	-	-	-	Solanum_mammosum_00G330810.1	-	-	-	-	Solanum_viarum1_01G005970.1	-	-	-	-	-	-
SL4.0ch01	-	-	-	-	-	-	-	-	Solanum_lyratum1_03G031610.1	Solanum_macrocarpon_01G039050.1	-	-	-	-	-	-	-	-	-	-	-	-
SL4.0ch01	-	-	-	-	mRNA:Niben1.0Scf001g01575.1	-	-	Solanum_dulcamara_00G230420.1	-	-	-	-	-	-	-	-	-	-	-	-	-	-
SL4.0ch01	mRNA:Solyc01g010710.4.1	Datura_stramonium_01G018530.1	-	-	-	-	Solanum_capsicoides_00G070790.1	-	-	Solanum_macrocarpon_01G039130.1	Solanum_mammosum_00G330820.1	Solanum_melongena1_03G038150.1	Solanum_pseudocapsicum_00G232010.1	-	Solanum_torvum_01G037810.1	Solanum_viarum1_01G005960.1,Solanum_viarum1_01G006030.1,	DM8sca04G00240.1	-	DaaT027711.1	-	ZLC01G022610.1	-
SL4.0ch01	mRNA:Solyc01g010740.4.1	Datura_stramonium_01G018520.1	-	Lba02g00460	-	-	-	Solanum_dulcamara_00G230410.1	Solanum_lyratum1_03G031650.1	Solanum_macrocarpon_01G039140.1	Solanum_mammosum_00G330830.1	Solanum_melongena1_03G038160.1	Solanum_pseudocapsicum_00G232020.1	-	Solanum_torvum_01G037840.1	Solanum_viarum1_01G005950.1	DM8sca04G00220.1	Ntab09g011640-1.1,Ntab18g012460-1.1,	DaaT027716.1	-	-	-
SL4.0ch01	-	-	-	Lba02g00459	-	-	-	Solanum_dulcamara_00G230430.1	Solanum_lyratum1_03G031640.1	-	-	-	-	-	-	-	-	Ntab18g012440-1.1	-	-	-	-
SL4.0ch01	-	-	-	-	-	-	-	-	-	-	Solanum_mammosum_00G330910.1	-	-	-	-	Solanum_viarum1_01G005860.1	-	-	-	-	-	-
SL4.0ch01	mRNA:Solyc01g010750.4.1	Datura_stramonium_01G018510.1	Lycianthes_biflora_12G014200.1	-	-	-	Solanum_capsicoides_00G070870.1	Solanum_dulcamara_00G230400.1	-	Solanum_macrocarpon_01G039150.1	Solanum_mammosum_00G330840.1	Solanum_melongena1_03G038170.1	Solanum_pseudocapsicum_00G232120.1	Solanum_seaforthianum_01G030430.1	-	Solanum_viarum1_01G005910.1	DM8sca04G00210.1	-	DaaT027730.1	Cbp01g27340.1	-	-
SL4.0ch01	mRNA:Solyc01g010760.3.1	Datura_stramonium_01G018500.1	Lycianthes_biflora_12G014190.1	Lba02g00462	mRNA:Niben1.0Scf001g01573.1,mRNA:Niben1.0Scf012g00983.1,	Physalis_angulata_00G009460.1	Solanum_capsicoides_00G070890.1	Solanum_dulcamara_00G230390.1	Solanum_lyratum1_03G031670.1	Solanum_macrocarpon_01G039190.1	Solanum_mammosum_00G330870.1	Solanum_melongena1_03G038240.1	Solanum_pseudocapsicum_00G232050.1	Solanum_seaforthianum_01G030420.1	Solanum_torvum_01G037930.1	Solanum_viarum1_01G005900.1	DM8sca04G00170.2	Ntab18g012470-1.1,Ntab09g011650-1.1,	DaaT027731.1	Cbp01g27350.1	ZLC01G022700.1	pf03G062460.1
SL4.0ch01	mRNA:Solyc01g010780.4.1	Datura_stramonium_01G018540.1	Lycianthes_biflora_12G014160.1	Lba02g00464	mRNA:Niben1.0Scf001g01572.1	Physalis_angulata_00G009550.2	Solanum_capsicoides_00G070910.1	Solanum_dulcamara_00G230370.1	Solanum_lyratum1_03G031690.1	Solanum_macrocarpon_01G039210.1	Solanum_mammosum_00G330890.1	Solanum_melongena1_03G038220.1	-	Solanum_seaforthianum_01G030400.1	Solanum_torvum_01G037950.1	Solanum_viarum1_01G005880.1	DM8sca04G00150.1	Ntab09g011670-1.1,Ntab18g012490-1.1,	DaaT027736.1	Cbp01g27370.1	-	pf03G062380.1,pf03G062390.1,
SL4.0ch01	-	Datura_stramonium_01G017040.1	Lycianthes_biflora_12G012580.1	-	mRNA:Niben1.0Scf003g00405.1	-	-	Solanum_dulcamara_00G038030.1	Solanum_lyratum1_03G030850.1	Solanum_macrocarpon_01G034480.1	Solanum_mammosum_00G482660.1	Solanum_melongena1_03G034290.1	Solanum_pseudocapsicum_00G229610.1	Solanum_seaforthianum_01G029470.1	Solanum_torvum_01G034620.1	-	DM8C01G12490.1	Ntab19g002910-1.1,Ntab22g032870-1.1,	DaaT026144.1,DaaT026160.1,	-	ZLC01G023090.1	-
SL4.0ch01	-	-	-	-	-	-	-	Solanum_dulcamara_00G036910.1	-	-	-	-	-	Solanum_seaforthianum_01G029770.1	-	-	-	-	-	-	-	-
SL4.0ch01	mRNA:Solyc01g010810.4.1	Datura_stramonium_01G017880.1	Lycianthes_biflora_12G014480.1	Lba02g00443	mRNA:Niben1.0Scf012g00997.1,mRNA:Niben1.0Scf001g01560.1,	-	Solanum_capsicoides_00G070580.1	-	Solanum_lyratum1_03G031290.1	Solanum_macrocarpon_01G038840.1	Solanum_mammosum_00G313600.1	Solanum_melongena1_03G037820.1	Solanum_pseudocapsicum_00G231770.1	Solanum_seaforthianum_01G030740.1	Solanum_torvum_01G036970.1	Solanum_viarum1_01G006270.1	DM8C01G08010.1	Ntab18g012270-1.1,Ntab09g011490-1.1,	DaaT027697.1	-	-	-
SL4.0ch01	-	Datura_stramonium_01G017680.1	-	-	mRNA:Niben1.0Scf003g00443.1,mRNA:Niben1.0Scf003g00432.1,mRNA:Niben1.0Scf004g02112.1,	-	-	-	-	-	-	-	-	-	-	-	-	Ntab19g002190-1.1,Ntab22g033570-1.1,Ntab19g002410-1.1,	DaaT000085.1	-	-	-
SL4.0ch01	-	-	-	-	-	-	Solanum_capsicoides_00G064860.1	-	Solanum_lyratum1_03G028630.1	-	Solanum_mammosum_00G089090.1	-	Solanum_pseudocapsicum_00G229110.1	Solanum_seaforthianum_01G028740.1	Solanum_torvum_01G033460.1	Solanum_viarum1_01G012410.1	-	-	-	-	-	-
SL4.0ch01	-	Datura_stramonium_01G017770.1	-	-	-	-	-	-	-	-	-	-	-	-	-	-	-	-	-	-	-	-
SL4.0ch01	-	-	-	-	-	-	-	-	-	-	Solanum_mammosum_00G313240.1	-	-	-	-	Solanum_viarum1_11G015510.1	-	-	-	-	-	-
SL4.0ch01	-	-	-	-	-	-	-	-	-	-	Solanum_mammosum_00G344000.1	-	-	-	Solanum_torvum_01G034920.1	-	-	-	-	-	-	-
SL4.0ch01	-	-	-	-	-	-	-	-	-	-	-	-	-	Solanum_seaforthianum_01G029950.1	Solanum_torvum_01G034930.1	-	-	-	-	-	-	-
SL4.0ch01	-	-	-	-	-	-	Solanum_capsicoides_00G070540.1	-	-	-	Solanum_mammosum_00G313610.1	-	-	-	-	-	-	-	-	-	-	-
SL4.0ch01	-	-	-	-	-	-	Solanum_capsicoides_00G064780.1	-	-	-	-	-	-	-	Solanum_torvum_01G033410.1	Solanum_viarum1_01G012390.1	-	-	-	-	-	-
SL4.0ch01	-	-	-	-	-	-	-	-	-	Solanum_macrocarpon_01G033250.1	-	-	-	-	Solanum_torvum_01G034020.1	-	-	-	-	-	-	-
SL4.0ch01	mRNA:Solyc01g010820.3.1	Datura_stramonium_01G017900.1	Lycianthes_biflora_12G014510.1	Lba02g00445	mRNA:Niben1.0Scf001g01559.1,mRNA:Niben1.0Scf012g00998.1,	Physalis_angulata_00G009380.1	Solanum_capsicoides_00G070530.1	Solanum_dulcamara_00G230780.1	Solanum_lyratum1_03G031280.1	Solanum_macrocarpon_01G038810.1	Solanum_mammosum_00G313660.1	Solanum_melongena1_03G037780.1	Solanum_pseudocapsicum_00G231760.1	Solanum_seaforthianum_01G030770.1	Solanum_torvum_01G036980.1	Solanum_viarum1_01G006290.1	DM8C01G08020.1	Ntab18g012260-1.1,Ntab09g011500-1.1,	-	Cbp01g27650.1	ZLC01G022940.1	pf03G062540.1
SL4.0ch01	-	-	-	-	-	-	-	Solanum_dulcamara_00G230720.1	Solanum_lyratum1_03G031300.1	-	-	-	-	-	-	-	-	-	-	-	-	-
SL4.0ch01	mRNA:Solyc01g010830.4.1	Datura_stramonium_01G017910.1	Lycianthes_biflora_12G014520.1	Lba02g00442	mRNA:Niben1.0Scf012g00999.1,mRNA:Niben1.0Scf001g01558.1,	Physalis_angulata_00G009390.1	-	Solanum_dulcamara_00G230790.1	Solanum_lyratum1_03G031270.1	Solanum_macrocarpon_01G038800.1	Solanum_mammosum_00G313670.1	Solanum_melongena1_03G037760.1	Solanum_pseudocapsicum_00G231750.1	Solanum_seaforthianum_01G030780.1	Solanum_torvum_01G036990.1	Solanum_viarum1_01G006300.1	DM8C01G08030.1	Ntab09g011480-1.1,Ntab18g012250-1.1,	-	Cbp01g27640.1	ZLC01G022930.1	pf03G062530.1
SL4.0ch01	-	-	-	-	-	-	Solanum_capsicoides_00G070080.1	-	-	Solanum_macrocarpon_01G038040.1	-	Solanum_melongena1_03G037080.1	-	-	Solanum_torvum_01G036810.1	Solanum_viarum1_01G006810.1	-	-	-	-	-	-
SL4.0ch01	-	-	-	-	-	-	Solanum_capsicoides_00G070510.1	-	-	Solanum_macrocarpon_01G038780.1	-	-	-	-	-	-	-	-	-	-	-	-
SL4.0ch01	mRNA:Solyc01g010860.3.1	Datura_stramonium_01G017920.1	Lycianthes_biflora_12G014530.1	Lba02g00441	mRNA:Niben1.0Scf001g01557.1,mRNA:Niben1.0Scf012g01000.1,	Physalis_angulata_00G009400.1	Solanum_capsicoides_00G070470.1	Solanum_dulcamara_00G230800.1	Solanum_lyratum1_03G031260.1	Solanum_macrocarpon_01G038770.1	Solanum_mammosum_00G313680.1	Solanum_melongena1_03G037740.1	Solanum_pseudocapsicum_00G231730.1	Solanum_seaforthianum_01G030790.1	Solanum_torvum_01G037020.1	Solanum_viarum1_01G006350.1	DM8C01G08050.1	Ntab09g011470-1.1,Ntab18g012210-1.1,	DaaT030847.1	Cbp01g27600.1	ZLC01G022840.1	pf03G062520.1
SL4.0ch01	-	Datura_stramonium_01G017260.1	Lycianthes_biflora_12G012710.1	-	mRNA:Niben1.0Scf004g02085.1	Physalis_angulata_00G010010.1	-	Solanum_dulcamara_00G037630.1	Solanum_lyratum1_03G029320.1	Solanum_macrocarpon_01G035000.1	Solanum_mammosum_00G344020.1	Solanum_melongena1_03G033610.1	Solanum_pseudocapsicum_00G230330.1	Solanum_seaforthianum_01G029980.1	Solanum_torvum_01G034910.1	Solanum_viarum1_01G007720.1	-	Ntab22g033090-1.1	DaaT026180.1	-	-	pf03G083490.1
SL4.0ch01	-	Datura_stramonium_01G017700.1	Lycianthes_biflora_12G013370.1	-	mRNA:Niben1.0Scf004g02109.1	-	Solanum_capsicoides_00G068850.1	Solanum_dulcamara_00G231380.1	Solanum_lyratum1_03G029540.1	-	-	-	Solanum_pseudocapsicum_00G230890.1	-	Solanum_torvum_01G035740.1	Solanum_viarum1_01G007330.1	-	Ntab19g002290-1.1,Ntab22g033500-1.1,	DaaT000081.1	-	-	-
SL4.0ch01	-	-	-	-	-	-	-	-	-	-	Solanum_mammosum_00G482760.1	-	Solanum_pseudocapsicum_00G229790.1	-	-	-	-	-	-	-	-	-
SL4.0ch01	-	-	-	-	-	-	Solanum_capsicoides_00G070490.1	-	-	-	-	-	-	-	-	Solanum_viarum1_01G006310.1	-	-	-	-	-	-
SL4.0ch01	-	-	-	-	-	-	Solanum_capsicoides_00G069050.1	-	-	-	-	-	-	-	-	-	-	-	-	-	-	-
SL4.0ch01	-	-	-	-	-	-	Solanum_capsicoides_00G069150.1	-	-	-	-	-	-	-	-	-	-	-	-	-	-	-
SL4.0ch01	mRNA:Solyc01g010870.3.1	Datura_stramonium_01G017930.1	-	Lba02g00440	mRNA:Niben1.0Scf001g01556.1,mRNA:Niben1.0Scf012g01001.1,	-	Solanum_capsicoides_00G070460.1	Solanum_dulcamara_00G230810.1	Solanum_lyratum1_03G031250.1	Solanum_macrocarpon_01G038760.1	Solanum_mammosum_00G313690.1	Solanum_melongena1_03G037730.1	Solanum_pseudocapsicum_00G231710.1	Solanum_seaforthianum_01G030800.1	Solanum_torvum_01G037030.1	Solanum_viarum1_01G006360.1	DM8C01G08060.2	Ntab18g012200-1.1	DaaT030846.1	Cbp01g27620.1	ZLC01G022910.1	-
SL4.0ch01	-	-	-	-	-	-	-	-	-	-	-	-	-	-	-	-	-	-	-	Cbp01g27610.1	ZLC01G022900.1	-
SL4.0ch01	mRNA:Solyc01g010880.3.1	Datura_stramonium_01G017940.1	Lycianthes_biflora_12G014550.1	Lba02g00439	mRNA:Niben1.0Scf001g01552.1,mRNA:Niben1.0Scf012g01002.1,	Physalis_angulata_00G009370.2	Solanum_capsicoides_00G070450.1	Solanum_dulcamara_00G230820.1	Solanum_lyratum1_03G031240.1	Solanum_macrocarpon_01G038730.1	Solanum_mammosum_00G313700.1	Solanum_melongena1_03G037720.1	Solanum_pseudocapsicum_00G231630.1	Solanum_seaforthianum_01G030810.1	Solanum_torvum_01G037040.1	Solanum_viarum1_01G006370.1	-	Ntab18g012170-1.1	DaaT030845.1	Cbp01g27630.1	ZLC01G022920.1	pf03G062550.1
SL4.0ch01	-	-	-	-	-	-	-	-	-	Solanum_macrocarpon_01G038580.1	-	Solanum_melongena1_03G037800.1	-	-	-	-	-	-	-	-	-	-
SL4.0ch01	-	-	-	-	-	-	-	-	-	Solanum_macrocarpon_01G038890.1	-	Solanum_melongena1_03G037700.1	-	-	-	-	-	-	-	-	-	-
SL4.0ch01	mRNA:Solyc01g010890.4.1	-	Lycianthes_biflora_12G014560.1	-	mRNA:Niben1.0Scf012g01004.1	-	Solanum_capsicoides_00G070430.1	Solanum_dulcamara_00G230830.1	Solanum_lyratum1_03G031230.1	-	-	Solanum_melongena1_03G037620.1	Solanum_pseudocapsicum_00G231620.1	Solanum_seaforthianum_01G030830.1	Solanum_torvum_01G037070.1	Solanum_viarum1_01G006440.1	DM8C01G08070.1	Ntab09g011420-1.1,Ntab18g012160-1.1,	DaaT030840.1	Cbp01g27570.1	ZLC01G022810.1	-
SL4.0ch01	-	Datura_stramonium_01G017950.2	-	Lba02g00438	-	-	-	-	-	-	-	Solanum_melongena1_03G037610.1	-	-	-	-	-	-	-	-	-	-
SL4.0ch01	mRNA:Solyc01g010900.3.1	Datura_stramonium_01G017960.1	Lycianthes_biflora_12G014570.1	Lba02g00436	mRNA:Niben1.0Scf012g01003.1,mRNA:Niben1.0Scf001g01551.1,	Physalis_angulata_00G528090.1,Physalis_angulata_00G362330.1,	Solanum_capsicoides_00G070410.1	Solanum_dulcamara_00G230840.1	Solanum_lyratum1_03G031220.1	Solanum_macrocarpon_01G038470.1	Solanum_mammosum_00G314000.1	Solanum_melongena1_03G037600.1	Solanum_pseudocapsicum_00G231610.1	Solanum_seaforthianum_01G030840.1	Solanum_torvum_01G037090.1	Solanum_viarum1_01G006470.1	DM8C01G08080.1	Ntab09g011410-1.1,Ntab18g012150-1.1,	DaaT030841.1	Cbp01g27580.1	ZLC01G022820.1	pf03G062780.1
SL4.0ch01	mRNA:Solyc01g010910.2.1	Datura_stramonium_01G017990.1	Lycianthes_biflora_12G014580.1	Lba02g00434	mRNA:Niben1.0Scf012g01005.1,mRNA:Niben1.0Scf001g01550.1,	Physalis_angulata_00G362350.1	Solanum_capsicoides_00G070400.1	Solanum_dulcamara_00G230850.1	Solanum_lyratum1_03G031200.1	Solanum_macrocarpon_01G038430.1	Solanum_mammosum_00G313990.1	Solanum_melongena1_03G037590.1	-	Solanum_seaforthianum_01G030860.1	Solanum_torvum_01G037100.1	Solanum_viarum1_01G006480.1	DM8C01G08090.1	Ntab09g011400-1.1,Ntab18g012140-1.1,	DaaT030842.1	Cbp01g27590.1	ZLC01G022830.1	pf03G062760.1
SL4.0ch01	-	-	-	-	mRNA:Niben1.0Scf001g01553.1	-	-	-	-	-	-	-	-	-	-	-	-	-	-	-	-	-
SL4.0ch01	mRNA:Solyc01g010920.2.1	-	-	-	-	-	-	-	-	-	Solanum_mammosum_00G313980.1	-	-	-	-	-	-	-	-	-	ZLC01G022800.1	-
SL4.0ch01	mRNA:Solyc01g010930.4.1	Datura_stramonium_01G018000.1	Lycianthes_biflora_12G014590.1	Lba02g00433	-	Physalis_angulata_00G362370.1,Physalis_angulata_00G528120.1,	Solanum_capsicoides_00G070390.1	Solanum_dulcamara_00G230860.1	Solanum_lyratum1_03G031190.3	Solanum_macrocarpon_01G038420.1	Solanum_mammosum_00G313970.1	Solanum_melongena1_03G037580.1	Solanum_pseudocapsicum_00G231590.1	Solanum_seaforthianum_01G030870.1	Solanum_torvum_01G037110.2	Solanum_viarum1_01G006490.1	DM8C01G08100.1	-	DaaT030839.1	Cbp01g27560.1	ZLC01G022790.1	pf03G062740.1
SL4.0ch01	mRNA:Solyc01g010940.3.1	Datura_stramonium_01G018020.1	Lycianthes_biflora_12G014760.1	-	mRNA:Niben1.0Scf001g01549.1,mRNA:Niben1.0Scf012g01006.1,	Physalis_angulata_00G528130.1,Physalis_angulata_00G362380.1,	Solanum_capsicoides_00G070380.1	Solanum_dulcamara_00G230870.1	Solanum_lyratum1_03G031180.1	Solanum_macrocarpon_01G038410.1	Solanum_mammosum_00G313960.1	Solanum_melongena1_03G037570.1	Solanum_pseudocapsicum_00G231560.1	Solanum_seaforthianum_01G030880.1	Solanum_torvum_01G037120.1	Solanum_viarum1_01G006500.1	DM8C01G08140.1	Ntab18g012120-1.1,Ntab09g011380-1.1,	DaaT029995.1	Cbp01g27670.1	ZLC01G022970.1	pf03G062730.1
SL4.0ch01	mRNA:Solyc01g010950.3.1	Datura_stramonium_01G018030.1	-	Lba02g00432	-	-	-	Solanum_dulcamara_00G230880.1	-	Solanum_macrocarpon_01G038400.1	-	-	-	-	Solanum_torvum_01G037130.1	Solanum_viarum1_01G006530.1	DM8C01G08160.1	-	DaaT029994.1	Cbp01g27680.1	ZLC01G022980.1	-
SL4.0ch01	-	-	-	-	-	-	-	Solanum_dulcamara_00G230890.1	-	-	-	Solanum_melongena1_03G037560.1	-	Solanum_seaforthianum_01G030900.1	-	-	-	-	-	-	-	-
SL4.0ch01	mRNA:Solyc01g010970.3.1	Datura_stramonium_01G018050.1	Lycianthes_biflora_12G012860.1	Lba02g00431	mRNA:Niben1.0Scf012g01007.1,mRNA:Niben1.0Scf001g01548.1,	-	Solanum_capsicoides_00G070350.1	Solanum_dulcamara_00G230910.1	Solanum_lyratum1_03G031030.1	Solanum_macrocarpon_01G038390.1	Solanum_mammosum_00G313930.1	Solanum_melongena1_03G037550.1	-	Solanum_seaforthianum_01G030910.1	Solanum_torvum_01G037160.1	Solanum_viarum1_01G006540.1	DM8C01G08170.1	Ntab09g011370-1.1,Ntab18g012100-1.1,	DaaT029993.1	Cbp01g27700.1	ZLC01G023030.1	-
SL4.0ch01	-	-	-	-	mRNA:Niben1.0Scf003g00367.1	-	-	Solanum_dulcamara_00G040400.1	Solanum_lyratum1_03G028500.1	-	-	-	Solanum_pseudocapsicum_00G229020.1	Solanum_seaforthianum_01G028700.1	-	-	-	Ntab19g003400-1.1	DaaT026331.1	-	-	-
SL4.0ch01	-	Datura_stramonium_01G017450.1	Lycianthes_biflora_12G013490.1	-	mRNA:Niben1.0Scf004g02097.1,mRNA:Niben1.0Scf003g00423.1,	-	Solanum_capsicoides_00G068280.1	Solanum_dulcamara_00G037300.1	Solanum_lyratum1_03G029550.1	Solanum_macrocarpon_01G035350.1	Solanum_mammosum_00G343750.1	Solanum_melongena1_03G033310.1	Solanum_pseudocapsicum_00G230520.1	Solanum_seaforthianum_01G029710.1	Solanum_torvum_01G035270.1	-	-	Ntab19g002530-1.1,Ntab22g033230-1.1,	DaaT000097.1	-	-	-
SL4.0ch01	-	-	-	Lba02g01119	-	-	-	-	Solanum_lyratum1_03G028230.1	-	-	-	Solanum_pseudocapsicum_00G221740.1	-	-	-	-	-	-	-	-	-
SL4.0ch01	-	-	-	-	-	-	-	Solanum_dulcamara_00G038450.1	Solanum_lyratum1_03G030680.1	-	-	-	-	Solanum_seaforthianum_01G029310.1	-	-	-	-	-	-	-	-
SL4.0ch01	-	-	-	-	-	-	-	Solanum_dulcamara_00G041120.1	Solanum_lyratum1_03G027900.1	-	-	-	-	-	-	-	-	-	-	-	-	-
SL4.0ch01	-	-	-	-	-	-	-	Solanum_dulcamara_00G038600.1	Solanum_lyratum1_03G030420.1	-	-	-	-	-	-	-	-	-	-	-	-	-
SL4.0ch01	-	-	-	-	-	-	-	-	Solanum_lyratum1_03G028530.1	Solanum_macrocarpon_01G032680.1	Solanum_mammosum_00G089220.1	Solanum_melongena1_03G035580.1	Solanum_pseudocapsicum_00G228970.1	Solanum_seaforthianum_01G028640.1	-	-	-	-	-	-	-	-
SL4.0ch01	-	-	-	-	-	-	-	-	Solanum_lyratum1_03G030600.1	-	-	-	Solanum_pseudocapsicum_00G229780.1	-	-	-	-	-	-	-	-	-
SL4.0ch01	-	-	-	-	-	-	-	-	Solanum_lyratum1_03G028210.1	-	-	-	Solanum_pseudocapsicum_00G221630.1	-	-	-	-	-	-	-	-	-
SL4.0ch01	mRNA:Solyc01g010990.2.1	Datura_stramonium_01G018060.2	Lycianthes_biflora_12G012930.1	-	mRNA:Niben1.0Scf012g01008.1,mRNA:Niben1.0Scf001g01547.1,	Physalis_angulata_00G362420.1	Solanum_capsicoides_00G070330.1	Solanum_dulcamara_00G230920.1	Solanum_lyratum1_03G031040.1	Solanum_macrocarpon_01G038330.1	Solanum_mammosum_00G313890.1	Solanum_melongena1_03G037480.1	Solanum_pseudocapsicum_00G231500.1	Solanum_seaforthianum_01G030930.1	Solanum_torvum_01G037220.1	Solanum_viarum1_01G006650.1	DM8C01G08250.1	Ntab09g011360-1.1,Ntab18g012090-1.1,	DaaT030249.1	Cbp01g27720.1	ZLC01G023040.1	pf03G062690.1
SL4.0ch01	-	Datura_stramonium_01G018070.1	-	Lba02g00429	mRNA:Niben1.0Scf012g01009.1,mRNA:Niben1.0Scf001g01546.1,	-	-	-	-	-	-	-	-	-	-	-	-	Ntab09g011350-1.1,Ntab18g012080-1.1,	DaaT030250.1	-	-	-
SL4.0ch01	-	-	-	-	-	-	Solanum_capsicoides_00G070340.1	-	-	Solanum_macrocarpon_01G038340.1	Solanum_mammosum_00G313900.1	Solanum_melongena1_03G037490.1	Solanum_pseudocapsicum_00G231510.1	-	Solanum_torvum_01G037190.1	Solanum_viarum1_01G006640.1	-	-	-	-	-	-
SL4.0ch01	mRNA:Solyc01g011000.3.1	Datura_stramonium_01G018080.1	Lycianthes_biflora_12G012950.1	Lba02g00428	mRNA:Niben1.0Scf001g01545.1,mRNA:Niben1.0Scf012g01010.1,	Physalis_angulata_00G362410.1,Physalis_angulata_00G528140.1,	Solanum_capsicoides_00G070260.1	Solanum_dulcamara_00G230930.1	Solanum_lyratum1_03G031050.1	Solanum_macrocarpon_01G038290.1	Solanum_mammosum_00G313870.1	Solanum_melongena1_03G037430.1	Solanum_pseudocapsicum_00G231480.1	Solanum_seaforthianum_01G030950.1	Solanum_torvum_01G037400.1	Solanum_viarum1_01G006670.1	DM8C01G08280.1	Ntab18g012060-1.1	DaaT030251.1	Cbp01g27730.1	ZLC01G021690.1	pf03G062710.1
SL4.0ch01	-	-	-	-	-	-	Solanum_capsicoides_00G070230.1	-	-	-	Solanum_mammosum_00G313840.1	-	-	-	Solanum_torvum_01G037340.1	Solanum_viarum1_01G006700.1	-	-	-	-	-	-
SL4.0ch01	mRNA:Solyc01g011030.3.1	Datura_stramonium_01G018110.1	Lycianthes_biflora_12G012970.1	Lba02g00426	mRNA:Niben1.0Scf012g01012.1	-	-	-	-	Solanum_macrocarpon_01G038250.1	-	Solanum_melongena1_03G037370.1	-	-	-	-	DM8C01G08300.1	Ntab09g011290-1.1,Ntab18g012040-1.1,	DaaT026242.1	Cbp01g27090.1	ZLC01G022010.1	-
SL4.0ch01	-	-	Lycianthes_biflora_12G020910.1	Lba02g00059	-	Physalis_angulata_00G527060.1,Physalis_angulata_00G361260.1,	-	Solanum_dulcamara_00G224620.1	-	-	-	-	Solanum_pseudocapsicum_00G235150.1	-	-	-	DM8C01G03330.1	-	-	-	-	pf03G063970.1
SL4.0ch01	mRNA:Solyc01g011040.3.1	Datura_stramonium_01G018150.1	Lycianthes_biflora_12G012980.1	Lba02g00425	mRNA:Niben1.0Scf012g01013.1,mRNA:Niben1.0Scf001g01528.1,	Physalis_angulata_00G009350.1	Solanum_capsicoides_00G070210.1	Solanum_dulcamara_00G230970.1	Solanum_lyratum1_03G031080.1	Solanum_macrocarpon_01G038240.1	Solanum_mammosum_00G313820.1	Solanum_melongena1_03G037360.1	Solanum_pseudocapsicum_00G231440.1	Solanum_seaforthianum_01G030320.1	Solanum_torvum_01G037330.1	Solanum_viarum1_01G006710.1	DM8C01G08310.1	Ntab18g012030-1.1,Ntab09g011300-1.1,	DaaT026247.1	-	-	pf03G062580.1
SL4.0ch01	-	-	-	-	-	-	-	-	Solanum_lyratum1_03G031070.1	-	-	-	-	Solanum_seaforthianum_01G030300.1	-	-	-	-	-	-	-	-
SL4.0ch01	mRNA:Solyc01g011090.4.1	-	-	-	-	-	-	-	-	-	-	-	Solanum_pseudocapsicum_00G231230.1	-	-	-	-	-	-	-	-	-
SL4.0ch01	mRNA:Solyc01g011100.2.1	Datura_stramonium_01G018170.1	Lycianthes_biflora_12G013000.1	Lba02g00423	mRNA:Niben1.0Scf001g01531.1	Physalis_angulata_00G009330.1	Solanum_capsicoides_00G070180.1	Solanum_dulcamara_00G231010.1	Solanum_lyratum1_03G031110.1	Solanum_macrocarpon_01G038140.1	Solanum_mammosum_00G313780.1	Solanum_melongena1_03G037190.1	Solanum_pseudocapsicum_00G231220.1	Solanum_seaforthianum_01G030150.1	Solanum_torvum_01G036910.1	Solanum_viarum1_01G006750.1	DM8C01G08400.1	Ntab18g011980-1.1,Ntab09g011320-1.1,	DaaT026250.1	Cbp01g27160.1	ZLC01G021920.1	pf03G062600.1
SL4.0ch01	mRNA:Solyc01g011105.1.1	Datura_stramonium_01G018210.1	-	Lba02g00422	-	-	Solanum_capsicoides_00G070140.1	Solanum_dulcamara_00G231040.1	Solanum_lyratum1_03G031120.1	-	Solanum_mammosum_00G313760.1	-	Solanum_pseudocapsicum_00G231200.1	Solanum_seaforthianum_01G030160.1	-	Solanum_viarum1_01G006770.1	DM8C01G08410.1	-	-	-	-	-
SL4.0ch01	mRNA:Solyc01g011340.3.1	Datura_stramonium_01G018220.1	-	-	mRNA:Niben1.0Scf012g01016.1,mRNA:Niben1.0Scf001g01532.1,	Physalis_angulata_00G009250.1	Solanum_capsicoides_00G070120.1	Solanum_dulcamara_00G231050.1	Solanum_lyratum1_03G031130.1	Solanum_macrocarpon_01G038070.1	Solanum_mammosum_00G313750.1	Solanum_melongena1_03G037110.1	Solanum_pseudocapsicum_00G231180.1	-	Solanum_torvum_01G036840.1	Solanum_viarum1_01G006780.1	-	Ntab18g011970-1.1,Ntab09g011270-1.1,	DaaT026253.1	Cbp01g27180.1	ZLC01G021900.1	pf03G062670.1
SL4.0ch01	mRNA:Solyc01g011350.3.1	Datura_stramonium_01G018230.1	Lycianthes_biflora_12G013050.1	Lba02g00418	mRNA:Niben1.0Scf001g01533.1,mRNA:Niben1.0Scf012g01017.1,	Physalis_angulata_00G009240.1	Solanum_capsicoides_00G070110.1	Solanum_dulcamara_00G231060.1	Solanum_lyratum1_03G031140.1	Solanum_macrocarpon_01G038060.1	Solanum_mammosum_00G313740.1	Solanum_melongena1_03G037100.1	Solanum_pseudocapsicum_00G231170.1	Solanum_seaforthianum_01G030190.1	Solanum_torvum_01G036830.1	Solanum_viarum1_01G006790.1	-	Ntab09g011260-1.1,Ntab18g011960-1.1,	DaaT026254.1	Cbp01g27190.1	ZLC01G021890.1	pf03G062680.1
SL4.0ch01	-	-	-	-	mRNA:Niben1.0Scf012g01018.1,mRNA:Niben1.0Scf001g01535.1,	-	-	-	-	-	-	-	-	-	-	-	-	Ntab09g011250-1.1,Ntab18g011910-1.1,	DaaT023865.1	-	-	-
SL4.0ch01	-	-	-	-	mRNA:Niben1.0Scf001g01513.1	-	-	-	-	-	-	-	-	-	-	-	-	Ntab09g010990-1.1,Ntab18g011640-1.1,	-	-	-	-
SL4.0ch01	mRNA:Solyc01g011390.2.1	Datura_stramonium_01G018250.1	-	-	-	-	Solanum_capsicoides_00G070100.1	-	-	-	Solanum_mammosum_00G313730.1	Solanum_melongena1_03G037090.1	Solanum_pseudocapsicum_00G231150.1	-	-	Solanum_viarum1_01G006800.1	-	-	-	-	-	-
SL4.0ch01	mRNA:Solyc01g011430.4.1	-	-	-	-	-	Solanum_capsicoides_00G070060.1	-	-	Solanum_macrocarpon_01G037880.1	-	-	-	-	-	-	-	-	-	-	-	-
SL4.0ch01	-	Datura_stramonium_01G017170.1	Lycianthes_biflora_12G012640.1	-	mRNA:Niben1.0Scf004g02083.1	-	-	Solanum_dulcamara_00G037800.1	Solanum_lyratum1_03G031000.1	Solanum_macrocarpon_01G034630.1	-	Solanum_melongena1_03G034070.1	Solanum_pseudocapsicum_00G230150.1	Solanum_seaforthianum_01G030140.1	Solanum_torvum_01G034780.1	-	-	Ntab19g002780-1.1,Ntab22g032990-1.1,	DaaT026174.1	-	ZLC01G023300.1	-
SL4.0ch01	-	Datura_stramonium_01G017430.1	Lycianthes_biflora_12G012810.1	-	-	-	Solanum_capsicoides_00G068220.1	Solanum_dulcamara_00G037400.1	Solanum_lyratum1_03G029500.1	Solanum_macrocarpon_01G035330.1	Solanum_mammosum_00G343790.1	Solanum_melongena1_03G033340.1	Solanum_pseudocapsicum_00G230480.1	Solanum_seaforthianum_01G029860.1	Solanum_torvum_01G035230.1	-	-	-	DaaT024111.1	-	-	-
SL4.0ch01	-	Datura_stramonium_01G018420.1	Lycianthes_biflora_12G013240.1	-	-	-	Solanum_capsicoides_00G069470.2	Solanum_dulcamara_00G231220.1	-	-	-	-	-	Solanum_seaforthianum_01G030280.1	-	-	-	Ntab22g033620-1.1,Ntab19g002140-1.1,	DaaT000074.1	-	-	-
SL4.0ch01	-	-	-	-	-	-	Solanum_capsicoides_00G064760.1	-	-	Solanum_macrocarpon_01G032880.1	Solanum_mammosum_00G089150.1	Solanum_melongena1_03G035790.1	-	-	Solanum_torvum_01G033380.1	-	-	-	-	-	-	-
SL4.0ch01	-	-	-	-	-	-	-	-	-	Solanum_macrocarpon_01G034590.1	-	-	Solanum_pseudocapsicum_00G230030.1	-	Solanum_torvum_01G034880.1	-	-	-	-	-	-	-
SL4.0ch01	-	-	-	-	-	-	-	-	-	Solanum_macrocarpon_01G035670.1	Solanum_mammosum_00G343640.1	Solanum_melongena1_03G033110.1	-	-	-	-	-	-	-	-	-	-
SL4.0ch01	-	-	-	-	-	-	Solanum_capsicoides_00G062640.1	-	-	-	Solanum_mammosum_00G015750.1	-	-	-	-	-	-	-	-	-	-	-
SL4.0ch01	-	-	-	-	-	-	Solanum_capsicoides_00G062880.1	-	-	-	Solanum_mammosum_00G016040.1	-	-	-	-	-	-	-	-	-	-	-
SL4.0ch01	-	-	-	-	-	-	Solanum_capsicoides_00G063020.1	-	-	-	Solanum_mammosum_00G016110.1	-	-	-	-	-	-	-	-	-	-	-
SL4.0ch01	-	-	-	-	-	-	Solanum_capsicoides_00G063090.1	-	-	-	Solanum_mammosum_00G016170.1	-	-	-	-	-	-	-	-	-	-	-
SL4.0ch01	-	-	-	-	-	-	Solanum_capsicoides_00G063690.1	-	-	-	Solanum_mammosum_00G089570.1	-	-	-	-	-	-	-	-	-	-	-
SL4.0ch01	-	-	-	-	-	-	Solanum_capsicoides_00G063750.1	-	-	-	Solanum_mammosum_00G089660.1	-	-	-	-	-	-	-	-	-	-	-
SL4.0ch01	-	-	-	-	-	-	Solanum_capsicoides_00G063830.1	-	-	-	Solanum_mammosum_00G089630.1	-	-	-	-	-	-	-	-	-	-	-
SL4.0ch01	-	-	-	-	-	-	Solanum_capsicoides_00G064260.1	-	-	-	Solanum_mammosum_00G089420.1	-	-	-	-	-	-	-	-	-	-	-
SL4.0ch01	-	-	-	-	-	-	Solanum_capsicoides_00G064480.1	-	-	-	Solanum_mammosum_00G089360.1	-	-	-	-	-	-	-	-	-	-	-
SL4.0ch01	-	-	-	-	-	-	Solanum_capsicoides_00G064770.1	-	-	-	Solanum_mammosum_00G089160.1	-	-	-	-	-	-	-	-	-	-	-
SL4.0ch01	-	-	-	-	-	-	Solanum_capsicoides_00G069860.1	-	-	Solanum_macrocarpon_01G037830.1	-	-	-	-	-	-	-	-	-	-	-	-
SL4.0ch01	-	-	-	-	-	-	Solanum_capsicoides_00G069750.1	-	-	-	-	-	-	-	-	Solanum_viarum1_01G006950.1	-	-	-	-	-	-
SL4.0ch01	-	-	-	-	-	-	Solanum_capsicoides_00G069570.1	-	-	-	-	-	-	-	-	Solanum_viarum1_01G006990.1	-	-	-	-	-	-
SL4.0ch01	-	-	-	-	-	-	Solanum_capsicoides_00G064870.1	-	-	-	-	-	-	-	-	Solanum_viarum1_01G012420.1	-	-	-	-	-	-
SL4.0ch01	-	-	-	-	-	-	Solanum_capsicoides_00G064940.1	-	-	-	-	-	-	-	-	Solanum_viarum1_01G012470.1	-	-	-	-	-	-
SL4.0ch01	-	-	-	-	-	-	-	-	-	Solanum_macrocarpon_01G035390.1	-	Solanum_melongena1_03G033250.1	-	-	-	-	-	-	-	-	-	-
SL4.0ch01	-	-	-	-	-	-	-	-	-	Solanum_macrocarpon_01G034470.1	-	Solanum_melongena1_03G034300.1	-	-	-	-	-	-	-	-	-	-
SL4.0ch01	-	-	-	-	-	-	-	-	-	Solanum_macrocarpon_01G034730.1	-	Solanum_melongena1_03G033970.1	-	-	-	-	-	-	-	-	-	-
SL4.0ch01	mRNA:Solyc01g011495.1.1,mRNA:Solyc01g011435.1.1,	Datura_stramonium_01G018390.1	-	-	-	-	Solanum_capsicoides_00G069490.1	Solanum_dulcamara_00G231170.1	-	Solanum_macrocarpon_01G037640.1	-	-	-	Solanum_seaforthianum_01G030250.1	Solanum_torvum_01G036760.1	Solanum_viarum1_01G007030.1	-	-	-	-	-	-
SL4.0ch01	-	Datura_stramonium_01G018380.1	-	-	-	-	-	-	-	-	-	-	-	-	-	-	-	-	DaaT000068.1	-	-	-
SL4.0ch01	-	-	-	-	-	-	-	-	-	-	-	-	Solanum_pseudocapsicum_00G231070.1	-	-	Solanum_viarum1_01G006840.1	-	-	-	-	-	-
SL4.0ch01	mRNA:Solyc01g011510.4.1	Datura_stramonium_01G018410.1	-	-	-	-	-	-	-	-	-	-	-	Solanum_seaforthianum_01G030260.1	-	-	-	-	-	-	-	-
SL4.0ch01	-	Datura_stramonium_01G017110.1	Lycianthes_biflora_12G012650.1	-	-	-	-	Solanum_dulcamara_00G037770.1	Solanum_lyratum1_03G031020.1	-	-	-	Solanum_pseudocapsicum_00G230120.1	Solanum_seaforthianum_01G030350.1	Solanum_torvum_01G034810.1	-	-	-	DaaT026177.1	-	ZLC01G023230.1	-
SL4.0ch01	-	-	-	-	-	-	-	Solanum_dulcamara_00G037930.1	Solanum_lyratum1_03G030860.1	-	-	-	Solanum_pseudocapsicum_00G229770.1	Solanum_seaforthianum_01G029520.1	-	-	DM8C01G12400.1	-	-	-	-	-
SL4.0ch01	-	-	-	-	-	-	-	-	-	-	-	-	Solanum_pseudocapsicum_00G229930.1	Solanum_seaforthianum_01G029640.1	-	-	-	-	-	-	-	-
SL4.0ch01	-	-	-	-	-	-	-	-	-	-	-	-	Solanum_pseudocapsicum_00G230580.1	-	-	-	-	-	-	-	-	-
SL4.0ch01	mRNA:Solyc01g022740.3.1	Datura_stramonium_01G017140.1	Lycianthes_biflora_12G012630.1	-	mRNA:Niben1.0Scf003g00409.1,mRNA:Niben1.0Scf004g02082.1,	-	-	Solanum_dulcamara_00G037810.1	Solanum_lyratum1_03G030990.1	Solanum_macrocarpon_01G034680.1	-	Solanum_melongena1_03G034050.1	Solanum_pseudocapsicum_00G230180.1	Solanum_seaforthianum_01G030130.1	Solanum_torvum_01G034380.1	-	-	Ntab19g002790-1.1,Ntab22g032980-1.1,	DaaT026173.1	Cbp01g26470.1	ZLC01G023270.1	-
SL4.0ch01	mRNA:Solyc01g022750.3.1	Datura_stramonium_01G017130.1	Lycianthes_biflora_12G012620.1	-	mRNA:Niben1.0Scf003g00408.1,mRNA:Niben1.0Scf004g02081.1,	-	-	Solanum_dulcamara_00G037820.2	Solanum_lyratum1_03G030980.1	Solanum_macrocarpon_01G034690.1	Solanum_mammosum_00G483000.1	Solanum_melongena1_03G034040.1	Solanum_pseudocapsicum_00G230190.1	Solanum_seaforthianum_01G030120.1	Solanum_torvum_01G034370.1	Solanum_viarum1_01G007530.1	-	Ntab19g002830-1.1	DaaT026171.1	-	-	-
SL4.0ch01	mRNA:Solyc01g034020.3.1	-	Lycianthes_biflora_12G012610.1	-	mRNA:Niben1.0Scf004g02080.1,mRNA:Niben1.0Scf003g00407.1,	Physalis_angulata_00G009780.1	-	Solanum_dulcamara_00G037830.1	Solanum_lyratum1_03G030960.1	Solanum_macrocarpon_01G034720.1	Solanum_mammosum_00G482980.1	Solanum_melongena1_03G034010.1	Solanum_pseudocapsicum_00G230200.1	Solanum_seaforthianum_01G030180.1,Solanum_seaforthianum_01G030100.1,	Solanum_torvum_01G034360.1	Solanum_viarum1_01G007520.1	-	Ntab19g002840-1.1,Ntab22g032950-1.1,	DaaT026169.1	-	-	pf03G083720.1
SL4.0ch01	mRNA:Solyc01g034080.1.1	-	Lycianthes_biflora_12G012600.1	-	mRNA:Niben1.0Scf004g02079.1	-	-	Solanum_dulcamara_00G037840.1	Solanum_lyratum1_03G030950.2	Solanum_macrocarpon_01G034780.1	Solanum_mammosum_00G482890.1	Solanum_melongena1_03G033930.1	Solanum_pseudocapsicum_00G230280.1	Solanum_seaforthianum_01G030070.1	Solanum_torvum_01G034350.1	-	-	Ntab19g002850-1.1,Ntab22g032960-1.1,	-	-	-	-
SL4.0ch01	-	-	-	-	mRNA:Niben1.0Scf004g02077.1	-	-	-	-	-	-	-	-	-	-	-	-	Ntab19g002860-1.1	-	-	-	-
SL4.0ch01	mRNA:Solyc01g034150.4.1	Datura_stramonium_01G017080.1	Lycianthes_biflora_12G012590.2	-	mRNA:Niben1.0Scf004g02076.1	-	-	Solanum_dulcamara_00G037850.1	Solanum_lyratum1_03G030940.2	Solanum_macrocarpon_01G034790.1	Solanum_mammosum_00G482800.1	Solanum_melongena1_03G033920.1	Solanum_pseudocapsicum_00G230290.1	Solanum_seaforthianum_01G030060.1	Solanum_torvum_01G034340.1	-	-	Ntab22g032970-1.1,Ntab19g002870-1.1,	DaaT026167.1,DaaT026138.1,	Cbp01g26590.1	ZLC01G023100.1	-
SL4.0ch01	mRNA:Solyc01g028930.4.1	Datura_stramonium_01G016690.1	Lycianthes_biflora_12G012190.1	Lba02g00960	mRNA:Niben1.0Scf004g02054.1	Physalis_angulata_00G009940.1	Solanum_capsicoides_00G065220.1	-	-	Solanum_macrocarpon_01G033470.1	Solanum_mammosum_00G088860.1	Solanum_melongena1_03G036280.1	Solanum_pseudocapsicum_00G229190.1	Solanum_seaforthianum_01G028940.1	Solanum_torvum_01G034060.1	Solanum_viarum1_01G012640.1	DM8C01G13210.1	Ntab19g003240-1.1,Ntab22g032490-1.1,	DaaT023357.1	Cbp01g26930.1	-	pf03G083580.1
SL4.0ch01	-	Datura_stramonium_01G016400.1	-	-	mRNA:Niben1.0Scf004g02031.1,mRNA:Niben1.0Scf003g00359.1,	-	-	Solanum_dulcamara_00G040600.1	Solanum_lyratum1_03G028380.1	-	-	-	-	Solanum_seaforthianum_01G028630.1	-	-	-	Ntab19g003520-1.1,Ntab22g032040-1.1,	DaaT030624.1	-	-	-
SL4.0ch01	-	Datura_stramonium_01G016380.1	-	-	mRNA:Niben1.0Scf003g00360.1,mRNA:Niben1.0Scf004g02033.1,	-	-	-	-	-	-	-	-	Solanum_seaforthianum_01G028600.1	-	-	-	Ntab19g003490-1.1,Ntab22g032090-1.1,	-	-	-	-
SL4.0ch01	-	Datura_stramonium_01G016350.1	-	-	mRNA:Niben1.0Scf003g00362.1	-	-	-	Solanum_lyratum1_03G028420.1	-	-	-	-	-	-	-	-	Ntab22g032120-1.1	DaaT017453.1	-	-	-
SL4.0ch01	-	Datura_stramonium_01G015730.1	Lycianthes_biflora_12G009240.1	-	-	-	Solanum_capsicoides_00G053080.1	-	-	-	-	Solanum_melongena1_03G025590.1	-	-	-	-	-	-	DaaT023754.1	Cbp01g23520.1	ZLC01G031650.1	-
SL4.0ch01	-	Datura_stramonium_01G016660.1	Lycianthes_biflora_12G012130.1	-	-	-	-	-	-	-	-	-	-	-	-	-	-	-	-	-	-	-
SL4.0ch01	-	Datura_stramonium_01G016480.1	-	-	-	-	-	-	-	-	-	-	-	-	-	-	-	Ntab22g032180-1.1	-	-	-	-
SL4.0ch01	-	Datura_stramonium_01G015940.1	-	-	-	-	-	-	-	-	-	-	-	-	-	-	-	-	-	Cbp01g23420.1	ZLC01G031530.1	-
SL4.0ch01	mRNA:Solyc01g028900.3.1	Datura_stramonium_01G016700.1	Lycianthes_biflora_12G012290.1	Lba02g00961	mRNA:Niben1.0Scf004g02055.1,mRNA:Niben1.0Scf003g00381.1,	-	Solanum_capsicoides_00G065230.1	-	-	Solanum_macrocarpon_01G033500.1	Solanum_mammosum_00G088840.1	Solanum_melongena1_03G036320.1	Solanum_pseudocapsicum_00G229210.1	Solanum_seaforthianum_01G028960.1	Solanum_torvum_01G034070.1	Solanum_viarum1_01G012660.1	DM8C01G13240.1	Ntab19g003230-1.1	DaaT023358.1	Cbp01g26920.1	-	-
SL4.0ch01	-	-	-	-	mRNA:Niben1.0Scf003g00380.1,mRNA:Niben1.0Scf004g02053.1,	-	-	-	-	-	-	-	-	-	-	-	-	Ntab22g032460-1.1,Ntab19g003250-1.1,	-	-	-	-
SL4.0ch01	mRNA:Solyc01g028870.3.1	-	Lycianthes_biflora_12G012150.1	Lba02g00957	mRNA:Niben1.0Scf003g00379.1,mRNA:Niben1.0Scf004g02051.1,	Physalis_angulata_00G009950.1	Solanum_capsicoides_00G065210.1	-	Solanum_lyratum1_03G028920.1	Solanum_macrocarpon_01G033450.1	Solanum_mammosum_00G088850.1	Solanum_melongena1_03G036250.1	Solanum_pseudocapsicum_00G229180.1	Solanum_seaforthianum_01G028900.1	Solanum_torvum_01G034040.1	Solanum_viarum1_01G012630.1	DM8C01G13200.1	Ntab19g003260-1.1,Ntab22g032430-1.1,	DaaT027462.1	Cbp01g26750.1	-	pf03G083570.1
SL4.0ch01	-	-	Lycianthes_biflora_12G011640.1	-	mRNA:Niben1.0Scf004g01390.1,mRNA:Niben1.0Scf003g01256.1,	-	-	Solanum_dulcamara_00G039930.1	-	-	-	-	Solanum_pseudocapsicum_00G221680.1	Solanum_seaforthianum_01G027890.1	-	Solanum_viarum1_01G012700.1	-	-	DaaT013109.1	-	-	-
SL4.0ch01	-	-	-	-	-	-	Solanum_capsicoides_00G064850.1	Solanum_dulcamara_00G040330.1	-	Solanum_macrocarpon_01G033030.1	Solanum_mammosum_00G089100.1	Solanum_melongena1_03G035870.1	Solanum_pseudocapsicum_00G229090.1	Solanum_seaforthianum_01G028730.1	Solanum_torvum_01G033450.1	Solanum_viarum1_01G012400.1	-	-	-	-	-	-
SL4.0ch01	-	-	-	-	mRNA:Niben1.0Scf004g02030.1	-	-	-	Solanum_lyratum1_03G028640.1	-	-	-	-	-	-	-	-	Ntab22g031990-1.1	-	-	-	-
SL4.0ch01	-	-	Lycianthes_biflora_12G013410.1	-	mRNA:Niben1.0Scf003g00429.1	-	Solanum_capsicoides_00G068810.1	Solanum_dulcamara_00G037100.1	-	Solanum_macrocarpon_01G035470.1	Solanum_mammosum_00G343610.1	Solanum_melongena1_03G033150.1	Solanum_pseudocapsicum_00G230820.1	Solanum_seaforthianum_01G029570.1	Solanum_torvum_01G035480.1	-	-	Ntab22g033330-1.1,Ntab19g002440-1.1,	DaaT000091.1	-	-	-
SL4.0ch01	-	Datura_stramonium_01G016390.1	-	-	mRNA:Niben1.0Scf004g02032.1	-	-	-	Solanum_lyratum1_03G028340.1	-	-	-	-	Solanum_seaforthianum_01G028260.1	-	-	-	-	DaaT017464.1	-	-	-
SL4.0ch01	-	Datura_stramonium_01G016670.1	-	Lba02g00956	mRNA:Niben1.0Scf003g00378.1,mRNA:Niben1.0Scf004g02049.1,	-	Solanum_capsicoides_00G065200.1	-	-	Solanum_macrocarpon_01G033350.1	Solanum_mammosum_00G088870.1	Solanum_melongena1_03G036200.1	-	-	Solanum_torvum_01G034030.1	-	-	-	DaaT027463.1	-	-	-
SL4.0ch01	-	Datura_stramonium_01G016090.1	Lycianthes_biflora_12G011730.1	-	-	-	-	-	Solanum_lyratum1_03G028310.1	-	-	-	-	Solanum_seaforthianum_01G027940.1	-	-	-	-	DaaT006661.1	-	-	-
SL4.0ch01	-	-	-	Lba02g01116	mRNA:Niben1.0Scf003g00317.1,mRNA:Niben1.0Scf004g01989.1,	-	-	-	-	-	-	-	-	-	-	-	-	Ntab19g004180-1.1,Ntab22g031320-1.1,	DaaT025297.1	-	-	-
SL4.0ch01	-	-	Lycianthes_biflora_12G012090.1	Lba02g00953	mRNA:Niben1.0Scf003g00377.1,mRNA:Niben1.0Scf004g02047.1,	-	-	-	-	-	-	-	-	-	-	-	-	Ntab22g032410-1.1,Ntab19g003280-1.1,	-	-	-	-
SL4.0ch01	-	-	-	-	mRNA:Niben1.0Scf004g01986.1,mRNA:Niben1.0Scf003g00293.1,	-	-	-	-	-	-	-	-	-	-	-	-	Ntab22g031290-1.1,Ntab19g004070-1.1,	-	-	-	-
SL4.0ch01	-	-	-	-	-	-	-	Solanum_dulcamara_00G040170.1	-	-	-	-	-	Solanum_seaforthianum_01G028540.1	-	-	-	-	-	-	-	-
SL4.0ch01	-	Datura_stramonium_01G016470.1	-	-	-	-	-	-	-	-	-	-	-	Solanum_seaforthianum_01G028710.1	-	-	-	-	-	-	-	-
SL4.0ch01	-	Datura_stramonium_01G016180.2	-	-	-	-	-	-	-	-	-	-	-	-	-	-	-	-	-	-	-	-
SL4.0ch01	-	Datura_stramonium_01G016260.1	-	-	mRNA:Niben1.0Scf003g00339.1,mRNA:Niben1.0Scf004g02016.1,	-	-	-	-	-	-	-	-	-	-	-	-	Ntab19g004350-1.1,Ntab22g031650-1.1,	-	-	-	-
SL4.0ch01	-	-	-	-	-	-	Solanum_capsicoides_00G064740.1	-	-	-	-	Solanum_melongena1_03G035820.1	-	-	Solanum_torvum_01G033400.1	-	-	-	-	-	-	-
SL4.0ch01	-	-	-	-	-	-	-	-	-	-	-	Solanum_melongena1_03G033400.1	-	-	Solanum_torvum_01G035200.1	-	-	-	-	-	-	-
SL4.0ch01	-	-	-	-	mRNA:Niben1.0Scf004g02029.1,mRNA:Niben1.0Scf003g00358.1,	-	-	-	-	-	-	-	-	-	-	-	-	Ntab22g032010-1.1	-	-	-	-
SL4.0ch01	-	-	-	-	mRNA:Niben1.0Scf004g02014.1,mRNA:Niben1.0Scf003g00337.1,	-	-	-	-	-	-	-	-	-	-	-	-	Ntab19g004380-1.1	-	-	-	-
SL4.0ch01	-	-	Lycianthes_biflora_12G012140.1	-	-	-	-	-	-	-	-	-	-	Solanum_seaforthianum_01G028890.1	-	-	-	-	-	-	-	-
SL4.0ch01	-	-	-	Lba02g01074	mRNA:Niben1.0Scf004g01997.1	-	-	-	-	-	-	-	-	-	-	-	-	Ntab19g004280-1.1,Ntab22g031450-1.1,	-	-	-	-
SL4.0ch01	-	-	-	Lba02g01088	mRNA:Niben1.0Scf004g02013.1	-	-	-	-	-	-	-	-	-	-	-	-	Ntab19g004440-1.1,Ntab22g031610-1.1,	-	-	-	-
SL4.0ch01	-	-	-	-	mRNA:Niben1.0Scf003g00373.1,mRNA:Niben1.0Scf004g02039.1,	-	-	-	-	-	-	-	-	-	-	-	-	Ntab19g003390-1.1,Ntab22g032350-1.1,Ntab22g032210-1.1,	-	-	-	-
SL4.0ch01	-	-	-	-	mRNA:Niben1.0Scf004g01978.1	-	-	-	-	-	-	-	-	-	-	-	-	Ntab19g003970-1.1	-	-	-	-
SL4.0ch01	-	-	-	-	mRNA:Niben1.0Scf004g01979.1,mRNA:Niben1.0Scf003g00303.1,	-	-	-	-	-	-	-	-	-	-	-	-	Ntab19g004010-1.1,Ntab22g031130-1.1,	-	-	-	-
SL4.0ch01	-	-	-	-	mRNA:Niben1.0Scf004g01982.1,mRNA:Niben1.0Scf003g00301.1,	-	-	-	-	-	-	-	-	-	-	-	-	Ntab22g031100-1.1,Ntab19g004130-1.1,	-	-	-	-
SL4.0ch01	-	-	-	-	mRNA:Niben1.0Scf003g00295.1,mRNA:Niben1.0Scf004g01984.1,	-	-	-	-	-	-	-	-	-	-	-	-	Ntab19g004100-1.1,Ntab22g031280-1.1,	-	-	-	-
SL4.0ch01	-	-	-	-	mRNA:Niben1.0Scf004g01991.1	-	-	-	-	-	-	-	-	-	-	-	-	Ntab19g004190-1.1	-	-	-	-
SL4.0ch01	-	-	-	-	mRNA:Niben1.0Scf003g00325.1,mRNA:Niben1.0Scf004g01996.1,	-	-	-	-	-	-	-	-	-	-	-	-	Ntab22g031440-1.1,Ntab19g004250-1.1,	-	-	-	-
SL4.0ch01	-	-	-	-	mRNA:Niben1.0Scf004g02010.1,mRNA:Niben1.0Scf003g00336.1,	-	-	-	-	-	-	-	-	-	-	-	-	Ntab19g004450-1.1,Ntab22g031600-1.1,	-	-	-	-
SL4.0ch01	-	-	-	-	mRNA:Niben1.0Scf003g00321.1	-	-	-	-	-	-	-	-	-	-	-	-	Ntab22g031390-1.1,Ntab19g004230-1.1,	-	-	-	-
SL4.0ch01	-	-	-	-	mRNA:Niben1.0Scf003g00327.1	-	-	-	-	-	-	-	-	-	-	-	-	Ntab19g004270-1.1,Ntab22g031460-1.1,	-	-	-	-
SL4.0ch01	-	-	-	-	mRNA:Niben1.0Scf003g00302.1	-	-	-	-	-	-	-	-	-	-	-	-	Ntab22g031110-1.1	-	-	-	-
SL4.0ch01	-	-	-	-	mRNA:Niben1.0Scf004g02003.1,mRNA:Niben1.0Scf003g00330.1,	-	-	-	-	-	-	-	-	-	-	-	-	Ntab22g031520-1.1	-	-	-	-
SL4.0ch01	-	-	-	-	mRNA:Niben1.0Scf003g00341.1,mRNA:Niben1.0Scf004g02021.1,	-	-	-	-	-	-	-	-	-	-	-	-	Ntab22g031730-1.1	-	-	-	-
SL4.0ch01	-	-	-	-	mRNA:Niben1.0Scf004g02023.1	-	-	-	-	-	-	-	-	-	-	-	-	Ntab22g031750-1.1	-	-	-	-
SL4.0ch01	-	-	-	-	mRNA:Niben1.0Scf003g00343.1	-	-	-	-	-	-	-	-	-	-	-	-	Ntab22g031770-1.1	-	-	-	-
SL4.0ch01	-	-	-	-	mRNA:Niben1.0Scf003g01257.1	-	-	-	-	-	-	-	-	Solanum_seaforthianum_01G028000.1	-	-	-	-	-	-	-	-
SL4.0ch01	-	-	-	-	-	-	-	-	-	Solanum_macrocarpon_01G033260.1	-	-	-	-	Solanum_torvum_01G034010.1	-	-	-	-	-	-	-
SL4.0ch01	-	-	-	-	-	-	-	-	-	Solanum_macrocarpon_01G030280.1	-	Solanum_melongena1_03G027620.1	-	-	-	-	-	-	-	-	-	-
SL4.0ch01	-	-	-	-	-	-	-	-	-	Solanum_macrocarpon_01G030680.1	-	Solanum_melongena1_03G029370.1	-	-	-	-	-	-	-	-	-	-
SL4.0ch01	-	-	-	-	-	-	-	-	-	Solanum_macrocarpon_01G031580.1	-	Solanum_melongena1_03G030390.1	-	-	-	-	-	-	-	-	-	-
SL4.0ch01	-	-	-	-	-	-	-	-	-	Solanum_macrocarpon_01G031590.1	-	Solanum_melongena1_03G030240.1	-	-	-	-	-	-	-	-	-	-
SL4.0ch01	-	-	-	-	-	-	-	-	-	Solanum_macrocarpon_01G031910.1	-	Solanum_melongena1_03G030040.1	-	-	-	-	-	-	-	-	-	-
SL4.0ch01	-	-	-	-	-	-	-	-	-	Solanum_macrocarpon_01G031980.1	-	Solanum_melongena1_03G029950.1	-	-	-	-	-	-	-	-	-	-
SL4.0ch01	-	-	-	-	-	-	-	-	-	Solanum_macrocarpon_01G031990.1	-	Solanum_melongena1_03G029970.1	-	-	-	-	-	-	-	-	-	-
SL4.0ch01	-	-	-	-	-	-	-	-	-	Solanum_macrocarpon_01G032040.1	-	Solanum_melongena1_03G029850.1	-	-	-	-	-	-	-	-	-	-
SL4.0ch01	-	-	-	-	-	-	-	-	-	Solanum_macrocarpon_01G032090.1	-	Solanum_melongena1_03G029830.1	-	-	-	-	-	-	-	-	-	-
SL4.0ch01	-	-	-	-	-	-	-	-	-	Solanum_macrocarpon_01G032120.1	-	Solanum_melongena1_03G029770.1	-	-	-	-	-	-	-	-	-	-
SL4.0ch01	-	-	-	-	-	-	-	-	-	Solanum_macrocarpon_01G032340.1	-	Solanum_melongena1_03G029610.1	-	-	-	-	-	-	-	-	-	-
SL4.0ch01	-	-	-	-	-	-	-	-	-	Solanum_macrocarpon_01G032350.1	-	Solanum_melongena1_03G029600.1	-	-	-	-	-	-	-	-	-	-
SL4.0ch01	-	-	-	-	-	-	-	-	-	Solanum_macrocarpon_01G032360.1	-	Solanum_melongena1_03G029590.1	-	-	-	-	-	-	-	-	-	-
SL4.0ch01	-	-	-	-	-	-	-	-	-	Solanum_macrocarpon_01G035140.1	-	Solanum_melongena1_03G033500.1	-	-	-	-	-	-	-	-	-	-
SL4.0ch01	-	-	-	-	-	-	-	-	-	Solanum_macrocarpon_01G035380.1	-	Solanum_melongena1_03G033270.1	-	-	-	-	-	-	-	-	-	-
SL4.0ch01	-	-	-	-	-	-	-	-	-	Solanum_macrocarpon_01G035420.1	-	Solanum_melongena1_03G033230.1	-	-	-	-	-	-	-	-	-	-
SL4.0ch01	-	-	-	-	-	-	-	-	-	Solanum_macrocarpon_01G034510.1	-	Solanum_melongena1_03G034230.1	-	-	-	-	-	-	-	-	-	-
SL4.0ch01	-	-	-	-	-	-	-	-	-	Solanum_macrocarpon_01G034570.1	-	Solanum_melongena1_03G034190.1	-	-	-	-	-	-	-	-	-	-
SL4.0ch01	-	-	-	-	-	-	-	-	-	Solanum_macrocarpon_01G034670.1	-	Solanum_melongena1_03G034060.1	-	-	-	-	-	-	-	-	-	-
SL4.0ch01	-	-	-	-	-	-	-	-	-	Solanum_macrocarpon_01G032520.1	-	Solanum_melongena1_03G035470.1	-	-	-	-	-	-	-	-	-	-
SL4.0ch01	-	-	-	-	-	-	-	-	-	Solanum_macrocarpon_01G032840.1	-	Solanum_melongena1_03G035740.1	-	-	-	-	-	-	-	-	-	-
SL4.0ch01	-	-	-	-	-	-	-	-	-	Solanum_macrocarpon_01G032850.1	-	Solanum_melongena1_03G035770.2	-	-	-	-	-	-	-	-	-	-
SL4.0ch01	-	-	-	-	-	-	-	-	-	Solanum_macrocarpon_01G033230.1	-	Solanum_melongena1_03G036130.1	-	-	-	-	-	-	-	-	-	-
SL4.0ch01	-	-	-	-	-	-	-	-	-	Solanum_macrocarpon_01G033340.1	-	Solanum_melongena1_03G036180.1	-	-	-	-	-	-	-	-	-	-
SL4.0ch01	-	-	-	-	-	-	-	-	-	Solanum_macrocarpon_01G033390.1	-	Solanum_melongena1_03G036210.1	-	-	-	-	-	-	-	-	-	-
SL4.0ch01	mRNA:Solyc01g028860.3.1	Datura_stramonium_01G016740.1	Lycianthes_biflora_12G012240.1	Lba02g00937	mRNA:Niben1.0Scf003g00383.1,mRNA:Niben1.0Scf004g02057.1,	Physalis_angulata_00G009770.1	Solanum_capsicoides_00G065250.1,Solanum_capsicoides_00G067900.1,	-	Solanum_lyratum1_03G030350.1	Solanum_macrocarpon_01G033510.1	Solanum_mammosum_00G088830.1	Solanum_melongena1_03G036350.1	Solanum_pseudocapsicum_00G229240.1	Solanum_seaforthianum_01G028980.1	Solanum_torvum_01G034100.1	Solanum_viarum1_01G012300.1	DM8C01G13190.1	Ntab19g003210-1.1,Ntab22g032520-1.1,	DaaT023359.1	-	-	pf03G083730.1
SL4.0ch01	-	-	Lycianthes_biflora_12G012300.1	-	mRNA:Niben1.0Scf004g02056.1,mRNA:Niben1.0Scf003g00382.1,	-	-	-	-	-	-	-	-	-	-	-	-	Ntab19g003220-1.1,Ntab22g032500-1.1,	-	-	-	-
SL4.0ch01	mRNA:Solyc01g028830.3.1	Datura_stramonium_01G016750.1	Lycianthes_biflora_12G012320.1	Lba02g00934	mRNA:Niben1.0Scf003g00385.1,mRNA:Niben1.0Scf004g02059.1,	Physalis_angulata_00G009980.1	Solanum_capsicoides_00G067930.1	-	Solanum_lyratum1_03G028960.1	Solanum_macrocarpon_01G033590.1	Solanum_mammosum_00G088810.1	Solanum_melongena1_03G036360.1	Solanum_pseudocapsicum_00G229270.1	Solanum_seaforthianum_01G029210.1	Solanum_torvum_01G034110.1	Solanum_viarum1_01G012310.1	DM8C01G13140.1	Ntab19g003170-1.1,Ntab22g032540-1.1,	DaaT023361.1	-	-	-
SL4.0ch01	mRNA:Solyc01g028810.3.1	Datura_stramonium_01G016790.1	Lycianthes_biflora_12G012360.1	Lba02g00932	mRNA:Niben1.0Scf004g02060.1,mRNA:Niben1.0Scf003g00386.1,	Physalis_angulata_00G009960.1	Solanum_capsicoides_00G067890.1	-	-	Solanum_macrocarpon_01G033680.1	Solanum_mammosum_00G088770.1	Solanum_melongena1_03G036460.1	Solanum_pseudocapsicum_00G229300.1	Solanum_seaforthianum_01G029200.1	Solanum_torvum_01G034140.1	Solanum_viarum1_01G012200.1	DM8C01G13110.1	Ntab22g032550-1.1,Ntab19g003180-1.1,	DaaT023362.1	Cbp01g26850.1	-	pf03G083540.1
SL4.0ch01	-	-	-	-	-	-	-	-	-	Solanum_macrocarpon_01G033630.1	-	Solanum_melongena1_03G036420.1	-	-	-	-	-	-	-	-	-	-
SL4.0ch01	mRNA:Solyc01g028800.3.1	Datura_stramonium_01G016800.1	Lycianthes_biflora_12G012370.1	Lba02g00931	mRNA:Niben1.0Scf003g00387.1,mRNA:Niben1.0Scf004g02061.1,	Physalis_angulata_00G009990.1	Solanum_capsicoides_00G067940.1	-	-	Solanum_macrocarpon_01G033740.1	Solanum_mammosum_00G088820.1	Solanum_melongena1_03G036530.1	Solanum_pseudocapsicum_00G229330.1	Solanum_seaforthianum_01G029190.1	Solanum_torvum_01G034200.1	Solanum_viarum1_01G012320.1	DM8C01G13100.1	Ntab22g032560-1.1,Ntab19g003190-1.1,	DaaT023363.1	Cbp01g26840.1	ZLC01G022260.1	pf03G083510.1
SL4.0ch01	-	-	-	-	-	-	-	-	-	-	-	Solanum_melongena1_03G036740.1	-	Solanum_seaforthianum_01G029060.1	-	-	-	-	-	-	-	-
SL4.0ch01	mRNA:Solyc01g028803.1.1	Datura_stramonium_01G016810.1	-	-	-	-	-	-	-	Solanum_macrocarpon_01G033800.1	-	Solanum_melongena1_03G036610.1	-	-	-	-	-	-	-	-	-	-
SL4.0ch01	-	-	-	-	-	-	-	-	-	Solanum_macrocarpon_01G033760.1	-	Solanum_melongena1_03G036580.1	-	-	-	-	-	-	-	-	-	-
SL4.0ch01	mRNA:Solyc01g044270.3.1	Datura_stramonium_01G016950.1	Lycianthes_biflora_12G012510.1	-	mRNA:Niben1.0Scf004g02072.1,mRNA:Niben1.0Scf003g00401.1,	Physalis_angulata_00G009790.1	Solanum_capsicoides_00G067950.1	Solanum_dulcamara_00G038150.1	-	Solanum_macrocarpon_01G034220.1	Solanum_mammosum_00G482590.1	Solanum_melongena1_03G034510.1	Solanum_pseudocapsicum_00G229570.1	Solanum_seaforthianum_01G029410.2	Solanum_torvum_01G034440.1	-	DM8C01G12650.1	Ntab19g002950-1.1,Ntab22g032820-1.1,	DaaT026150.1,DaaT027035.1,	-	-	pf03G083710.1
SL4.0ch01	-	Datura_stramonium_01G016910.1	Lycianthes_biflora_12G012490.1	Lba02g00924	mRNA:Niben1.0Scf004g02071.1	Physalis_angulata_00G009810.1	Solanum_capsicoides_00G068020.1	Solanum_dulcamara_00G038160.1	Solanum_lyratum1_03G030560.1	Solanum_macrocarpon_01G034190.1	Solanum_mammosum_00G482570.1	Solanum_melongena1_03G036990.1	Solanum_pseudocapsicum_00G229520.1	Solanum_seaforthianum_01G029400.1	Solanum_torvum_01G034490.1	-	DM8C01G12720.1	Ntab19g002980-1.1,Ntab22g032800-1.1,	-	-	-	pf03G083670.1
SL4.0ch01	-	-	-	-	-	-	-	-	-	Solanum_macrocarpon_01G034180.1	-	Solanum_melongena1_03G036960.1	-	-	-	-	-	-	-	-	-	-
SL4.0ch01	mRNA:Solyc01g044360.4.1	Datura_stramonium_01G016930.1	Lycianthes_biflora_12G012480.1	Lba02g00925	mRNA:Niben1.0Scf003g00399.1,mRNA:Niben1.0Scf004g02070.1,	Physalis_angulata_00G009880.1	Solanum_capsicoides_00G068030.1	Solanum_dulcamara_00G038340.1	Solanum_lyratum1_03G030610.1	Solanum_macrocarpon_01G034110.1	Solanum_mammosum_00G482540.1	Solanum_melongena1_03G036870.1	Solanum_pseudocapsicum_00G229510.1	Solanum_seaforthianum_01G029330.1	Solanum_torvum_01G034500.1	-	DM8C01G12790.1	Ntab22g032770-1.1,Ntab19g003020-1.1,	DaaT026149.1	-	-	pf03G083640.1
SL4.0ch01	-	-	-	-	mRNA:Niben1.0Scf003g00394.1,mRNA:Niben1.0Scf004g02068.1,	-	-	-	-	-	-	-	-	-	-	-	-	Ntab22g032750-1.1	-	-	-	-
SL4.0ch01	mRNA:Solyc01g044370.3.1	Datura_stramonium_01G016900.1	Lycianthes_biflora_12G012440.1	-	mRNA:Niben1.0Scf003g00393.1,mRNA:Niben1.0Scf004g02067.1,	-	Solanum_capsicoides_00G068040.1	-	-	Solanum_macrocarpon_01G034040.1	Solanum_mammosum_00G482530.2	Solanum_melongena1_03G036770.1	Solanum_pseudocapsicum_00G229480.1	Solanum_seaforthianum_01G029290.1	-	-	DM8C01G12820.1	Ntab22g032720-1.1,Ntab19g003050-1.1,	DaaT023373.1	-	-	-
SL4.0ch01	-	-	-	-	-	-	-	Solanum_dulcamara_00G038390.1	Solanum_lyratum1_03G030630.1	-	-	-	-	Solanum_seaforthianum_01G029280.1	-	-	-	-	-	-	-	-
SL4.0ch01	-	-	-	-	-	-	-	-	-	-	Solanum_mammosum_00G088730.1	Solanum_melongena1_03G036750.1	Solanum_pseudocapsicum_00G229280.1	-	-	-	-	-	-	-	-	-
SL4.0ch01	-	-	-	-	mRNA:Niben1.0Scf004g02069.1,mRNA:Niben1.0Scf003g00396.1,	-	-	-	-	-	-	-	-	-	-	-	-	Ntab19g003030-1.1,Ntab22g032760-1.1,	-	-	-	-
SL4.0ch01	-	-	-	-	mRNA:Niben1.0Scf004g02063.1,mRNA:Niben1.0Scf003g00390.1,	-	-	-	-	-	-	-	-	-	-	-	-	Ntab19g003130-1.1	-	-	-	-
SL4.0ch01	mRNA:Solyc01g044420.4.1	Datura_stramonium_01G017010.1	-	-	mRNA:Niben1.0Scf003g00403.1,mRNA:Niben1.0Scf004g02073.1,	-	-	Solanum_dulcamara_00G038080.1	Solanum_lyratum1_03G030810.1	Solanum_macrocarpon_01G034430.1	Solanum_mammosum_00G482620.1	Solanum_melongena1_03G034370.1	Solanum_pseudocapsicum_00G229580.1	Solanum_seaforthianum_01G029420.1	Solanum_torvum_01G034690.1	-	DM8C01G12530.1	Ntab22g032850-1.1,Ntab19g002940-1.1,	DaaT026153.1,DaaT027037.1,	-	ZLC01G023070.1	-
SL4.0ch01	-	Datura_stramonium_01G017520.1	-	-	-	-	-	-	-	-	-	-	-	-	-	-	-	-	DaaT031931.1	-	-	-
SL4.0ch01	-	Datura_stramonium_01G017090.1	-	-	-	-	-	-	-	-	-	-	-	-	-	-	-	-	DaaT026178.1	-	-	-
SL4.0ch01	-	-	-	-	mRNA:Niben1.0Scf003g00402.1	-	-	-	-	-	-	-	-	-	-	-	-	Ntab22g032840-1.1,Ntab19g002960-1.1,	DaaT027036.1,DaaT026151.1,	-	-	-
SL4.0ch01	mRNA:Solyc01g044490.4.1	Datura_stramonium_01G016860.1	Lycianthes_biflora_12G012420.1	Lba02g00928	mRNA:Niben1.0Scf003g00392.1	-	-	-	Solanum_lyratum1_03G030730.1	Solanum_macrocarpon_01G033920.1	Solanum_mammosum_00G482480.1	-	Solanum_pseudocapsicum_00G229410.1	-	Solanum_torvum_01G034540.1	-	-	Ntab19g003090-1.1	DaaT027048.1	Cbp01g26830.1	ZLC01G022190.1	pf03G083630.1
SL4.0ch01	-	Datura_stramonium_01G016820.1	-	Lba02g00930	-	-	-	-	-	Solanum_macrocarpon_01G033810.1	-	Solanum_melongena1_03G036620.1	Solanum_pseudocapsicum_00G229380.1	-	Solanum_torvum_01G034250.1	-	DM8C01G12960.1	-	DaaT023365.1,DaaT027051.1,	-	-	-
SL4.0ch01	-	-	-	Lba02g00927	-	-	-	-	-	-	-	-	Solanum_pseudocapsicum_00G229420.1	-	-	-	-	Ntab19g003060-1.1	DaaT027047.1	-	-	-
SL4.0ch01	-	-	-	-	mRNA:Niben1.0Scf003g00391.1	-	-	-	-	-	-	-	-	-	-	-	-	Ntab19g003100-1.1,Ntab22g032670-1.1,	-	-	-	-
SL4.0ch01	-	-	-	-	-	-	-	-	-	Solanum_macrocarpon_01G033860.1	-	Solanum_melongena1_03G036650.1	-	-	-	-	-	-	-	-	-	-
SL4.0ch01	-	-	-	-	-	-	-	-	-	Solanum_macrocarpon_01G033880.1	-	Solanum_melongena1_03G036660.1	-	-	-	-	-	-	-	-	-	-
SL4.0ch01	-	-	-	-	-	-	-	-	-	Solanum_macrocarpon_01G033900.1	-	Solanum_melongena1_03G036680.1	-	-	-	-	-	-	-	-	-	-
SL4.0ch01	mRNA:Solyc01g044520.2.1	-	-	-	-	-	-	-	-	Solanum_macrocarpon_01G033940.1	-	Solanum_melongena1_03G036710.1	Solanum_pseudocapsicum_00G229450.1	Solanum_seaforthianum_01G029270.1	-	-	DM8C01G12840.1	-	DaaT023371.1	-	-	-
SL4.0ch01	-	-	Lycianthes_biflora_12G012430.1	-	-	-	-	Solanum_dulcamara_00G038550.1	Solanum_lyratum1_03G030720.1	-	Solanum_mammosum_00G482500.1	-	-	-	Solanum_torvum_01G034530.1	-	-	-	DaaT027045.1	-	-	-
SL4.0ch01	-	-	-	-	-	-	-	-	-	Solanum_macrocarpon_01G033930.1	-	Solanum_melongena1_03G036700.1	-	-	-	-	-	-	-	-	-	-
SL4.0ch01	mRNA:Solyc01g044554.1.1	Datura_stramonium_01G017050.1	Lycianthes_biflora_12G012570.1	-	mRNA:Niben1.0Scf004g02075.1	-	Solanum_capsicoides_00G065280.1	Solanum_dulcamara_00G038040.1	Solanum_lyratum1_03G030840.1	Solanum_macrocarpon_01G034800.1,Solanum_macrocarpon_01G034490.1,	Solanum_mammosum_00G482770.1,Solanum_mammosum_00G482650.1,	Solanum_melongena1_03G033910.1,Solanum_melongena1_03G034280.1,	Solanum_pseudocapsicum_00G229600.1,Solanum_pseudocapsicum_00G230310.1,	Solanum_seaforthianum_01G029460.1	Solanum_torvum_01G034330.1,Solanum_torvum_01G034630.1,	-	DM8C01G12500.1	Ntab19g002900-1.1,Ntab22g032900-1.1,	DaaT026139.1,DaaT026166.1,DaaT026159.1,DaaT026146.1,	-	-	-
SL4.0ch01	-	Datura_stramonium_01G017460.1	Lycianthes_biflora_12G013480.1	-	mRNA:Niben1.0Scf004g02098.1	-	Solanum_capsicoides_00G068370.1	Solanum_dulcamara_00G037260.1	Solanum_lyratum1_03G029560.1	-	-	Solanum_melongena1_03G033240.1	-	Solanum_seaforthianum_01G029700.1	-	-	-	Ntab22g033240-1.1,Ntab19g002520-1.1,	-	-	-	-
SL4.0ch01	-	-	-	-	mRNA:Niben1.0Scf003g00420.1,mRNA:Niben1.0Scf004g02092.1,	-	-	-	-	-	-	-	-	-	-	-	-	Ntab22g033170-1.1,Ntab19g002620-1.1,	-	-	-	-
SL4.0ch01	-	Datura_stramonium_01G017720.1	Lycianthes_biflora_12G013310.1	-	mRNA:Niben1.0Scf004g02114.1,mRNA:Niben1.0Scf003g00444.1,	-	Solanum_capsicoides_00G069430.1	Solanum_dulcamara_00G231320.1	-	-	-	Solanum_melongena1_03G032930.1	Solanum_pseudocapsicum_00G230920.1	-	-	Solanum_viarum1_01G007130.1	-	Ntab19g002180-1.1,Ntab22g033590-1.1,	DaaT000079.1	-	-	-
SL4.0ch01	-	-	Lycianthes_biflora_12G012730.1	-	mRNA:Niben1.0Scf004g02087.1,mRNA:Niben1.0Scf003g00415.1,	-	-	-	-	-	-	-	-	-	-	-	-	Ntab22g033120-1.1,Ntab19g002690-1.1,	-	-	-	-
SL4.0ch01	-	-	-	-	mRNA:Niben1.0Scf003g00440.1	-	-	-	-	-	-	-	-	-	-	-	-	Ntab19g002250-1.1	-	-	-	-
SL4.0ch01	-	-	-	-	mRNA:Niben1.0Scf003g00424.1	-	-	-	-	-	-	-	-	-	-	-	-	Ntab19g002500-1.1,Ntab22g033260-1.1,	-	-	-	-
SL4.0ch01	mRNA:Solyc01g049650.3.1	Datura_stramonium_01G016640.1	Lycianthes_biflora_12G012070.1	Lba02g00952	mRNA:Niben1.0Scf003g00376.1,mRNA:Niben1.0Scf004g02046.1,	Physalis_angulata_00G009750.1	Solanum_capsicoides_00G065170.1	-	Solanum_lyratum1_03G028860.1	Solanum_macrocarpon_01G033190.1	Solanum_mammosum_00G088920.1	Solanum_melongena1_03G036100.1	Solanum_pseudocapsicum_00G229170.1	Solanum_seaforthianum_01G028840.1	Solanum_torvum_01G033850.1	Solanum_viarum1_01G012600.1	DM8C01G13460.1	Ntab22g032390-1.1,Ntab19g003300-1.1,	DaaT027465.1	Cbp01g26730.1	-	pf03G083740.1
SL4.0ch01	mRNA:Solyc01g049680.3.1	Datura_stramonium_01G016530.1	-	-	mRNA:Niben1.0Scf004g02037.1,mRNA:Niben1.0Scf003g00365.1,	Physalis_angulata_00G009800.1	-	-	Solanum_lyratum1_03G028570.1	-	-	-	Solanum_pseudocapsicum_00G228870.1	Solanum_seaforthianum_01G028620.1	-	-	-	Ntab22g032160-1.1,Ntab19g003420-1.1,	DaaT026322.1	Cbp01g26810.1	-	pf03G083700.1
SL4.0ch01	mRNA:Solyc01g049810.4.1	Datura_stramonium_01G016500.1	-	-	mRNA:Niben1.0Scf003g00366.1	-	-	Solanum_dulcamara_00G040390.1	Solanum_lyratum1_03G028490.1	-	-	-	Solanum_pseudocapsicum_00G229010.1	Solanum_seaforthianum_01G028690.1	-	-	-	Ntab19g003410-1.1,Ntab22g032170-1.1,	DaaT026330.1	-	-	-
SL4.0ch01	mRNA:Solyc01g049890.3.1	Datura_stramonium_01G016320.1	Lycianthes_biflora_12G011900.1	Lba02g00939	mRNA:Niben1.0Scf004g02040.1,mRNA:Niben1.0Scf003g00369.1,	Physalis_angulata_00G009740.1	-	Solanum_dulcamara_00G040410.1	Solanum_lyratum1_03G028670.1	-	-	-	Solanum_pseudocapsicum_00G229080.1	Solanum_seaforthianum_01G028720.1	-	-	-	Ntab22g032270-1.1,Ntab19g003370-1.1,	DaaT026334.1	Cbp01g26700.1	-	-
SL4.0ch01	mRNA:Solyc01g049960.4.1	Datura_stramonium_01G016590.1	Lycianthes_biflora_12G011820.1	Lba02g00946	mRNA:Niben1.0Scf004g02043.1,mRNA:Niben1.0Scf003g00371.1,	-	Solanum_capsicoides_00G065010.1	-	Solanum_lyratum1_03G028690.1	Solanum_macrocarpon_01G033040.1	Solanum_mammosum_00G089010.1	Solanum_melongena1_03G035880.1	-	Solanum_seaforthianum_01G028780.1	Solanum_torvum_01G033620.2	Solanum_viarum1_01G012480.1	-	Ntab22g032290-1.1	DaaT027470.1	-	-	-
SL4.0ch01	mRNA:Solyc01g050070.4.1	Datura_stramonium_01G016610.1	Lycianthes_biflora_12G011780.1	Lba02g00949	mRNA:Niben1.0Scf004g02044.1,mRNA:Niben1.0Scf003g00374.1,	Physalis_angulata_00G009760.1	Solanum_capsicoides_00G065040.1	-	Solanum_lyratum1_03G028720.1	Solanum_macrocarpon_01G033060.1	-	Solanum_melongena1_03G035900.1	Solanum_pseudocapsicum_00G229150.1	Solanum_seaforthianum_01G028820.1	Solanum_torvum_01G033630.1	Solanum_viarum1_01G012500.1	-	Ntab19g003320-1.1,Ntab22g032360-1.1,	-	Cbp01g26710.1	-	-
SL4.0ch01	-	-	-	-	mRNA:Niben1.0Scf003g00372.1	-	-	-	-	-	-	-	-	-	-	-	-	Ntab22g032310-1.1,Ntab19g003330-1.1,	-	-	-	-
SL4.0ch01	mRNA:Solyc01g056310.3.1	Datura_stramonium_01G016370.1	Lycianthes_biflora_12G011960.1	-	mRNA:Niben1.0Scf004g02034.1,mRNA:Niben1.0Scf003g00361.1,	-	-	-	Solanum_lyratum1_03G028540.1	Solanum_macrocarpon_01G032620.1	-	Solanum_melongena1_03G035520.1	-	Solanum_seaforthianum_01G028580.1	-	-	-	Ntab19g003480-1.1,Ntab22g032100-1.1,	-	-	-	-
SL4.0ch01	-	Datura_stramonium_08G006870.1	-	Lba09g00932	mRNA:Niben1.0Scf004g01794.1,mRNA:Niben1.0Scf003g00227.1,	Physalis_angulata_00G179940.1	Solanum_capsicoides_00G163690.1	Solanum_dulcamara_00G188020.1	Solanum_lyratum1_01G013110.1	Solanum_macrocarpon_07G014590.1	Solanum_mammosum_00G108960.1	Solanum_melongena1_06G015230.1	-	Solanum_seaforthianum_02G014020.1	Solanum_torvum_07G016790.1	Solanum_viarum1_03G017240.1	DM8C09G16460.1	Ntab22g029460-1.1	DaaT020629.1	-	-	-
SL4.0ch01	-	-	-	-	mRNA:Niben1.0Scf004g01754.1,mRNA:Niben1.0Scf003g00269.1,	-	-	-	-	Solanum_macrocarpon_07G015270.1	-	Solanum_melongena1_06G014320.1	-	-	-	-	-	Ntab19g005190-1.1	-	-	-	-
SL4.0ch01	-	-	-	-	mRNA:Niben1.0Scf004g01985.1,mRNA:Niben1.0Scf003g00296.1,	-	-	-	-	-	-	-	-	-	-	-	-	Ntab19g004090-1.1,Ntab22g031270-1.1,	-	-	-	-
SL4.0ch01	-	-	-	Lba02g01093	mRNA:Niben1.0Scf004g02008.1,mRNA:Niben1.0Scf003g00334.1,	-	-	-	-	-	-	-	-	-	-	-	-	Ntab22g031580-1.1,Ntab19g004420-1.1,	-	-	-	-
SL4.0ch01	-	-	-	Lba02g01097	mRNA:Niben1.0Scf003g00332.1,mRNA:Niben1.0Scf004g02006.1,	-	-	-	-	-	-	-	-	-	-	-	-	Ntab22g031540-1.1,Ntab19g004460-1.1,	-	-	-	-
SL4.0ch01	-	-	-	Lba02g01099	mRNA:Niben1.0Scf003g00331.1,mRNA:Niben1.0Scf004g02004.1,	-	-	-	-	-	-	-	-	-	-	-	-	Ntab19g004480-1.1,Ntab22g031530-1.1,	-	-	-	-
SL4.0ch01	-	-	-	-	mRNA:Niben1.0Scf003g00355.1	-	-	-	-	-	-	-	-	-	-	-	-	Ntab19g003690-1.1,Ntab22g031970-1.1,	-	-	-	-
SL4.0ch01	-	-	-	-	mRNA:Niben1.0Scf003g00323.1,mRNA:Niben1.0Scf004g01994.1,	-	-	-	-	-	-	-	-	-	-	-	-	Ntab22g031410-1.1,Ntab19g004240-1.1,	-	-	-	-
SL4.0ch01	-	-	-	-	mRNA:Niben1.0Scf003g00319.1	-	-	-	-	-	-	-	-	-	-	-	-	Ntab19g004210-1.1	-	-	-	-
SL4.0ch01	-	-	-	-	mRNA:Niben1.0Scf003g00333.1	-	-	-	-	-	-	-	-	-	-	-	-	Ntab22g031560-1.1,Ntab19g004430-1.1,	-	-	-	-
SL4.0ch01	-	-	-	-	mRNA:Niben1.0Scf004g01762.1,mRNA:Niben1.0Scf003g00278.1,	-	-	-	-	-	-	-	-	-	-	-	-	Ntab22g030020-1.1,Ntab19g005280-1.1,	-	-	-	-
SL4.0ch01	-	-	-	-	mRNA:Niben1.0Scf003g00283.1,mRNA:Niben1.0Scf004g01767.1,	-	-	-	-	-	-	-	-	-	-	-	-	Ntab19g005340-1.1,Ntab22g029960-1.1,	-	-	-	-
SL4.0ch01	-	-	-	-	mRNA:Niben1.0Scf004g01727.1,mRNA:Niben1.0Scf003g00246.1,	-	-	-	-	-	-	-	-	-	-	-	-	Ntab22g030670-1.1	-	-	-	-
SL4.0ch01	-	-	-	-	mRNA:Niben1.0Scf003g00300.1	-	-	-	-	-	-	-	-	-	-	-	-	Ntab22g031090-1.1	-	-	-	-
SL4.0ch01	-	-	-	-	mRNA:Niben1.0Scf003g00305.1,mRNA:Niben1.0Scf004g01706.1,	-	-	-	-	-	-	-	-	-	-	-	-	Ntab22g031010-1.1	-	-	-	-
SL4.0ch01	-	-	-	-	mRNA:Niben1.0Scf003g00324.1,mRNA:Niben1.0Scf004g01995.1,	-	-	-	-	-	-	-	-	-	-	-	-	Ntab22g031420-1.1	-	-	-	-
SL4.0ch01	mRNA:Solyc01g056340.4.1	-	-	-	-	-	-	-	-	-	-	-	-	-	-	-	DM8C01G14710.1	-	-	-	-	-
SL4.0ch01	mRNA:Solyc01g056520.3.1	-	-	-	-	-	-	-	-	-	-	-	-	-	-	-	DM8C01G14690.1	-	-	-	-	-
SL4.0ch01	mRNA:Solyc01g056570.3.1	-	-	-	-	-	-	-	-	-	-	-	-	-	-	-	DM8C01G14790.1	-	-	-	-	-
SL4.0ch01	mRNA:Solyc01g056620.4.1	-	-	-	-	-	-	-	-	-	-	-	-	-	-	-	DM8C01G14880.1	-	-	-	-	-
SL4.0ch01	mRNA:Solyc01g056660.2.1	-	-	-	-	-	-	-	-	-	-	-	-	-	-	-	DM8C01G14910.1	-	-	-	-	-
SL4.0ch01	mRNA:Solyc01g056690.4.1	-	-	-	-	-	-	-	-	-	-	-	-	-	-	-	DM8C01G15230.1	-	-	-	-	-
SL4.0ch01	mRNA:Solyc01g056720.4.1	-	-	-	-	-	-	-	-	-	-	-	-	-	-	-	DM8C01G15040.1	-	-	-	-	-
SL4.0ch01	mRNA:Solyc01g056780.3.1	-	-	-	-	-	-	-	-	-	-	-	-	-	-	-	DM8C01G15000.1	-	-	-	-	-
SL4.0ch01	mRNA:Solyc01g056810.4.1	-	-	-	-	-	-	-	-	-	-	-	-	-	-	-	DM8C01G14980.1	-	-	-	-	-
SL4.0ch01	mRNA:Solyc01g056850.3.1	-	-	-	-	-	-	-	-	-	-	-	-	-	-	-	DM8C01G14960.1	-	-	-	-	-
SL4.0ch01	mRNA:Solyc01g056990.3.1	-	-	-	-	-	-	-	-	-	-	-	-	-	-	-	DM8C01G15150.1	-	-	-	-	-
SL4.0ch01	mRNA:Solyc01g057000.3.1	-	-	-	-	-	-	-	-	-	-	-	-	-	-	-	DM8C01G15170.1	-	-	-	-	-
SL4.0ch01	mRNA:Solyc01g057080.1.1	-	-	-	-	-	-	-	-	-	-	-	-	-	-	-	DM8C01G15310.1	-	-	-	-	-
SL4.0ch01	mRNA:Solyc01g057090.4.1	-	-	-	-	-	-	-	-	-	-	-	-	-	-	-	DM8C01G15320.1	-	-	-	-	-
SL4.0ch01	mRNA:Solyc01g057200.4.1	-	-	-	-	-	-	-	-	-	-	-	-	-	-	-	DM8C01G15540.1	-	-	-	-	-
SL4.0ch01	mRNA:Solyc01g057210.3.1	-	-	-	-	-	-	-	-	-	-	-	-	-	-	-	DM8C01G15350.1	-	-	-	-	-
SL4.0ch01	mRNA:Solyc01g057220.3.1	-	-	-	-	-	-	-	-	-	-	-	-	-	-	-	DM8C01G15340.1	-	-	-	-	-
SL4.0ch01	mRNA:Solyc01g057270.4.1	-	-	-	-	-	-	-	-	-	-	-	-	-	-	-	DM8C01G15600.1	-	-	-	-	-
SL4.0ch01	mRNA:Solyc01g057300.2.1	-	-	-	-	-	-	-	-	-	-	-	-	-	-	-	DM8C01G15610.1	-	-	-	-	-
SL4.0ch01	mRNA:Solyc01g057310.4.1	-	-	-	-	-	-	-	-	-	-	-	-	-	-	-	DM8C01G15650.2	-	-	-	-	-
SL4.0ch01	mRNA:Solyc01g057510.2.1	-	-	-	-	-	-	-	-	-	-	-	-	-	-	-	DM8C01G15780.1	-	-	-	-	-
SL4.0ch01	mRNA:Solyc01g057520.4.1	-	-	-	-	-	-	-	-	-	-	-	-	-	-	-	DM8C01G15790.1	-	-	-	-	-
SL4.0ch01	mRNA:Solyc01g057570.3.1	-	Lycianthes_biflora_12G011950.1	-	-	-	-	-	-	-	-	-	-	-	-	-	-	-	-	-	-	-
SL4.0ch01	-	-	Lycianthes_biflora_12G011930.1	-	-	-	-	-	-	-	-	-	-	-	-	-	-	-	-	Cbp01g26810.1	-	pf03G083700.1
SL4.0ch01	-	Datura_stramonium_01G016620.1	Lycianthes_biflora_12G011770.1	-	mRNA:Niben1.0Scf003g00375.1,mRNA:Niben1.0Scf004g02045.1,	-	-	-	-	-	Solanum_mammosum_00G088930.2	Solanum_melongena1_03G035930.2	-	Solanum_seaforthianum_01G028830.1	-	Solanum_viarum1_01G012610.1	-	Ntab19g003310-1.1,Ntab22g032380-1.1,	-	Cbp01g26740.1	-	-
SL4.0ch01	mRNA:Solyc01g057590.3.1	-	-	-	-	-	-	-	-	-	-	-	-	-	-	-	DM8C01G15860.1	-	-	-	-	-
SL4.0ch01	mRNA:Solyc01g057660.1.1	-	-	-	-	-	-	-	-	-	-	-	-	-	-	-	DM8C01G16000.1	-	-	-	-	-
SL4.0ch01	mRNA:Solyc01g057760.4.1	-	Lycianthes_biflora_12G011740.1	-	mRNA:Niben1.0Scf003g01252.1,mRNA:Niben1.0Scf004g01393.1,	Physalis_angulata_00G009630.2	-	Solanum_dulcamara_00G040900.1	Solanum_lyratum1_03G027750.1	Solanum_macrocarpon_01G031510.1	-	-	Solanum_pseudocapsicum_00G221610.1	Solanum_seaforthianum_01G028140.1	Solanum_torvum_01G030730.1	Solanum_viarum1_01G012810.1	DM8C01G16120.1	-	DaaT002886.1	Cbp01g26150.1	ZLC01G023960.1	pf03G083880.1
SL4.0ch01	-	-	-	-	-	-	Solanum_capsicoides_00G068090.1	-	-	-	-	-	-	-	-	-	-	-	-	-	-	-
SL4.0ch01	-	-	Lycianthes_biflora_12G011700.1	-	mRNA:Niben1.0Scf003g01266.1	-	-	-	Solanum_lyratum1_03G027670.1	Solanum_macrocarpon_01G031530.1	-	-	-	-	Solanum_torvum_01G030670.1	Solanum_viarum1_01G012820.1	-	-	DaaT013121.1	-	-	-
SL4.0ch01	-	-	-	-	-	-	-	-	-	-	-	Solanum_melongena1_03G041490.1	-	-	-	-	-	-	-	-	-	-
SL4.0ch01	-	-	-	-	-	-	-	-	-	-	-	-	-	-	-	Solanum_viarum1_01G007090.1	-	-	-	-	-	-
SL4.0ch01	-	-	-	-	-	-	-	-	-	-	-	-	-	-	-	-	-	-	DaaT013118.1	-	-	-
SL4.0ch01	-	-	-	-	mRNA:Niben1.0Scf003g00430.1	-	-	-	-	-	-	-	-	-	-	-	-	Ntab22g033350-1.1	DaaT000088.1	-	-	-
SL4.0ch01	-	-	-	Lba02g01118	-	-	-	-	Solanum_lyratum1_03G028220.1	-	-	-	Solanum_pseudocapsicum_00G221750.1	-	-	-	-	-	-	-	-	-
SL4.0ch01	-	-	-	-	-	-	-	-	-	-	-	-	-	-	-	-	DM8C01G15920.1	-	-	-	-	-
SL4.0ch01	-	-	-	-	-	-	-	-	Solanum_lyratum1_03G028840.1	-	-	-	-	-	-	-	-	-	-	-	-	-
SL4.0ch01	-	-	-	-	-	-	-	-	-	Solanum_macrocarpon_01G031450.1	-	-	-	-	Solanum_torvum_01G030560.1	-	-	-	-	-	-	-
SL4.0ch01	-	-	-	-	-	-	-	-	-	Solanum_macrocarpon_01G031000.1	-	-	-	-	-	-	-	-	-	-	-	-
SL4.0ch01	mRNA:Solyc01g057770.3.1	-	Lycianthes_biflora_12G011620.1	-	-	Physalis_angulata_00G009610.1	-	-	Solanum_lyratum1_03G027610.1	Solanum_macrocarpon_01G031370.1	-	-	Solanum_pseudocapsicum_00G221570.1	Solanum_seaforthianum_01G028170.1	Solanum_torvum_01G030740.1	Solanum_viarum1_01G012840.1	DM8C01G16130.1	-	-	-	-	pf03G083910.1
SL4.0ch01	mRNA:Solyc01g057780.3.1	-	Lycianthes_biflora_12G011580.1	-	-	-	-	-	-	Solanum_macrocarpon_01G031570.1	-	Solanum_melongena1_03G030320.1	-	Solanum_seaforthianum_01G028190.1	Solanum_torvum_01G030860.1	Solanum_viarum1_01G012880.1	DM8C01G16240.1	-	-	-	-	-
SL4.0ch01	-	-	Lycianthes_biflora_12G011600.1	-	-	-	-	-	Solanum_lyratum1_03G027600.1	-	-	-	Solanum_pseudocapsicum_00G221560.1	-	Solanum_torvum_01G030750.1	Solanum_viarum1_01G012860.1	DM8C01G16140.1	-	-	-	-	-
SL4.0ch01	mRNA:Solyc01g057830.3.1	-	Lycianthes_biflora_12G011560.1	-	mRNA:Niben1.0Scf004g01397.1,mRNA:Niben1.0Scf003g01249.1,	-	-	Solanum_dulcamara_00G039850.1	Solanum_lyratum1_03G028010.1	Solanum_macrocarpon_01G031790.1	-	Solanum_melongena1_03G030180.1	Solanum_pseudocapsicum_00G221140.2	Solanum_seaforthianum_01G028040.1	Solanum_torvum_01G030980.1	Solanum_viarum1_01G012870.1	DM8C01G16280.1	-	-	-	-	-
SL4.0ch01	mRNA:Solyc01g057900.3.1	-	Lycianthes_biflora_12G011550.1	-	mRNA:Niben1.0Scf003g01251.1,mRNA:Niben1.0Scf004g01395.1,	Physalis_angulata_00G009580.1	Solanum_capsicoides_00G063350.1	-	Solanum_lyratum1_03G028020.1	Solanum_macrocarpon_01G031810.1	Solanum_mammosum_00G016180.1	Solanum_melongena1_03G030160.2	Solanum_pseudocapsicum_00G221160.1	Solanum_seaforthianum_01G027990.1	Solanum_torvum_01G031000.1	Solanum_viarum1_01G012980.1	DM8C01G16340.1	-	DaaT013129.1	-	-	pf03G062350.1
SL4.0ch01	-	-	Lycianthes_biflora_12G011570.1	-	-	-	Solanum_capsicoides_00G063330.1	Solanum_dulcamara_00G039840.1	Solanum_lyratum1_03G028000.1	Solanum_macrocarpon_01G031800.1	Solanum_mammosum_00G016190.1	Solanum_melongena1_03G030170.1	-	Solanum_seaforthianum_01G028050.1	Solanum_torvum_01G030990.1	Solanum_viarum1_01G013120.1	DM8C01G16290.1	-	-	-	-	-
SL4.0ch01	mRNA:Solyc01g057910.3.1	-	Lycianthes_biflora_12G011500.1	-	mRNA:Niben1.0Scf003g01253.1,mRNA:Niben1.0Scf004g01391.1,	-	Solanum_capsicoides_00G063030.1	-	Solanum_lyratum1_03G028040.1	Solanum_macrocarpon_01G031880.1	Solanum_mammosum_00G016140.1	Solanum_melongena1_03G030090.1	Solanum_pseudocapsicum_00G221190.1	Solanum_seaforthianum_01G028120.1	Solanum_torvum_01G031040.1	Solanum_viarum1_01G013130.1	DM8C01G16380.1	-	DaaT030253.1	-	-	-
SL4.0ch01	mRNA:Solyc01g058010.3.1	-	-	Lba02g01288	-	-	Solanum_capsicoides_00G062990.1	-	-	Solanum_macrocarpon_01G032000.1	Solanum_mammosum_00G016090.1	-	-	-	Solanum_torvum_01G031100.1	-	DM8C01G16510.1	-	DaaT029431.1	-	-	-
SL4.0ch01	mRNA:Solyc01g058030.2.1	-	-	Lba02g01287	mRNA:Niben1.0Scf003g01260.1	-	Solanum_capsicoides_00G062980.2	-	Solanum_lyratum1_03G028070.1	Solanum_macrocarpon_01G032010.1	Solanum_mammosum_00G016080.2	Solanum_melongena1_03G030010.1	-	-	Solanum_torvum_01G031110.1	Solanum_viarum1_01G013150.1	DM8C01G16500.1	-	DaaT029430.1	-	-	-
SL4.0ch01	mRNA:Solyc01g058130.1.1	-	-	-	-	-	-	-	-	-	-	-	-	-	-	-	DM8C01G16550.1	-	-	-	-	-
SL4.0ch01	mRNA:Solyc01g058140.3.1	Datura_stramonium_10G011810.1	Lycianthes_biflora_12G011440.1	Lba02g01276	mRNA:Niben1.0Scf003g01246.1,mRNA:Niben1.0Scf004g01401.1,	-	Solanum_capsicoides_00G062870.1	Solanum_dulcamara_00G312450.1	Solanum_lyratum1_03G028110.1	Solanum_macrocarpon_01G032420.1	Solanum_mammosum_00G016030.1	Solanum_melongena1_03G029530.1	Solanum_pseudocapsicum_00G221350.1	-	Solanum_torvum_01G031150.1	Solanum_viarum1_01G013180.1	DM8C01G16590.2	-	DaaT026317.1	Cbp01g26180.1	-	-
SL4.0ch01	mRNA:Solyc01g058190.4.1	Datura_stramonium_10G011850.1	Lycianthes_biflora_12G011410.1	Lba02g01273	mRNA:Niben1.0Scf004g01387.1	-	Solanum_capsicoides_00G062720.1	-	Solanum_lyratum1_03G028150.1	Solanum_macrocarpon_01G032200.1	Solanum_mammosum_00G015830.1	Solanum_melongena1_03G029650.1	Solanum_pseudocapsicum_00G221400.1	Solanum_seaforthianum_01G027810.1	Solanum_torvum_01G031230.1	-	DM8C01G16620.1	-	-	Cbp01g26050.1	ZLC01G024000.1	-
SL4.0ch01	mRNA:Solyc01g058250.2.1	-	-	-	-	-	-	-	-	-	-	-	-	-	-	-	DM8C01G16680.1	-	-	-	-	-
SL4.0ch01	mRNA:Solyc01g058260.4.1	-	Lycianthes_biflora_12G011350.1	Lba02g01268	-	-	-	-	Solanum_lyratum1_03G028190.1	Solanum_macrocarpon_01G032070.1	Solanum_mammosum_00G015820.1	-	-	Solanum_seaforthianum_01G027770.1	Solanum_torvum_01G031300.1	-	DM8C01G16660.1	-	-	-	-	-
SL4.0ch01	-	Datura_stramonium_01G017250.1	Lycianthes_biflora_12G012690.1	-	mRNA:Niben1.0Scf003g00413.1	-	-	Solanum_dulcamara_00G037640.1	Solanum_lyratum1_03G029310.1	Solanum_macrocarpon_01G034580.2	Solanum_mammosum_00G343390.1	Solanum_melongena1_03G034180.1	Solanum_pseudocapsicum_00G229860.1	Solanum_seaforthianum_01G030010.1	Solanum_torvum_01G034850.1	-	-	Ntab22g033070-1.1,Ntab19g002710-1.1,	DaaT026179.1	Cbp01g26430.1	ZLC01G023330.1	-
SL4.0ch01	-	-	Lycianthes_biflora_12G013190.1	-	mRNA:Niben1.0Scf003g00446.1	-	Solanum_capsicoides_00G069480.1	Solanum_dulcamara_00G231180.1	-	Solanum_macrocarpon_01G037700.1	-	-	Solanum_pseudocapsicum_00G231000.1	-	-	Solanum_viarum1_01G007050.1	-	Ntab22g033650-1.1,Ntab19g002110-1.1,	DaaT000072.1	-	-	-
SL4.0ch01	mRNA:Solyc01g058270.3.1	-	Lycianthes_biflora_12G011390.1	Lba02g01270	mRNA:Niben1.0Scf003g01247.1	-	Solanum_capsicoides_00G062840.1	-	Solanum_lyratum1_03G028180.1	-	Solanum_mammosum_00G015900.3	-	Solanum_pseudocapsicum_00G221440.1	-	Solanum_torvum_01G031270.1	Solanum_viarum1_01G012930.1	DM8C01G16650.1	-	DaaT029427.1	-	-	-
SL4.0ch01	-	Datura_stramonium_10G011840.1	Lycianthes_biflora_12G011420.1	Lba02g01274	mRNA:Niben1.0Scf003g01245.1,mRNA:Niben1.0Scf004g01404.1,	-	Solanum_capsicoides_00G062850.1	Solanum_dulcamara_00G312390.1	Solanum_lyratum1_03G028140.1	Solanum_macrocarpon_01G032250.1	Solanum_mammosum_00G015920.1	Solanum_melongena1_03G029620.1	Solanum_pseudocapsicum_00G221390.1	Solanum_seaforthianum_01G027820.1	Solanum_torvum_01G031180.1	Solanum_viarum1_01G012940.1	-	-	DaaT029434.1	Cbp01g26040.1	ZLC01G023940.1,ZLC01G024020.1,	-
SL4.0ch01	mRNA:Solyc01g058280.4.1	-	Lycianthes_biflora_12G011380.1	Lba02g01271	-	-	Solanum_capsicoides_00G062820.1	-	Solanum_lyratum1_03G028170.1	Solanum_macrocarpon_01G032170.1	Solanum_mammosum_00G015890.1	Solanum_melongena1_03G029680.1	-	Solanum_seaforthianum_01G027790.1	Solanum_torvum_01G031260.1	Solanum_viarum1_01G012900.1	DM8C01G16640.1	-	DaaT029428.1	-	-	-
SL4.0ch01	mRNA:Solyc01g058320.4.1	-	Lycianthes_biflora_12G011330.1	-	-	-	Solanum_capsicoides_00G062810.1	Solanum_dulcamara_00G040910.1	Solanum_lyratum1_03G027760.1	-	Solanum_mammosum_00G015800.2	-	Solanum_pseudocapsicum_00G222470.1	Solanum_seaforthianum_01G027740.2	Solanum_torvum_01G031320.1	Solanum_viarum1_01G008470.1	DM8C01G16800.1	-	DaaT029426.1	-	-	-
SL4.0ch01	mRNA:Solyc01g058390.3.1	Datura_stramonium_10G011890.1	Lycianthes_biflora_12G011320.1	Lba02g01265	mRNA:Niben1.0Scf004g01407.1,mRNA:Niben1.0Scf003g01244.1,	-	-	Solanum_dulcamara_00G041000.1	Solanum_lyratum1_03G027790.1	Solanum_macrocarpon_01G030620.1	Solanum_mammosum_00G015790.1	Solanum_melongena1_03G029410.1	Solanum_pseudocapsicum_00G222450.1	Solanum_seaforthianum_01G027720.1	Solanum_torvum_01G031330.1	Solanum_viarum1_01G008450.1	DM8C01G16820.1	-	DaaT029425.1	-	-	-
SL4.0ch01	mRNA:Solyc01g058450.3.1	Datura_stramonium_10G012210.1	Lycianthes_biflora_12G011290.1	Lba02g01263	mRNA:Niben1.0Scf003g01243.1,mRNA:Niben1.0Scf004g01408.1,	-	Solanum_capsicoides_00G062660.2	Solanum_dulcamara_00G041010.1	Solanum_lyratum1_03G027810.1	Solanum_macrocarpon_01G030640.1	Solanum_mammosum_00G015780.1	Solanum_melongena1_03G029390.1	Solanum_pseudocapsicum_00G222640.1	Solanum_seaforthianum_01G027690.1	Solanum_torvum_01G031370.1	Solanum_viarum1_01G008420.2	DM8C01G16840.1	-	DaaT029424.1	Cbp01g26290.1	ZLC01G023920.1	-
SL4.0ch01	mRNA:Solyc01g058520.4.1	Datura_stramonium_10G012040.1	Lycianthes_biflora_12G011110.1	Lba02g01261	-	-	-	-	-	Solanum_macrocarpon_01G030700.1	Solanum_mammosum_00G015770.1	Solanum_melongena1_03G029330.1	Solanum_pseudocapsicum_00G222390.1	Solanum_seaforthianum_01G027680.1	-	-	DM8C01G16930.1	-	DaaT029423.1	-	-	-
SL4.0ch01	-	Datura_stramonium_10G012170.1	Lycianthes_biflora_12G011180.1	Lba02g01259	mRNA:Niben1.0Scf003g01240.1	-	Solanum_capsicoides_00G062590.1	-	-	-	Solanum_mammosum_00G015700.1	Solanum_melongena1_03G029300.1	-	Solanum_seaforthianum_01G027650.1	Solanum_torvum_01G031460.1	Solanum_viarum1_01G008360.1	DM8C01G16960.1	-	DaaT029420.1	-	-	-
SL4.0ch01	-	-	-	-	-	-	-	-	-	-	-	-	-	-	-	-	-	-	-	-	-	-
SL4.0ch01	-	-	Lycianthes_biflora_12G011850.1	-	-	-	-	-	-	-	-	-	-	-	-	-	-	-	-	-	-	-
SL4.0ch01	-	-	Lycianthes_biflora_06G006480.1	-	-	Physalis_angulata_00G355090.1	Solanum_capsicoides_00G083080.1	-	-	-	Solanum_mammosum_00G014250.1	-	-	-	-	-	-	-	-	-	-	-
SL4.0ch01	mRNA:Solyc01g058540.3.1	Datura_stramonium_10G012160.1	Lycianthes_biflora_12G011160.1	Lba02g01260	mRNA:Niben1.0Scf003g01241.1	-	Solanum_capsicoides_00G062600.1	-	-	Solanum_macrocarpon_01G030720.1	Solanum_mammosum_00G015710.1	Solanum_melongena1_03G029320.1	Solanum_pseudocapsicum_00G221900.1	Solanum_seaforthianum_01G027660.2	Solanum_torvum_01G031440.1	Solanum_viarum1_01G008370.1	DM8C01G16940.1	-	-	-	-	-
SL4.0ch01	mRNA:Solyc01g058670.3.1	-	Lycianthes_biflora_12G011190.1	Lba02g01258	mRNA:Niben1.0Scf003g01239.1,mRNA:Niben1.0Scf004g01412.1,	-	Solanum_capsicoides_00G062560.1	-	-	Solanum_macrocarpon_01G030460.1	-	Solanum_melongena1_03G029220.1	-	Solanum_seaforthianum_01G027600.1	-	Solanum_viarum1_01G008330.1	DM8C01G17000.1	Ntab22g020160-1.1	DaaT029415.1	Cbp01g26110.1	ZLC01G023820.1	-
SL4.0ch01	-	-	Lycianthes_biflora_11G007670.1	Lba11g01830	mRNA:Niben1.0Scf004g01475.1,mRNA:Niben1.0Scf003g01322.1,	Physalis_angulata_00G248680.1	Solanum_capsicoides_00G276990.1	Solanum_dulcamara_00G058430.1	Solanum_lyratum1_07G022970.1	-	-	-	Solanum_pseudocapsicum_00G285810.1	Solanum_seaforthianum_03G023350.1	Solanum_torvum_09G018370.1	Solanum_viarum1_06G014750.1	-	Ntab14g011610-1.1,Ntab22g018320-1.1,	DaaT003346.1	Cbp04g17680.1	ZLC04G019300.1	pf01G010410.1
SL4.0ch01	-	-	-	-	-	-	-	-	-	-	-	-	-	-	-	-	-	Ntab14g011700-1.1,Ntab22g018200-1.1,	-	Cbp04g16930.1	-	-
SL4.0ch01	-	Datura_stramonium_06G005880.1	Lycianthes_biflora_11G006700.1	Lba11g01962	mRNA:Niben1.0Scf003g01355.1,mRNA:Niben1.0Scf004g01517.1,	Physalis_angulata_00G248440.1,Physalis_angulata_00G178930.1,	-	Solanum_dulcamara_00G059500.1	Solanum_lyratum1_07G025640.1	-	Solanum_mammosum_00G384800.1	Solanum_melongena1_09G010870.1	Solanum_pseudocapsicum_00G286510.1	Solanum_seaforthianum_03G023800.1	Solanum_torvum_09G019070.1	-	DM8C03G08580.1	Ntab22g017910-1.1	DaaT011098.1	Cbp04g17200.1	ZLC04G017790.1	pf01G010600.1
SL4.0ch01	-	-	-	-	-	-	Solanum_capsicoides_00G277710.1	-	-	-	-	-	-	-	-	Solanum_viarum1_06G014290.1	-	Ntab22g018780-1.1	-	-	-	-
SL4.0ch01	-	-	-	-	mRNA:Niben1.0Scf004g01446.1	Physalis_angulata_00G179440.1	-	-	-	-	-	-	-	-	-	-	-	Ntab22g019170-1.1	-	-	-	-
SL4.0ch01	-	-	-	-	-	-	-	-	-	-	-	-	-	-	-	-	-	Ntab14g011920-1.1,Ntab22g018130-1.1,	-	-	-	-
SL4.0ch01	mRNA:Solyc01g058720.4.1	Datura_stramonium_10G011990.1	Lycianthes_biflora_12G011210.1	-	mRNA:Niben1.0Scf004g01384.1,mRNA:Niben1.0Scf003g01237.1,	-	Solanum_capsicoides_00G062520.1	Solanum_dulcamara_00G312750.1	Solanum_lyratum1_03G027490.1	Solanum_macrocarpon_01G030410.1	-	Solanum_melongena1_03G029130.1	Solanum_pseudocapsicum_00G222550.1	Solanum_seaforthianum_01G026230.1	Solanum_torvum_01G031620.1	Solanum_viarum1_01G008320.1	DM8C01G17250.1	Ntab22g020170-1.1	DaaT029412.1	-	-	-
SL4.0ch01	-	-	-	-	-	-	-	-	-	-	-	-	-	-	-	-	-	-	-	-	-	-
SL4.0ch01	-	-	-	-	-	-	-	-	-	-	-	-	-	-	Solanum_torvum_01G031480.1	-	-	-	-	-	-	-
SL4.0ch01	-	-	-	-	-	-	-	-	-	-	-	-	-	-	Solanum_torvum_01G031530.1	-	-	-	-	-	-	-
SL4.0ch01	mRNA:Solyc01g058730.4.1	Datura_stramonium_10G012000.1	Lycianthes_biflora_12G011230.1	Lba02g01255	mRNA:Niben1.0Scf004g01382.1,mRNA:Niben1.0Scf003g01236.1,	Physalis_angulata_00G009600.1	Solanum_capsicoides_00G062490.1	Solanum_dulcamara_00G312700.1	Solanum_lyratum1_03G027390.1	Solanum_macrocarpon_01G030390.1	-	Solanum_melongena1_03G029120.1	Solanum_pseudocapsicum_00G222560.1	Solanum_seaforthianum_01G026270.1	Solanum_torvum_01G031710.1	Solanum_viarum1_01G008310.1	DM8C01G17260.1	-	DaaT029411.1	Cbp01g25910.1	ZLC01G024180.1	pf03G083930.1
SL4.0ch01	mRNA:Solyc01g059830.3.1	Datura_stramonium_10G012020.1	Lycianthes_biflora_12G011240.1	Lba02g01254	mRNA:Niben1.0Scf003g01235.1,mRNA:Niben1.0Scf004g01381.1,	-	Solanum_capsicoides_00G062480.1	Solanum_dulcamara_00G312870.1	Solanum_lyratum1_03G027370.1	Solanum_macrocarpon_01G030380.1	-	Solanum_melongena1_03G029100.1	Solanum_pseudocapsicum_00G222530.1	Solanum_seaforthianum_01G026280.1	Solanum_torvum_01G031730.1	Solanum_viarum1_01G008280.1	DM8C01G17290.1	-	DaaT029410.1	Cbp01g25920.1	ZLC01G024170.1	-
SL4.0ch01	-	-	-	-	-	-	-	Solanum_dulcamara_00G312810.1	Solanum_lyratum1_03G027560.1	-	-	-	-	-	-	-	-	-	-	-	-	-
SL4.0ch01	-	-	-	-	-	-	-	Solanum_dulcamara_00G312830.1	Solanum_lyratum1_03G027580.1	-	-	-	-	-	-	-	-	-	-	-	-	-
SL4.0ch01	mRNA:Solyc01g059840.3.1	-	-	Lba02g01251	-	-	Solanum_capsicoides_00G062470.1	Solanum_dulcamara_00G312920.1	Solanum_lyratum1_03G027360.1	-	-	-	-	Solanum_seaforthianum_01G026290.1	Solanum_torvum_01G031740.1	Solanum_viarum1_01G008250.1	DM8C01G17300.1	-	-	-	-	-
SL4.0ch01	mRNA:Solyc01g059860.3.1	Datura_stramonium_10G012620.1	Lycianthes_biflora_12G011060.1	Lba02g01247	mRNA:Niben1.0Scf004g01380.1,mRNA:Niben1.0Scf003g01232.1,	Physalis_angulata_00G308300.1	Solanum_capsicoides_00G062460.1	Solanum_dulcamara_00G312990.1	Solanum_lyratum1_03G027340.1	Solanum_macrocarpon_01G030370.1	-	Solanum_melongena1_03G029090.1	Solanum_pseudocapsicum_00G222520.1	Solanum_seaforthianum_01G026330.1	Solanum_torvum_01G031760.1	Solanum_viarum1_01G008220.1	DM8C01G17360.1	Ntab22g020210-1.1	DaaT025311.1	Cbp01g26020.1	ZLC01G024050.1	pf03G088840.1
SL4.0ch01	-	-	Lycianthes_biflora_12G011080.1	Lba02g01249	-	-	-	Solanum_dulcamara_00G312980.1	Solanum_lyratum1_03G027350.1	-	-	-	-	Solanum_seaforthianum_01G026310.1	-	-	DM8C01G17330.1	-	-	-	-	-
SL4.0ch01	mRNA:Solyc01g059870.4.1	Datura_stramonium_10G012640.1	Lycianthes_biflora_12G011050.1	Lba02g01246	mRNA:Niben1.0Scf003g01231.1,mRNA:Niben1.0Scf004g01378.1,	Physalis_angulata_00G308290.1	Solanum_capsicoides_00G062450.1	Solanum_dulcamara_00G313000.1	Solanum_lyratum1_03G027310.1	Solanum_macrocarpon_01G030360.1	-	Solanum_melongena1_03G029070.1	Solanum_pseudocapsicum_00G222610.1	Solanum_seaforthianum_01G026340.1	Solanum_torvum_01G031770.1	Solanum_viarum1_01G008210.1	DM8C01G17370.2	Ntab22g020220-1.1	DaaT025309.1	Cbp01g26010.1	ZLC01G024080.1	pf03G088880.1
SL4.0ch01	mRNA:Solyc01g059880.3.1	Datura_stramonium_10G012650.1	Lycianthes_biflora_12G011040.1	Lba02g01245	mRNA:Niben1.0Scf004g01377.1,mRNA:Niben1.0Scf003g01230.1,	-	Solanum_capsicoides_00G062440.1	Solanum_dulcamara_00G313010.1	Solanum_lyratum1_03G027300.1	Solanum_macrocarpon_01G028730.1	-	Solanum_melongena1_03G029050.1	Solanum_pseudocapsicum_00G222600.1	Solanum_seaforthianum_01G026350.1	Solanum_torvum_01G031780.1	Solanum_viarum1_01G008200.1	DM8C01G17380.1	Ntab22g020230-1.1	DaaT025308.1	Cbp01g26000.1	ZLC01G024090.1	-
SL4.0ch01	-	-	-	-	-	-	-	-	-	Solanum_macrocarpon_01G028630.1	-	Solanum_melongena1_03G027200.1	-	-	Solanum_torvum_01G028730.1	-	-	-	-	-	-	-
SL4.0ch01	-	-	-	-	-	-	-	-	-	Solanum_macrocarpon_01G028170.1	-	Solanum_melongena1_03G027130.1	-	-	-	-	-	-	-	-	-	-
SL4.0ch01	-	-	-	-	-	-	-	-	-	Solanum_macrocarpon_01G028310.1	-	Solanum_melongena1_03G027450.1	-	-	-	-	-	-	-	-	-	-
SL4.0ch01	mRNA:Solyc01g059900.4.1	Datura_stramonium_10G012680.1	Lycianthes_biflora_12G011010.1	Lba02g01244	mRNA:Niben1.0Scf004g01376.1	-	-	Solanum_dulcamara_00G313020.1	Solanum_lyratum1_03G027260.1	-	-	-	-	Solanum_seaforthianum_01G026360.1	-	-	DM8C01G17460.1	Ntab14g007970-1.1,Ntab22g020250-1.1,	DaaT025307.1	-	ZLC01G024120.1	-
SL4.0ch01	mRNA:Solyc01g059910.2.1	-	Lycianthes_biflora_12G010980.1	Lba02g01243	mRNA:Niben1.0Scf004g01375.1,mRNA:Niben1.0Scf003g01229.1,	-	Solanum_capsicoides_00G062250.1	Solanum_dulcamara_00G313030.1	Solanum_lyratum1_03G027250.1	Solanum_macrocarpon_01G028750.1	-	Solanum_melongena1_03G029000.1	Solanum_pseudocapsicum_00G222580.1	Solanum_seaforthianum_01G026370.1	Solanum_torvum_01G031790.1	-	-	Ntab14g007960-1.1,Ntab22g020260-1.1,	DaaT025306.1	-	-	-
SL4.0ch01	-	-	-	-	-	-	-	-	-	-	-	-	-	-	-	-	-	-	-	-	-	-
SL4.0ch01	mRNA:Solyc01g059920.4.1	Datura_stramonium_10G012690.1	Lycianthes_biflora_12G010990.1	Lba02g01242	mRNA:Niben1.0Scf004g01374.1	-	Solanum_capsicoides_00G062210.1	Solanum_dulcamara_00G313040.1	Solanum_lyratum1_03G027240.1	Solanum_macrocarpon_01G028760.1	-	Solanum_melongena1_03G028970.1	Solanum_pseudocapsicum_00G222350.1	Solanum_seaforthianum_01G026390.1	Solanum_torvum_01G031800.1	-	DM8C01G17610.1	Ntab22g020270-1.1,Ntab14g007950-1.1,	DaaT025305.1	Cbp01g25930.1	ZLC01G024160.1	-
SL4.0ch01	mRNA:Solyc01g059930.3.1	Datura_stramonium_10G012480.1	Lycianthes_biflora_12G011000.1	Lba02g01241	mRNA:Niben1.0Scf004g01373.1,mRNA:Niben1.0Scf003g01227.1,	-	Solanum_capsicoides_00G061850.1	Solanum_dulcamara_00G313050.1	Solanum_lyratum1_03G027230.1	Solanum_macrocarpon_01G028780.1	-	Solanum_melongena1_03G028960.1	Solanum_pseudocapsicum_00G221960.1	Solanum_seaforthianum_01G026400.1	Solanum_torvum_01G031850.1	-	DM8C01G17620.1	Ntab22g020290-1.1,Ntab14g007930-1.1,	DaaT025304.1	Cbp01g25940.1	ZLC01G024150.1	-
SL4.0ch01	-	-	-	Lba02g01223	-	-	-	-	-	-	-	-	-	-	-	-	-	-	-	Cbp01g25340.1	ZLC01G024900.1	-
SL4.0ch01	-	-	-	Lba02g01148	mRNA:Niben1.0Scf004g01372.1	-	-	Solanum_dulcamara_00G313160.1	-	-	-	-	-	Solanum_seaforthianum_01G026810.1	-	-	-	-	-	-	-	-
SL4.0ch01	mRNA:Solyc01g059940.2.1	Datura_stramonium_10G012470.1	-	-	-	-	Solanum_capsicoides_00G061860.1	Solanum_dulcamara_00G313060.1	Solanum_lyratum1_03G027220.1	Solanum_macrocarpon_01G028790.1	-	Solanum_melongena1_03G028950.1	-	-	Solanum_torvum_01G031890.1	-	DM8C01G17630.1	-	-	Cbp01g25950.1	ZLC01G024140.1	-
SL4.0ch01	mRNA:Solyc01g060010.3.1	-	Lycianthes_biflora_12G009640.1	-	mRNA:Niben1.0Scf004g01371.1	-	Solanum_capsicoides_00G061870.1	Solanum_dulcamara_00G313070.1	Solanum_lyratum1_03G027150.1	Solanum_macrocarpon_01G028840.1	-	Solanum_melongena1_03G028890.1	-	-	Solanum_torvum_01G031970.1	-	-	Ntab22g020320-1.1,Ntab14g007890-1.1,	DaaT027671.1	Cbp01g25960.1	ZLC01G024130.1	-
SL4.0ch01	-	-	-	-	-	-	-	Solanum_dulcamara_00G313170.1	Solanum_lyratum1_03G027120.1	-	-	-	-	-	-	-	-	-	-	-	-	-
SL4.0ch01	-	-	-	-	-	-	-	Solanum_dulcamara_00G313250.1	Solanum_lyratum1_03G027060.1	-	-	-	-	-	-	-	-	-	-	-	-	-
SL4.0ch01	-	-	-	-	-	-	-	-	-	-	-	-	-	-	-	-	-	-	DaaT025312.1	-	-	-
SL4.0ch01	-	-	-	-	-	-	-	-	-	Solanum_macrocarpon_01G028800.1	-	Solanum_melongena1_03G028930.1	-	-	-	-	-	-	-	-	-	-
SL4.0ch01	-	-	-	-	-	-	-	-	-	Solanum_macrocarpon_01G028920.1	-	Solanum_melongena1_03G028780.1	-	-	-	-	-	-	-	-	-	-
SL4.0ch01	mRNA:Solyc01g060040.3.1	Datura_stramonium_10G011740.1	Lycianthes_biflora_12G009620.1	-	mRNA:Niben1.0Scf003g01226.1,mRNA:Niben1.0Scf004g01369.1,	-	Solanum_capsicoides_00G061900.1	Solanum_dulcamara_00G313190.1	Solanum_lyratum1_03G027110.1	Solanum_macrocarpon_01G028900.1	-	Solanum_melongena1_03G028860.1	Solanum_pseudocapsicum_00G222020.1	Solanum_seaforthianum_01G026760.1	Solanum_torvum_01G031990.1	Solanum_viarum1_01G013030.1	DM8C01G17710.1	Ntab14g007900-1.1,Ntab22g020380-1.1,	DaaT027668.1	Cbp01g25870.1	ZLC01G024220.1	-
SL4.0ch01	mRNA:Solyc01g060050.3.1	-	-	Lba02g01131	-	-	-	-	-	-	-	-	-	-	-	-	-	-	-	-	-	-
SL4.0ch01	-	-	-	Lba02g01111	mRNA:Niben1.0Scf004g02015.1,mRNA:Niben1.0Scf003g00338.1,	-	-	-	-	-	-	-	-	-	-	-	-	Ntab22g031630-1.1,Ntab19g004370-1.1,	-	-	-	-
SL4.0ch01	-	Datura_stramonium_10G012050.1	-	Lba02g01127	-	-	-	-	-	-	-	-	Solanum_pseudocapsicum_00G221620.1	-	Solanum_torvum_01G031900.1	-	-	-	-	-	-	-
SL4.0ch01	-	Datura_stramonium_01G016090.1	-	Lba02g01113	mRNA:Niben1.0Scf004g01993.1,mRNA:Niben1.0Scf003g00320.1,	-	-	-	Solanum_lyratum1_03G028310.1	-	-	-	-	-	-	-	-	Ntab19g004220-1.1,Ntab22g031380-1.1,	-	-	-	-
SL4.0ch01	-	-	-	Lba02g01116	-	-	-	-	-	Solanum_macrocarpon_01G032750.1	Solanum_mammosum_00G089240.1	Solanum_melongena1_03G035660.1	Solanum_pseudocapsicum_00G228980.1	Solanum_seaforthianum_01G028660.1	-	-	-	-	DaaT025297.1	-	-	-
SL4.0ch01	-	-	Lycianthes_biflora_12G011670.1	Lba02g01117	-	-	-	-	-	-	-	-	-	-	-	-	-	-	-	-	-	-
SL4.0ch01	-	-	-	Lba02g00926	mRNA:Niben1.0Scf004g02020.1	-	-	-	-	-	-	-	-	-	-	-	-	-	-	-	-	-
SL4.0ch01	-	-	-	Lba02g00929	-	-	-	-	-	-	-	-	Solanum_pseudocapsicum_00G229360.1	-	-	-	DM8C01G12980.1	-	-	-	-	-
SL4.0ch01	-	-	-	Lba02g01123	-	-	-	-	-	-	-	-	-	-	-	-	-	-	-	-	-	-
SL4.0ch01	-	-	-	Lba02g00915	-	-	-	-	-	-	-	-	-	-	-	-	-	-	-	-	-	-
SL4.0ch01	mRNA:Solyc01g060070.3.1	Datura_stramonium_10G011760.1	Lycianthes_biflora_12G009590.1	Lba02g01133	mRNA:Niben1.0Scf004g01368.1,mRNA:Niben1.0Scf003g01225.1,	-	Solanum_capsicoides_00G061930.1	Solanum_dulcamara_00G313370.1	Solanum_lyratum1_03G026860.1	Solanum_macrocarpon_01G029050.1	Solanum_mammosum_00G365000.1	Solanum_melongena1_03G028120.1	Solanum_pseudocapsicum_00G221940.1	Solanum_seaforthianum_01G026740.1	Solanum_torvum_01G032010.1	Solanum_viarum1_01G013080.1	DM8C01G17740.1	Ntab22g020370-1.1	DaaT027665.1	Cbp01g25750.1	ZLC01G024240.1	-
SL4.0ch01	-	Datura_stramonium_10G012120.1	-	-	-	-	-	-	-	-	-	-	Solanum_pseudocapsicum_00G221820.2	-	-	Solanum_viarum1_01G012790.2	-	-	-	Cbp01g25880.1	ZLC01G024210.1	-
SL4.0ch01	-	-	-	-	-	-	-	Solanum_dulcamara_00G313240.1	-	Solanum_macrocarpon_01G028890.1	-	-	-	-	-	-	-	-	-	-	-	-
SL4.0ch01	-	-	-	Lba02g01132	-	-	-	-	-	-	-	-	-	-	-	Solanum_viarum1_01G013040.1	-	-	-	-	-	-
SL4.0ch01	-	Datura_stramonium_10G011750.1	Lycianthes_biflora_12G009560.3	Lba02g01150	-	-	-	-	Solanum_lyratum1_03G026920.1	-	-	-	-	Solanum_seaforthianum_01G026720.1	-	-	DM8C01G17750.1	-	DaaT027667.1	Cbp01g25760.1	ZLC01G024250.1	-
SL4.0ch01	-	-	-	-	-	-	Solanum_capsicoides_00G061880.1	-	Solanum_lyratum1_03G027180.1	Solanum_macrocarpon_01G028830.1	-	Solanum_melongena1_03G028900.1	-	-	Solanum_torvum_01G031950.1	Solanum_viarum1_01G012990.1	DM8C01G17650.1	-	-	-	-	-
SL4.0ch01	-	-	-	-	-	-	-	-	-	-	-	-	-	-	-	-	-	-	-	Cbp01g26530.1	ZLC01G023180.1	-
SL4.0ch01	-	-	-	-	-	-	-	-	-	-	-	-	-	-	-	-	-	-	-	Cbp01g26080.1	ZLC01G023980.1	-
SL4.0ch01	-	-	-	-	-	-	-	-	-	Solanum_macrocarpon_01G029000.1	-	Solanum_melongena1_03G028080.2	-	-	-	-	-	-	-	-	-	-
SL4.0ch01	-	-	-	-	-	-	-	-	-	Solanum_macrocarpon_01G029010.1	-	Solanum_melongena1_03G028100.1	-	-	-	-	-	-	-	-	-	-
SL4.0ch01	-	-	-	-	-	-	-	-	-	Solanum_macrocarpon_01G029030.1	-	Solanum_melongena1_03G028110.1	-	-	-	-	-	-	-	-	-	-
SL4.0ch01	-	-	-	-	-	-	-	-	-	Solanum_macrocarpon_01G028880.1	-	Solanum_melongena1_03G028800.1	-	-	-	-	-	-	-	-	-	-
SL4.0ch01	-	-	-	-	-	-	-	-	-	Solanum_macrocarpon_01G028950.1	-	Solanum_melongena1_03G028770.1	-	-	-	-	-	-	-	-	-	-
SL4.0ch01	mRNA:Solyc01g060080.4.1	-	-	-	-	-	-	Solanum_dulcamara_00G313360.1	-	-	-	-	-	-	-	-	-	-	-	-	-	-
SL4.0ch01	mRNA:Solyc01g060090.1.1	-	-	-	-	-	-	-	-	-	-	-	-	-	-	-	-	-	-	-	ZLC01G024300.1	-
SL4.0ch01	mRNA:Solyc01g060130.3.1	-	Lycianthes_biflora_12G009520.1	Lba02g01152	mRNA:Niben1.0Scf004g01309.1,mRNA:Niben1.0Scf003g01224.1,	-	-	Solanum_dulcamara_00G313320.1	Solanum_lyratum1_03G026950.1	Solanum_macrocarpon_01G029090.1	-	Solanum_melongena1_03G028160.1	Solanum_pseudocapsicum_00G221910.1	-	Solanum_torvum_01G032050.1	Solanum_viarum1_01G013190.1	DM8C01G17770.1	Ntab22g020350-1.1	DaaT027663.1	Cbp01g25770.1	ZLC01G024310.1	-
SL4.0ch01	-	-	-	Lba02g01143	mRNA:Niben1.0Scf003g01265.1	-	Solanum_capsicoides_00G061920.1	-	-	-	-	-	-	-	-	Solanum_viarum1_01G013050.1	-	-	-	-	-	-
SL4.0ch01	mRNA:Solyc01g060180.4.1	Datura_stramonium_10G012280.1	Lycianthes_biflora_12G009670.1	Lba02g01154	mRNA:Niben1.0Scf003g01222.1,mRNA:Niben1.0Scf004g01311.1,	-	Solanum_capsicoides_00G062040.1	Solanum_dulcamara_00G313280.1	Solanum_lyratum1_03G026980.1	Solanum_macrocarpon_01G029150.1	Solanum_mammosum_00G365020.1	Solanum_melongena1_03G028210.1	Solanum_pseudocapsicum_00G222160.1	Solanum_seaforthianum_01G026690.1	Solanum_torvum_01G032070.1	Solanum_viarum1_01G013250.1	DM8C01G17800.1	Ntab22g020400-1.1,Ntab14g007990-1.1,	DaaT027661.1	Cbp01g25790.1	ZLC01G024330.1	-
SL4.0ch01	-	Datura_stramonium_10G012270.1	Lycianthes_biflora_12G009510.1	Lba02g01153	mRNA:Niben1.0Scf003g01223.1,mRNA:Niben1.0Scf004g01310.1,	-	Solanum_capsicoides_00G061990.1	Solanum_dulcamara_00G313310.1	Solanum_lyratum1_03G026960.1	Solanum_macrocarpon_01G029140.1	-	Solanum_melongena1_03G028200.1	Solanum_pseudocapsicum_00G222150.1	Solanum_seaforthianum_01G026700.1	Solanum_torvum_01G032060.1	Solanum_viarum1_01G013230.1	DM8C01G17780.1	Ntab22g020340-1.1	DaaT027662.1	Cbp01g25780.1	ZLC01G024320.1	-
SL4.0ch01	-	-	-	-	-	-	-	Solanum_dulcamara_00G313200.3	Solanum_lyratum1_03G027100.1	-	-	-	-	-	-	-	-	-	-	-	-	-
SL4.0ch01	-	-	-	-	-	-	Solanum_capsicoides_00G061940.1	-	-	-	-	-	-	-	-	Solanum_viarum1_01G013090.1	-	-	-	-	-	-
SL4.0ch01	-	-	-	-	-	-	-	-	-	Solanum_macrocarpon_01G029110.1	-	Solanum_melongena1_03G028180.1	-	-	-	-	-	-	-	-	-	-
SL4.0ch01	mRNA:Solyc01g060260.4.1	-	Lycianthes_biflora_12G009700.1	Lba02g01158	mRNA:Niben1.0Scf003g01219.1,mRNA:Niben1.0Scf004g01314.1,	-	Solanum_capsicoides_00G062080.1	Solanum_dulcamara_00G313420.1	Solanum_lyratum1_03G026780.1	-	Solanum_mammosum_00G365050.1	-	Solanum_pseudocapsicum_00G222240.1	Solanum_seaforthianum_01G026660.1	-	Solanum_viarum1_01G013280.1	DM8C01G17840.1	Ntab22g020430-1.1,Ntab14g008060-1.1,	DaaT027658.1	Cbp01g25840.1	ZLC01G024370.1	-
SL4.0ch01	-	-	-	-	-	-	-	-	-	-	-	-	-	-	-	-	-	-	-	Cbp01g25810.1	ZLC01G024350.1	-
SL4.0ch01	mRNA:Solyc01g060270.1.1	-	-	Lba02g01159	-	-	-	Solanum_dulcamara_00G313430.1	Solanum_lyratum1_03G026770.1	-	-	-	-	Solanum_seaforthianum_01G026650.1	Solanum_torvum_01G032120.1	-	DM8C01G17850.1	-	-	-	-	-
SL4.0ch01	mRNA:Solyc01g060410.4.1	Datura_stramonium_10G011710.1	Lycianthes_biflora_12G009730.1	Lba02g01161	mRNA:Niben1.0Scf004g01316.1,mRNA:Niben1.0Scf003g01217.1,	-	Solanum_capsicoides_00G062130.1	Solanum_dulcamara_00G313460.1	Solanum_lyratum1_03G026750.1	Solanum_macrocarpon_01G029210.1	Solanum_mammosum_00G365120.1	Solanum_melongena1_03G028300.1	Solanum_pseudocapsicum_00G222140.1	Solanum_seaforthianum_01G026630.1	Solanum_torvum_01G032140.1	Solanum_viarum1_01G013350.1	DM8C01G17900.1	Ntab22g020450-1.1	DaaT027655.1	Cbp01g25690.1	ZLC01G024510.1	-
SL4.0ch01	-	Datura_stramonium_10G011720.1	Lycianthes_biflora_12G009720.1	Lba02g01160	mRNA:Niben1.0Scf004g01315.1,mRNA:Niben1.0Scf003g01218.1,	-	Solanum_capsicoides_00G062100.1	Solanum_dulcamara_00G313450.1	Solanum_lyratum1_03G026760.1	Solanum_macrocarpon_01G029200.1	Solanum_mammosum_00G365070.1	Solanum_melongena1_03G028280.1	Solanum_pseudocapsicum_00G222630.1	Solanum_seaforthianum_01G026640.1	Solanum_torvum_01G032130.1	Solanum_viarum1_01G013300.1	DM8C01G17860.1	Ntab14g008080-1.1,Ntab22g020440-1.1,	DaaT027656.1	Cbp01g25850.1	ZLC01G024380.1	-
SL4.0ch01	mRNA:Solyc01g060420.2.1	Datura_stramonium_10G011650.1	Lycianthes_biflora_12G009740.1	Lba02g01162	-	-	Solanum_capsicoides_00G062150.1	Solanum_dulcamara_00G313470.1	Solanum_lyratum1_03G026740.1	Solanum_macrocarpon_01G029220.1	Solanum_mammosum_00G365140.1	Solanum_melongena1_03G028310.1	Solanum_pseudocapsicum_00G222130.1	Solanum_seaforthianum_01G026620.2	Solanum_torvum_01G032150.1	Solanum_viarum1_01G013400.1	DM8C01G17910.1	-	DaaT027654.1	Cbp01g25720.1	ZLC01G024490.1	-
SL4.0ch01	-	-	-	-	-	-	-	-	-	-	-	-	-	-	-	-	-	-	-	Cbp01g25710.1	ZLC01G024500.1	-
SL4.0ch01	mRNA:Solyc01g060450.3.1	Datura_stramonium_10G011660.1	Lycianthes_biflora_12G009750.1	Lba02g01163	mRNA:Niben1.0Scf003g01216.1	-	Solanum_capsicoides_00G062190.1	Solanum_dulcamara_00G313480.1	Solanum_lyratum1_03G026730.1	Solanum_macrocarpon_01G029300.1	Solanum_mammosum_00G365170.1	Solanum_melongena1_03G028410.1	Solanum_pseudocapsicum_00G222310.1	Solanum_seaforthianum_01G026610.1	Solanum_torvum_01G032220.1	Solanum_viarum1_01G013500.1	DM8C01G17920.1	Ntab14g008110-1.1,Ntab22g020460-1.1,	DaaT027653.1	Cbp01g25730.1	ZLC01G024480.1	-
SL4.0ch01	-	-	-	-	-	-	-	-	-	Solanum_macrocarpon_01G029280.1	-	Solanum_melongena1_03G028390.1	-	-	-	-	-	-	-	-	-	-
SL4.0ch01	mRNA:Solyc01g060460.2.1	-	Lycianthes_biflora_12G009760.1	-	-	-	Solanum_capsicoides_00G062200.1	Solanum_dulcamara_00G313490.1	Solanum_lyratum1_03G026710.1	-	Solanum_mammosum_00G365180.1	-	Solanum_pseudocapsicum_00G222300.1	Solanum_seaforthianum_01G026590.1	Solanum_torvum_01G032230.1	-	-	-	-	Cbp01g25740.1	ZLC01G024470.1	-
SL4.0ch01	-	Datura_stramonium_10G011670.1	-	-	-	-	-	-	-	Solanum_macrocarpon_01G029320.2	-	-	-	-	-	Solanum_viarum1_01G013510.1	DM8C01G17930.1	-	DaaT027652.1	-	-	-
SL4.0ch01	mRNA:Solyc01g060470.3.1	Datura_stramonium_10G011680.1	Lycianthes_biflora_12G009780.1	Lba02g01164	mRNA:Niben1.0Scf004g01317.1,mRNA:Niben1.0Scf003g01215.1,	-	Solanum_capsicoides_00G061810.1	Solanum_dulcamara_00G313530.1	Solanum_lyratum1_03G026700.1	Solanum_macrocarpon_01G029330.1	Solanum_mammosum_00G365230.1	-	Solanum_pseudocapsicum_00G222260.1	Solanum_seaforthianum_01G026580.1	Solanum_torvum_01G032250.1	Solanum_viarum1_01G013520.1	DM8C01G17940.1	Ntab14g008130-1.1,Ntab22g020500-1.1,	DaaT027649.1	Cbp01g25860.1	ZLC01G024390.1	-
SL4.0ch01	-	-	-	-	-	-	Solanum_capsicoides_00G061760.1	-	-	-	Solanum_mammosum_00G365300.1	-	-	-	-	Solanum_viarum1_01G013620.1	-	-	-	-	-	-
SL4.0ch01	-	-	-	-	-	-	Solanum_capsicoides_00G061790.1	-	-	-	-	-	-	-	-	Solanum_viarum1_01G013560.1	-	-	-	-	-	-
SL4.0ch01	mRNA:Solyc01g060490.4.1	Datura_stramonium_10G011640.1	-	Lba02g01167	mRNA:Niben1.0Scf003g01214.1	-	Solanum_capsicoides_00G061780.1	Solanum_dulcamara_00G313540.1	Solanum_lyratum1_03G026690.1	Solanum_macrocarpon_01G029390.1	Solanum_mammosum_00G365240.1	Solanum_melongena1_03G028510.1	Solanum_pseudocapsicum_00G222440.1	Solanum_seaforthianum_01G026550.1	Solanum_torvum_01G032330.1	Solanum_viarum1_01G013570.1	DM8C01G17980.1	Ntab22g020640-1.1,Ntab14g008150-1.1,	DaaT027647.1	-	-	-
SL4.0ch01	mRNA:Solyc01g065490.4.1	-	-	-	-	-	-	-	-	-	-	-	-	-	-	-	DM8C01G18000.1	-	-	-	-	-
SL4.0ch01	mRNA:Solyc01g065530.3.1	Datura_stramonium_10G011600.1	Lycianthes_biflora_12G009820.1	Lba02g01169	mRNA:Niben1.0Scf003g01213.1,mRNA:Niben1.0Scf004g01320.1,	Physalis_angulata_00G308140.1	Solanum_capsicoides_00G061730.1	-	Solanum_lyratum1_03G026660.1	Solanum_macrocarpon_01G029480.1	Solanum_mammosum_00G365330.1	Solanum_melongena1_03G028580.1	Solanum_pseudocapsicum_00G222710.1	Solanum_seaforthianum_01G026510.1	Solanum_torvum_01G032450.1	Solanum_viarum1_01G013680.1	DM8C01G18040.1	Ntab07g010440-1.1,Ntab14g008180-1.1,	DaaT027643.1	Cbp01g25670.1	ZLC01G024530.1	pf03G089060.1
SL4.0ch01	-	Datura_stramonium_08G023210.1	Lycianthes_biflora_11G021400.1	Lba07g02200	mRNA:Niben1.0Scf009g00019.1	Physalis_angulata_00G120440.1	-	Solanum_dulcamara_00G315160.1	-	Solanum_macrocarpon_03G000090.1	-	Solanum_melongena1_09G028260.1	Solanum_pseudocapsicum_00G220840.1	-	-	-	DM8C12G29920.1	-	-	Cbp12g00720.1	ZLC12G000150.1	-
SL4.0ch01	-	-	-	-	mRNA:Niben1.0Scf004g01410.1	-	-	Solanum_dulcamara_00G041060.1	Solanum_lyratum1_03G027880.1	-	-	-	Solanum_pseudocapsicum_00G221130.1	-	-	-	-	-	-	-	-	-
SL4.0ch01	-	-	-	-	-	-	-	Solanum_dulcamara_00G041130.1	Solanum_lyratum1_03G027910.1	-	-	-	Solanum_pseudocapsicum_00G221150.1	-	-	-	-	-	-	-	-	-
SL4.0ch01	-	-	Lycianthes_biflora_11G021450.1	-	-	-	-	-	-	-	-	-	Solanum_pseudocapsicum_00G220820.1	-	-	-	DM8C12G29190.1,DM8C12G29900.1,	Ntab20g023640-1.1	DaaT012965.1	-	-	-
SL4.0ch01	-	Datura_stramonium_10G011830.1	Lycianthes_biflora_12G011430.1	Lba02g01275	-	-	Solanum_capsicoides_00G062860.1	-	Solanum_lyratum1_03G028120.1	Solanum_macrocarpon_01G032380.1	Solanum_mammosum_00G015930.1	Solanum_melongena1_03G029580.1	Solanum_pseudocapsicum_00G221360.2	-	Solanum_torvum_01G031160.1	Solanum_viarum1_01G012970.2	DM8C01G16610.1	-	-	-	-	-
SL4.0ch01	-	-	-	Lba07g02202	mRNA:Niben1.0Scf004g00017.1	-	-	-	Solanum_lyratum1_02G025570.1	Solanum_macrocarpon_03G000080.1	Solanum_mammosum_00G027140.1	Solanum_melongena1_09G028250.1	Solanum_pseudocapsicum_00G220850.1	Solanum_seaforthianum_08G000130.1	Solanum_torvum_09G000190.1	Solanum_viarum1_06G000080.1	DM8C12G29930.1	Ntab20g024060-1.1	DaaT012970.1	Cbp12g00710.1	ZLC12G000140.1	-
SL4.0ch01	-	-	-	Lba02g01145	-	-	-	-	-	-	-	-	Solanum_pseudocapsicum_00G222620.1	-	Solanum_torvum_01G031860.1	-	-	-	-	-	-	-
SL4.0ch01	-	-	-	-	-	-	-	-	-	-	-	-	Solanum_pseudocapsicum_00G221770.1	-	-	Solanum_viarum1_01G012800.1	-	-	-	-	-	-
SL4.0ch01	-	-	-	Lba02g01140	-	-	-	-	-	-	-	-	Solanum_pseudocapsicum_00G221840.1	-	-	-	-	-	-	-	-	-
SL4.0ch01	-	-	-	-	-	-	-	-	Solanum_lyratum1_03G028390.1	-	-	-	Solanum_pseudocapsicum_00G221710.1	-	-	-	-	-	-	-	-	-
SL4.0ch01	-	-	-	-	-	-	-	-	Solanum_lyratum1_03G027410.1	-	-	-	Solanum_pseudocapsicum_00G221870.1	-	-	-	-	-	-	-	-	-
SL4.0ch01	-	-	-	-	-	-	-	-	-	Solanum_macrocarpon_01G029420.1	-	Solanum_melongena1_03G028540.1	-	-	-	-	-	-	-	-	-	-
SL4.0ch01	-	-	-	-	-	-	-	-	-	Solanum_macrocarpon_01G029460.1	-	Solanum_melongena1_03G028570.1	-	-	-	-	-	-	-	-	-	-
SL4.0ch01	mRNA:Solyc01g065540.3.1	Datura_stramonium_10G011590.1	Lycianthes_biflora_12G009830.1	Lba02g01170	mRNA:Niben1.0Scf003g01212.1,mRNA:Niben1.0Scf004g01321.1,	-	Solanum_capsicoides_00G061720.1	Solanum_dulcamara_00G313680.1	Solanum_lyratum1_03G026650.1	Solanum_macrocarpon_01G029490.1	Solanum_mammosum_00G365400.1	Solanum_melongena1_03G028590.1	Solanum_pseudocapsicum_00G222720.1	Solanum_seaforthianum_01G026500.1	Solanum_torvum_01G032490.1	Solanum_viarum1_01G013690.1	DM8C01G18050.2	Ntab14g008190-1.1	DaaT027642.1	Cbp01g25660.1	ZLC01G024540.1	-
SL4.0ch01	-	-	-	-	-	-	-	Solanum_dulcamara_00G313690.1	Solanum_lyratum1_03G026640.1	-	-	-	-	-	-	-	-	-	-	-	-	-
SL4.0ch01	mRNA:Solyc01g065550.3.1	Datura_stramonium_10G011450.1	-	Lba02g01172	mRNA:Niben1.0Scf003g01210.1,mRNA:Niben1.0Scf004g01322.1,	Physalis_angulata_00G308190.1	Solanum_capsicoides_00G061690.1	Solanum_dulcamara_00G313770.1	-	Solanum_macrocarpon_01G029580.1	Solanum_mammosum_00G365410.1	Solanum_melongena1_03G028620.1	Solanum_pseudocapsicum_00G222750.1	Solanum_seaforthianum_01G026460.1	Solanum_torvum_01G032520.1	Solanum_viarum1_01G013720.1	DM8C01G18080.1	Ntab07g010310-1.1	DaaT027640.1	Cbp01g25650.1	ZLC01G024570.1	pf03G089010.1
SL4.0ch01	-	-	-	-	-	-	-	-	-	Solanum_macrocarpon_01G029550.1	-	Solanum_melongena1_03G028600.1	-	-	-	-	-	-	-	-	-	-
SL4.0ch01	-	-	-	-	-	-	-	-	-	Solanum_macrocarpon_01G029570.1	-	Solanum_melongena1_03G028610.1	-	-	-	-	-	-	-	-	-	-
SL4.0ch01	mRNA:Solyc01g065560.4.1	Datura_stramonium_10G011440.1	Lycianthes_biflora_12G009850.1	Lba02g01173	mRNA:Niben1.0Scf003g01209.1,mRNA:Niben1.0Scf004g01323.1,	Physalis_angulata_00G308180.1	Solanum_capsicoides_00G061680.1	Solanum_dulcamara_00G313780.1	Solanum_lyratum1_03G026630.1	Solanum_macrocarpon_01G029610.1	Solanum_mammosum_00G365420.1	Solanum_melongena1_03G028640.1	Solanum_pseudocapsicum_00G222760.1	Solanum_seaforthianum_01G026450.1	Solanum_torvum_01G032530.1	Solanum_viarum1_01G013730.1	DM8C01G18090.1	Ntab07g010300-1.1,Ntab14g008220-1.1,	DaaT027639.1	Cbp01g25640.1	ZLC01G024580.1	pf03G089020.1
SL4.0ch01	mRNA:Solyc01g065570.2.1	Datura_stramonium_10G011530.1	Lycianthes_biflora_12G009870.1	Lba02g01177	mRNA:Niben1.0Scf003g01206.1,mRNA:Niben1.0Scf004g01324.1,	-	Solanum_capsicoides_00G061650.1	Solanum_dulcamara_00G313800.1	Solanum_lyratum1_03G026610.1	Solanum_macrocarpon_01G029670.1	Solanum_mammosum_00G365500.1	Solanum_melongena1_03G028670.1	Solanum_pseudocapsicum_00G222810.1	Solanum_seaforthianum_01G026430.1	Solanum_torvum_01G032580.1	Solanum_viarum1_01G013750.1	DM8C01G18150.1	Ntab14g008260-1.1,Ntab07g010260-1.1,	DaaT027636.1	Cbp01g25620.1	ZLC01G024600.1	-
SL4.0ch01	-	Datura_stramonium_10G011550.1	Lycianthes_biflora_12G009860.1	Lba02g01174	mRNA:Niben1.0Scf003g01207.1	Physalis_angulata_00G308250.1	Solanum_capsicoides_00G061670.1	Solanum_dulcamara_00G313790.1	Solanum_lyratum1_03G026620.1	Solanum_macrocarpon_01G029650.1	Solanum_mammosum_00G365490.1	Solanum_melongena1_03G028650.1	Solanum_pseudocapsicum_00G222780.1	Solanum_seaforthianum_01G026440.1	Solanum_torvum_01G032570.1	Solanum_viarum1_01G013740.1	DM8C01G18120.1	Ntab14g008240-1.1	DaaT027637.1	Cbp01g25610.1	ZLC01G024610.1	pf03G088940.1
SL4.0ch01	mRNA:Solyc01g065580.4.1	Datura_stramonium_10G011520.1	Lycianthes_biflora_12G009880.1	Lba02g01178	mRNA:Niben1.0Scf003g01205.1,mRNA:Niben1.0Scf004g01325.1,	-	Solanum_capsicoides_00G061640.1	Solanum_dulcamara_00G313810.1	Solanum_lyratum1_03G026600.1	Solanum_macrocarpon_01G029680.1	Solanum_mammosum_00G365510.1	Solanum_melongena1_03G028680.1	Solanum_pseudocapsicum_00G222800.1	Solanum_seaforthianum_01G026420.1	Solanum_torvum_01G032590.1	Solanum_viarum1_01G013760.1	DM8C01G18160.1	Ntab07g010270-1.1,Ntab14g008270-1.1,	DaaT027635.1	Cbp01g25630.1	ZLC01G024590.1	-
SL4.0ch01	-	Datura_stramonium_10G011510.1	Lycianthes_biflora_12G009900.1	Lba02g01179	-	-	-	-	-	-	-	-	-	-	-	-	-	-	DaaT027634.1	Cbp01g25560.1	ZLC01G024670.1	-
SL4.0ch01	mRNA:Solyc01g065690.3.1	Datura_stramonium_10G011500.1	Lycianthes_biflora_12G009910.1	Lba02g01180	-	-	Solanum_capsicoides_00G061560.1	Solanum_dulcamara_00G313840.1	Solanum_lyratum1_03G026570.1	-	Solanum_mammosum_00G193550.1	Solanum_melongena1_03G027970.1	Solanum_pseudocapsicum_00G222830.1	Solanum_seaforthianum_01G026900.1	Solanum_torvum_01G029600.2	Solanum_viarum1_01G013890.1	DM8C01G18240.1	Ntab14g005330-1.1	DaaT027633.1	Cbp01g25570.1	ZLC01G024660.1	-
SL4.0ch01	-	-	-	-	-	-	-	-	-	-	-	-	-	-	-	-	DM8C01G18230.1	-	-	-	-	-
SL4.0ch01	-	-	-	-	-	-	Solanum_capsicoides_00G061580.1	-	-	-	Solanum_mammosum_00G193640.1	-	-	-	-	Solanum_viarum1_01G013800.1	-	-	-	-	-	-
SL4.0ch01	-	-	-	-	-	-	Solanum_capsicoides_00G061570.1	-	-	-	-	-	-	Solanum_seaforthianum_01G026950.1	-	Solanum_viarum1_01G013880.1	-	-	-	-	-	-
SL4.0ch01	mRNA:Solyc01g065700.3.1	Datura_stramonium_10G011480.1	Lycianthes_biflora_12G009920.1	Lba02g01182	mRNA:Niben1.0Scf018g02422.1	-	Solanum_capsicoides_00G061550.1	Solanum_dulcamara_00G313850.1	Solanum_lyratum1_03G026550.1	Solanum_macrocarpon_01G029740.1	Solanum_mammosum_00G193540.1	Solanum_melongena1_03G028000.1	Solanum_pseudocapsicum_00G222840.1	Solanum_seaforthianum_01G026880.1	Solanum_torvum_01G029590.1	Solanum_viarum1_01G013900.1	DM8C01G18250.1	Ntab14g005340-1.1,Ntab07g005650-1.1,	DaaT027632.1	Cbp01g25580.1	ZLC01G024650.1	-
SL4.0ch01	mRNA:Solyc01g065710.3.1	Datura_stramonium_10G011470.1	Lycianthes_biflora_12G009930.1	Lba02g01184	mRNA:Niben1.0Scf018g02423.1	-	Solanum_capsicoides_00G061540.1	Solanum_dulcamara_00G313860.1	Solanum_lyratum1_03G026540.1	Solanum_macrocarpon_01G029730.1	Solanum_mammosum_00G193530.1	Solanum_melongena1_03G028010.1	Solanum_pseudocapsicum_00G222850.1	Solanum_seaforthianum_01G026870.1	Solanum_torvum_01G029580.1	Solanum_viarum1_01G013910.1	DM8C01G18260.1	Ntab07g005680-1.1	DaaT027631.1	Cbp01g25590.1	ZLC01G024640.1	-
SL4.0ch01	mRNA:Solyc01g065720.4.1	Datura_stramonium_10G011410.1	Lycianthes_biflora_12G009940.1	Lba02g01185	mRNA:Niben1.0Scf018g02424.1	Physalis_angulata_00G308240.2	Solanum_capsicoides_00G061520.2	Solanum_dulcamara_00G313870.1	Solanum_lyratum1_03G026530.2	Solanum_macrocarpon_01G029710.1	Solanum_mammosum_00G193500.2	Solanum_melongena1_03G028020.1	Solanum_pseudocapsicum_00G222880.1	Solanum_seaforthianum_01G026860.2	Solanum_torvum_01G029570.1	Solanum_viarum1_01G013920.1	DM8C01G18270.1	Ntab07g005690-1.1,Ntab14g005360-1.1,	DaaT027630.1	Cbp01g25600.1	ZLC01G024630.1	pf03G088960.1
SL4.0ch01	mRNA:Solyc01g065740.3.1	-	-	-	-	-	Solanum_capsicoides_00G061510.1	-	Solanum_lyratum1_03G026490.1	-	-	-	-	-	-	Solanum_viarum1_01G013930.1	DM8C01G18310.1	-	-	-	-	-
SL4.0ch01	mRNA:Solyc01g065900.3.1	-	-	-	-	-	-	-	-	-	-	-	-	-	-	-	DM8C01G18420.1	-	-	-	-	-
SL4.0ch01	mRNA:Solyc01g065980.4.1	Datura_stramonium_10G011400.1	Lycianthes_biflora_12G009950.1	Lba02g01187	-	-	Solanum_capsicoides_00G061400.1	Solanum_dulcamara_00G313920.1	Solanum_lyratum1_03G026450.1	Solanum_macrocarpon_01G030120.1	Solanum_mammosum_00G193440.1	Solanum_melongena1_03G027790.1	Solanum_pseudocapsicum_00G222920.1	Solanum_seaforthianum_01G027030.1	Solanum_torvum_01G029400.1	Solanum_viarum1_01G014100.1	DM8C01G18570.1	Ntab07g005730-1.1,Ntab14g005380-1.1,	DaaT027628.1	Cbp01g25550.1	ZLC01G024680.1	-
SL4.0ch01	-	-	-	-	-	-	Solanum_capsicoides_00G061380.1	-	-	Solanum_macrocarpon_01G029930.1	-	Solanum_melongena1_03G027840.1	-	-	-	-	-	-	-	-	-	-
SL4.0ch01	-	-	-	-	-	-	Solanum_capsicoides_00G061470.1	-	-	-	-	-	-	-	-	Solanum_viarum1_01G014030.1	-	-	-	-	-	-
SL4.0ch01	mRNA:Solyc01g066020.3.1	-	-	-	-	-	-	-	-	-	-	-	-	-	-	-	DM8C01G18580.1	-	-	-	-	-
[truncated: 42,155 more rows]

## Sheet: S5
Supplementary Table S5. Comparative enrichment analysis of gene sets in Solanaceae.
Pathway/TFs	Top2_root	Top5_root	Top10_root	Top20_root	Top2_stem	Top5_stem	Top10_stem	Top20_stem	Top2_leaf	Top5_leaf	Top10_leaf	Top20_leaf	Top2_flower	Top5_flower	Top10_flower	Top20_flower
Cell division	0	0	1	1	0	0	1	2	0	0	1	12	0	0	2	9
External stimuli response	7	7	6	6	0	3	2	1	0	0	0	0	0	0	0	0
Protein homeostasis	2	2	4	4	0	1	1	0	2	0	3	0	4	5	5	0
[truncated: 25 more rows]

## Sheet: S6
Supplementary Table S6. Time-series transcriptome data of pepper and tomato .
[truncated: 12 more rows]

[truncated: 4 more sheets: S7, S8, S9, S10]
